# Supplementary material for: A predicted physicochemically distinct sub-proteome associated with the intracellular organelle of the anammox bacterium Kuenenia stuttgartiensis
Source: BMC Genomics. 2010 May 12;11:299. doi: 10.1186/1471-2164-11-299 (PMC2881027; doi:10.1186/1471-2164-11-299)
Supplement: Additional file 1 — Experimental training sets. The experimental training sets and the K. stuttgartiensis proteome subsets based on signal peptide predictions. [file 1471-2164-11-299-S1.XLS]

## Sheet: S1-Training sets
The training sets that were used to train the RF predictors.
Training set	Description	Organism	Reference	NCBI	genbank	locus tag	Uniprot	Cyt Expr	SMART/PFAM domains	Sequence
A	hypothetical cytochrome protein	K. stuttgartiensis	van Niftrik et al (2008) J. Bac. 190:708-717.; Kartal et al., unpublished data	CAJ75043	91201983	kuste4281	Q1Q4U6	11.1	Pfam:Cna_B,Pfam:Paired_CXXCH_1	MLIRKHLSMLSVLIAIVVSFPMVSGASAFVYQMTPMALSSANGSNSIFLQKSTSKETGKIVGKVTSTDGQPLTDITISIQTLTEETAYGSAFEDMATTNKKGKFKIKNLAPGKYIVRATPLSDEFYLPNDKFSVKVKSGKKKSVKIKLSSSSHPDSEYVGSTVCLGCHPDNKDWQETAHAKTIQTPASDTVVAPFSGNFMTTDDGKVAFRAFISGGDYKVTLYDLTNEAISVTYTVVRTHGGVSFAGKQRYHVKTGDSHYILPIQYNNRNADQSNPDAAWVSYEASTWYNNDGTLITTDEDTPPNKEKSFEQNCEGCHVTGLDITQNVNGEFVSNSKELGISCESCHGPGELHVSEGGGKARHIVNPKYLASDRGNEVCGQCHVRVKNKDGENSADFET…
A	hypothetical (triheme) protein	K. stuttgartiensis	van Niftrik et al (2008) J. Bac. 190:708-717.; Kartal et al., unpublished data	CAJ73606	91200557	kuste2854	Q1Q0T9	45	-	MLRGRVYKSLFGGLVISFCSISFAVSAKAAEPKFVSNAGCKCHMSKGCYEGEEYKERLHSNTWEKRLQGTADEDNPECLKCHATAVGAKIKKKFGDKKYLPNVQCEACHGAGEEYEKVKKNYQGKGKDAFKELLKKDPLLARKAQYDAGLIVAGINGPATVKEQCLQCHWESADAKNKCPKTDKVMDYKEYFKKDDHRDEDDIDLVIKKLSDADKKKWADILPKDDMLYLPYKKKH
A	orthologue of kuste2854	S. marina	van Niftrik et al (2008) J. Bac. 190:708-717.; Kartal et al., unpublished data	-	-	-	-		-	MFDRNIRRFVLTFAAISLSLVIFQSSQSFGAKQTWKYMGNAGCKCHMSKGCFEGEEYKKMKNQHYNTFQRLETDEDKSNPECLKCHATALGMKIKKGKSKQGSKDFIEDVGCEACHGPGEGYIGVKKNYEGKGKDAFKELLKDDPMAARKAQYDAGLEVAGINKYKTIKEQCLNCHWEDAGDKNKCPKCEGKKNSEGQDRLFTKDYIKRDDHRDHDGIDDVLPKVDEKKWKGYIEQDPWYKTKPPNAK
A	hypothetical (di heme) protein	K. stuttgartiensis	van Niftrik et al (2008) J. Bac. 190:708-717.; Kartal et al., unpublished data	CAJ73612	91200563	kuste2860	Q1Q0T3	75	-	MAREMRLGGKERMKTGVVKIGLVAALGVVGLISAGGVYAGQPRVISTIQTGATWEPLGREEPLTVPEVHFRVKHSPFKSELVRYGQFQFNDAAWSLQGSYSCASCHYERGQTTGLIWDLGDEGWGSWKNTKYIRGGRYLPPFRHEGFTGHPDEIVGATSSLDRVCGRDPGFVFRSENFSPMRLEALICYIRALEFTGSPFRNADGSLTEAQKRGQKIFEDPKVGCLECHPGDPMDPRALFSDAQTHDVGTGRVGVNGFRSTPGKVFNISALEAGEDPYGVESNTPIIGLDLVKEFDTPTLRDIYASGTYFHDGGARTLMDTINNTVNDKDMHGRTSHLKQQELQDLVEYLKAL
A	orthologue of kuste2860, putative fusion protein	S. marina	van Niftrik et al (2008) J. Bac. 190:708-717.; Kartal et al., unpublished data	-	-	-	-	-	-	MKKKTWILGFLGAGILSLALAQSAGAGFIQGTRVRTEHPSPFHVAVSPDGSQLAVSNQSGHSVSFVDVRSRKVTGEVPVQVQPEASVYTLDGRTLFVCNAESDTVSVIDVGNKAVVKTIKVGDWPCSVKLSKDGSKAYVCCSGSMWNTVDIIDTAMNSKIGEIRTTDYGPRDIAISPDGKTAAVILDTTGKINRGVDFVDLTTGRVIEHRNIYQSCNLRGVEYTPDGAYVLVTMEQPKNWLPVCEAENAQIFSNNLAVVETKRGGKVASMPLDEHNNYDGNPYGVTVSPDGKYAFVGIRSMHRITILDLPKLLDIVVSSTQEELDDMKNDLTLMVDYLVARVNVGLGPSSVVLSPDGKTMYTANYFSNSLSVIQVGDEPSVIATIQTGPEWEPLERGEP…
A	hypothetical (di heme) protein	K. stuttgartiensis	van Niftrik et al (2008) J. Bac. 190:708-717.; Kartal et al., unpublished data	CAJ73613	91200564	kuste2861	Q1Q0T2	76.9	-	MGKRKLGVIASAFVAGALVCGSTLVNAEPVMTGGPVQGKALWTDYSGMSKEVQGPVSQILFTQSPRTAKGDPYQNYPHYIPEGSRIVLFDLNTKELKVLTNDFATAFDPCTYWDGKKFAFAGVHKKGGGCQIWEMNIDGSGLRQMTDLKGTCRSPIYYAAGSIEEGEGRIIWRDRYFEGDWKEHGMVEKTGMIIFSGSPEGVMDEFHNPYAYNLYRLDTQGGKIIQRITGHVLSGIEFPHLNTTIDQITYNLSSNFDPWLTPDGNILFSSVQANGSRAGGEGRVMICVDNWDGAYPRPIYGNCDGEIGGTSGRSQAKITFGDRKIVYVESPYMNWGVGQLAAVSWDAPFNKTYEKLTGKDGGLYRSPYPLPDDRMLVSYAERGDFGIYWFNFSKCAAGD…
A	conserved hypothetical (monoheme) protein	K. stuttgartiensis	van Niftrik et al (2008) J. Bac. 190:708-717.; Kartal et al., unpublished data	CAJ72450	91202811	kustd1705	Q1PZD3	31.2	-	MGMIKMKYVVFGVLALIMLGIGNSMFTHKAMGSSGKAAEHEGVIEPTQELMKDIEKRLTNMLSGILENNLKYVANEAGAVVDQSYKISEFFFPFDPKKNEWFERAGIDPKDAGKITKLREEFALFQSGIVYKALNVRKMAMEGSQEETLKAFADLIEKTCFACHKKNRDWLFDQPGSHGPGR
A	hypothetical (tetraheme) protein	K. stuttgartiensis	van Niftrik et al (2008) J. Bac. 190:708-717.; Kartal et al., unpublished data	CAJ72453	91202814	kustd1708	Q1PZE9	52.5	Pfam:Cytochrom_C	MQLKLISGFCDRLIVSAILLCFALFVGIGIALAQERSIEPMFLEIDKKYQIPEGWSILPFELEDPYKRVKNGPILANVTHKANIEWISRWIANPKEVISNAKMPDLGLEFDEIKAVIVYLGSIADDGLSKVKWDEYLLKREDDMTDEEYDKMDQIFQMGKGVWGRARCTICHPVKGLGGNVGVGPDLGSIVTKVNRDWLYDWLANTKMHFPDTLMAQFRFSDEEIRGLVEYVMRDTQFMPEEEYEDEGEDGQDGGTPKTIEETKFLTNAEYSTIKGDSALISKGKEVVERSRCFVCHDIKGLSELMPVVERNREKLEGFEKVLYEIRCLTCHTIQKKGGTYAPNLTEAGTKMKMDWENEFLKAPDIIRPLSQQMPKFNLTGEDATFATEFMEKYLTNKK…
A	orthologue of kustd1708	S. marina	van Niftrik et al (2008) J. Bac. 190:708-717.; Kartal et al., unpublished data	-	-	-	-	-	Pfam:Cytochrom_C	MINTKKLNHLSVFVTICLILGIVLNCVSTICAQSLEPDPLLLEIESIYRGDKDYKQLPFHTEDPYMRSKNGPTLKNVVYKANKKWIKKWIDNPTAMIPNARMPRLMLSSGDIDAVIAYLESIADSSFPKQEWDAGLLKAEDDMTDDEYDKMDTLVSGGKAIWGRARCNICHAVKGKGGAVDVGPDLGRVAEKVNRDWLYQWIKEPRGYFHETQMSRYRFNDEELRKLVEYLMQDWDFKPEEDDDDGDSGEEETVTAEVTETDEAVEAVADEGPLLVHEGTLVERGKKIIEFNRCFVCHKIEGVSELLPVKSQKSENETTNEFEKLLNDVRCMTCHNIQGHGGSFAPELTHEGSKLKGEWIKGFIETPDIIRPLLKQMPKFNLTSEEAQTGADFVEEYFV…
A	strongly similar to cytochrome c peroxidase	K. stuttgartiensis	van Niftrik et al (2008) J. Bac. 190:708-717.; Kartal et al., unpublished data	CAJ72649	91203010	kustd1904	Q1PZY5	12.5	Pfam:CCP_MauG	MKIVKFAVMGYLLSFVVISAAILPFASAGGLIDMAFGRDIKSDRSKEPIKPIPINFDNNRAKTDLGKRLFFEPRLSKSGWITCNSCHNLSTGGADNLPTSIGHKWMSGSINSPTVLNSKFNLAQFWDGRARDLKEQAKGPIANPMEMASSHDLAVEVLQSIPEYVKWFKEVYGEEGITIDTVADAIAAFEETLTTPNARFDLWLRGYDRISKTEEEGYALFKEKGCIVCHNGVGVGGGSFQKFGIAKPYEKDTGTLGRYNVTKAVEDKYVFKVPLLRNIELTAPYFHDASTWRLAEAVQVMAAYQLGIKLTEDETNKIVAFLKTLTGDRPEIIYPVLPPSNVNTPQPNRN
A	orthologue of kustd1904	S. marina	van Niftrik et al (2008) J. Bac. 190:708-717.; Kartal et al., unpublished data	-	-	-	-		Pfam:CCP_MauG	MNIIKFTAINCLFALLLINLPIQTFTTAGGRVDMTYGRGKSMLAGSGPNRSKELIQPIPISFDYDRAKVELGKKLFFEPRLSKSGWISCNSCHNLSTGGADNLPSSIGHKWLSGPINSPTVLNAKFNLAQFWDGRAKDLKEQAGGPIANPIEMGSNHELAVSVLQSIPEYVQWFSEVYGAKDIYEDEKITIDQVTDAIAAFEETLTTPNSRFDHWLNGYDETISEYEKEGYGLFKSKGCIFCHNGVGVGGTSYRKFGNIKPYDKDTHTLGRYNVTKKEEDKYVFKVPLLRNIELTAPYFHDASTWDLNEAVKIMAEYQLGAKLTDNETNKIVAFLRTLTGEQPSIIFPILPPSTPTTPEPNRN
A	conserved hypothetical cytochrome protein	K. stuttgartiensis	van Niftrik et al (2008) J. Bac. 190:708-717.; Kartal et al., unpublished data	CAJ71202	91203549	kustc0457	Q1PVE1	64.7	-	MKPKGLFYTFGFLSAAVFSCAVLTVVMRPNTASAIEIPKEVTEEGKNVYKKYCAPCHGEEGGGDGLLSRSMLPKPRNFTLGAYKFRTTPSGSLPTDEDIYRTISYGVPNSTMIPWDILTEEQRASVVPVLKSFSEAFEYREPEPSVDVGLPLRPTERTILAGKKIYEEKLECWKCHGVEGRGDGPSASEQEDDFGFPIKPFDFTTGKFKGGNSPTDVYLRFTTGLNGTPMPSFAKELSDDERWYLTHYVMSLVQPEKCRK
A	similar to hydroxylamine oxidoreductase	K. stuttgartiensis	van Niftrik et al (2008) J. Bac. 190:708-717.; Kartal et al., unpublished data	CAJ71203	91203550	kustc0458	Q1PVE0	54.5	-	MKKILLGMVAFAVMLPAIVEWTSGQSNVAWATEQKTEEIPPPDLYKDTPAWYQAVYKDNVGLSEGSGPFTKYFKAQMLDMYWQPNRHYEPMENLDHSIFIEQERRDLCVICHEEATPGIVADWRSSGHKHPKSTPYLSSKTAQIEKNVGRVLDEVHCFDCHADTEKNQIRMPTGEVCGGCHRQQFDEFLREREVGRPNHLQSWEANTIVPWYAEAARRGYLYGQHGCDMCHSGAEKCDVCHTRHKFSAVEGRQPEACMTCHMGPDHPDAESYGESKHGKIYEKEEEHYDFTKPLVEVRPGEDYRTPTCQYCHMYEKHGRFIHNPVMKGIWRMGTVPPSNLEYTSSLKDYPYGIKIIADKIDIYSEENVAKRSYWLEVCAKCHSDRFADTYLKSLDQFMF…
A	homologue of kustc0458 and kuste4574	S. marina	van Niftrik et al (2008) J. Bac. 190:708-717.; Kartal et al., unpublished data	-	-	-	-		-	MKHLRIGVILLICVAFLIFSGGTIFAQGAVNPSPERLVFPTEKGQKGFEEWVGLEKGSGPWADYYKPTPLHMYWSPKNHYIRPDLSAFKGLFDEYASGDCMGCHDEVTPGIVRSWRSSTHANPRKNAQFAEKTRAIEEASGVKIDQVTCNFCHGESHDELFLPVADDVCKKCHRQQVEEFASEIADGRPSHRASWLSNVVVPWYVEGFRRGEGYSFIGCDQCHPAMERCDACHTRHKFSAEEARRPEACYSCHMGADHPDAETYKDSKMGVIYAMEGDTWAFDKDLNDLTLGGPEMRAPTCQICHMYNNTSGKWGHNVTSKGRWRMGTVPPVQVEYKSSMKDYPYGITIPPLNKKLDIYDGANKKKLERWLEVCSTCHSGRFARLWFEALDEYMFAAYR…
A	orthologue of kuste4574	S. marina	van Niftrik et al (2008) J. Bac. 190:708-717.; Kartal et al., unpublished data	-	-	-	-		-	MSIMNYAKKLVLFLTVALLAIAIQFSGLVQAHEEKTAEKEPYVAKTMDIYEGFPDWYNPIFKDNVGLREGAGLFKDYYKPLKMQMYMSPMRHYEPMDILDHSLFIEKERRDLCIRCHDGINTGAVHDWKGSAHFNPRKTDLIARKTKIIEESIGREIINVDCFDCHADTVKNEIRMPNAEVCSECHERQVRQFNSEKDHGRPNHIQAMEANVLVPWYPEADRRGWLAGNGGCDMCHGISTKCDPCHTRHSFSAAEARKPKACMTCHMGPDHPDAESYGESKHGIILEMEEESYNFDKPLAHVQVGDDYRTPTCQFCHMYQGGGRFTHNFVSKGIWRMGTVPPSNIEYESSLKDYPYGINIIAPKIDLYSDENLDKRDKWIEVCSNCHSPRFATTWLEQL…
A	similar to hydroxylamine oxidoreductase hao	K. stuttgartiensis	van Niftrik et al (2008) J. Bac. 190:708-717.; Kartal et al., unpublished data	CAJ71806	91204153	kustc1061	Q1PX48	63.3	-	MFEIFKKPLSRIVGATFAFAGVTLLACAMENGVAMAEGPTFQDVASQVFGQPVGPDNDGTLYIFGLTAKYTEPEYVDGRGPYKSFLKMLPSIRWYDPEHYWTNGSQTEGVFKNEECVLCHTVQTPTIVNDWKQSSHGSKDIRRGIGIKKDGKPVEDLVGCADCHGNNHQKLEMPTYKLCNDCHPKETAEHRAGGLGSHTHAYTVNVLEFSWHVGKPAEEVTGCAHCHAIAENRCSGCHTRHKFDPAEARKPTACRVCHMGIDHDEWAMYNTSIHGALYEAESARMDWGKKLKKGNYRVPTCAYCHMQNGDHNPQRFGTIYSDMGMFQVDRGAPKHKAKRDSWIKLCQDCHSPRFAADKLKEMDAGVNLSFTKWREAAAVIVGCYLDGVVDPMPEGSAPD…
A	similar to hydroxylamine oxidoreductase hao	K. stuttgartiensis	van Niftrik et al (2008) J. Bac. 190:708-717.; Kartal et al., unpublished data	CAJ70788	91204560	kusta0043	Q1Q7J1	36.6	-	MYKFSKVAVVVCLFVLFVGAWFGFRSVHADAEINVKEKKEKKEKISSKSEKSEKRDATAEIKDTKTEQKTVTPKEEKKEIVKQEKPEEKAEPPASEKQEEKHAPVVKEDMADTHPKDARTIQQIISELTGEKIGPDNSGDVYHLGLTATYTPPKELLPGEGKFGKLFSFLPLMRWYDPDHYYTPNQAIGGEFTHGECLMCHTIQTPGIVAQWKKSKHAAVEQVVGCDKCHGNNHQQLYMPSWQHCGECHPEQKEGHRGGAMASHTYAFHVSTIEAPWQIAKPAAEVTACATCHGIAENRCDGCHTRHDFSLAEARKPNNCGICHTGLDHYEYEMYRESYHGMIYESEQHTWDWTKPMKPENYKTPTCAYCHMRDGEHNAQKFSTVNSHMGTSLVDRGAP…
A	orthologue of kusta0043	S. marina	van Niftrik et al (2008) J. Bac. 190:708-717.; Kartal et al., unpublished data	-	-	-	-			MIRSVRGYLMMLAIIAGCALLPMNFCKSASAGDAAPTFQDVASSIYGQAVGDDDSGENFVFGLTARHTPVDRTMPGEGKFKNIFYFLPVTALYYDPEHYYVSTQKVEGVFKTDECVLCHSIQTPRIVVDWKASKHSKGGKTKDMAAEQVVGCDACHGTNHQELKMPGHQTCAPCHKQEQKDHTTGTLGSHAHAWHIEVNEFAWQIGKPGEEVASCAQCHGIVSNRCDGCHTRHQFKPSEARKPETCGVCHMGVDHAEYEFYYNSYHGKILMMEGGTWDWDKKMTPKNYRVPTCAYCHMGEDGNHNTQNMSTVYNHMGMFQVNRGAPRYKSKRDAWIKKCQGCHSPRFAAEQLYAMDEQINISFTKWREAVGILVGLYLEGLFDPMPADLAPDWTGGHTM…
A	unknown protein	K. stuttgartiensis	van Niftrik et al (2008) J. Bac. 190:708-717.; Kartal et al., unpublished data	CAJ70832	91204604	kusta0087	Q1Q7P4	70	-	MKLKKGILAGICAMVISGMASIGYGATQQEICKNMWDPFQSMRAVTGLMELTSGQCTQLSKDAAAILAGVKESHDSISVDKNYKVLNDEVAYHAANIDAAAKANDLEEVQVQFRRMTIACRNCHKIYKTEQRLVP
A	orthologue of kusta0087	S. marina	van Niftrik et al (2008) J. Bac. 190:708-717.; Kartal et al., unpublished data	-	-	-	-	-	-	MKVKNFFVAGIIASAMFLTGATTGFAASDQELCSKQKVNFLKIKMNNGLLPNDEFAPYNFKEVAGAAKEMIAVEGKRTHNDKTHAAISKMVSVHLAHIQEAAQGEAEGAVEIAGHALRFLELSCKACHKVYDTEKKNRKMSP
A	similar to undeca heme containing cytochrome c protein	K. stuttgartiensis	van Niftrik et al (2008) J. Bac. 190:708-717.; Kartal et al., unpublished data	CAJ73629	91200580	kuste2877	Q1Q0V4	35.3	-	MARLKQLIEFIKRRKKLVGFFSIIVLVVFFVTLNKVYHYSETNEFCASCHEMDIHYESFMASKHNNEHVEHCHACHVGPGLKGYAHAKLSDGTHDSLMHSFQAFSDGSLIEVAEDSIEIINGNCERCHAEGFTKDKTHIEFVAKSSKHSKDGRELEKLMCTDCHLGVAHPHMPGDLYELYAEKKVKPYGKYKETDCFACHKIATPDVIKQWTGSPHAAKGVTCISCHGDDHGYITKRHGRVSASACGECHMAQFTEFQESSHLQGRTVAFGGTYDVITTRQLSMEGCKECHKLGLTYEDDRVGGSCNACHGSHKFSTVEAMAYDACEKCHIGGPEHSQLNSSENSVFGRVQKMRSQGLISDDLVKCQACHGPNKSHNFNKISIPQEIDVLLFGGHGLVK…
A	cytochrome c family protein	K. stuttgartiensis	van Niftrik et al (2008) J. Bac. 190:708-717.; Kartal et al., unpublished data	CAJ75335	91202275	kuste4573	Q1Q5N8	33.3	-	MSIQRLIFFVFSSMFFISTLVWFNEEFNPEWKKYQEEYYKENAKEVEREFNAATSVQEREMLGKRLTSLKSPKYEVKQILLKGDYAWTDGKNGDKVDRCITCHIDERKLVAVHPNTKYFPSDIYGCTVCHGGIGRALNEEMAHEGMVVGRRDMLKKLKTAEPLFEFWDELATLTPEENDPNQRIEMGDFKRFCITGDKNIYVGSDKCLKCHTGLTSPHVERWQRIKFKTFEKVKKAPDYIAGNEAYRTTCFKCHTTGYDADTGTYSEEGVTCEACHGAGETYAYFMEVGKAPEGQKIAKIGTFGTVYNICGPCHHTRAHEMRLKFFQEYGKGDEWFFPEHTEPYKTTATDDIGLQEFKLPKIN
A	orthologue of kuste4573	S. marina	van Niftrik et al (2008) J. Bac. 190:708-717.; Kartal et al., unpublished data	-	-	-	-		-	MKKKLFLLSSILLLVSTLMWVKDMLEPEWKQYQVEYYEQQRKAVEKQLQSTSGEKEIAELEAKLAKLQKPKYEIKQILLKGDYSWADQSNGQKTDRCMTCHIDEAKLTASHETVVKDFPFDIYGCTVCHGGTGRSLDEEHAHHGIFKHKRAMRQRLEDADVLFDMWNEFATLSLEDDTEWASFKNRTITGEKAIYMGSGKCMRCHTGLTAPHVERWKRVKFESFNVIKEAPDYIAGDEDYRKKCYECHTTGYDKETGTYEEEGITCEACHGPGEVYAFFMDRGKATEGQKIAKITPAYNKCGGTEGCHRSRRHEMRVKFFRDSKDHDPYEWFKPKYKRIVSEALEKKKSGTAEAVDSTLPKHSIKFVR
A	hypothetical (diheme) protein	K. stuttgartiensis	van Niftrik et al (2008) J. Bac. 190:708-717.; Kartal et al., unpublished data	CAJ72456	91202817	kustd1711	Q1PZE6	53.3	Pfam:Cytochrom_C	MNKTMLKIVAFGVAVIGFYMYITVYVTGLSGTGGGGTATGVSAEAGEQIFWGDGQCSTCHKIGSSGSATRGPDQEGLAERAEERAKELGLSSGLEYLVESIIDPEKYVVEGFDKIMPRVYDPPIMLSREKILAVLAYLQSLGGEPDLDAIMKFKDKIPEASKTKVKPWVPPLAVTAEEGEQVFFDESLDVTCGKCHMVNGKGQKVGPELTGIGAIQTPQYFVESILEPSAVIVKGYETVFVITADGIPYNGLIKSDTEEELTLILEESGSVEEVVIPKDEIEDMKKQEVSIMPGNIGELLSVRQFYAVIEYLRSLK
A	orthologue of kustd1711	S. marina	van Niftrik et al (2008) J. Bac. 190:708-717.; Kartal et al., unpublished data	-	-	-	-		Pfam:Cytochrom_C	MKSFLKSVVFTLCILGFFVFVCLYVTGLSGGGGGGGGATGINPEAGEKIYWGDGQCHTCHSVGTSGSATRGPNQEGLAARAEERAKEAGLSSGLEYLVESIVNPSAYVVEGYDNIMPKVYDAPIMLGREQIQAVLTYLQTLGGESDIEAVAKFAEKIPESSGEAAAPWLPPIDVDIKEGELVFFDESRGVTCSKCHVLNGRGSKVGPDLTGIGAVQTPQYLIESVLKPSAIIVKGFETMYLMTTEGMAYNGLLVSQDEEEVVLMVDEDGVMEEYVFYPDEIAQMQKQDVSIMPGNFMDMLTTKEFYGVIMFLLSQK
A	unknown protein	K. stuttgartiensis	van Niftrik et al (2008) J. Bac. 190:708-717.; Kartal et al., unpublished data	CAJ75075	91202015	kuste4313	Q1Q4Z1	33.3	-	MGRVTTVKMGLVSFFGIVGMLNFAISNHTFGSEGQIITHEQTGKHEGVNLPVKTFTRDLERAVNNILEGILKDDFNYIKQEADHISEKSKSMFISFFENSNRFRKVEENPARDIQKKDFANYVDEINKQVASLKKAADSQDSDQLLSAFTGLLKNACINCHTKYRK
A	similar to cytochrome c (CII)	K. stuttgartiensis	van Niftrik et al (2008) J. Bac. 190:708-717.; Kartal et al., unpublished data	CAJ72431	91202792	kustd1686	Q1PZB6	15.4	-	MKKYISFAILILCIAGCGKSEKERHEEEISATAMNQSEVSSKREHDFIKNEKGFIVHMKDIKVLLKHLQASINKEDWKAIQQDTKKLKNSSPVVYTGANKNDLPTEFVKLDVQFHLDTLELVNACQEKNKDKAMAAFFKVVNGCDECHAKFNPKETSTSWFR
A	similar to cytochrome c6 (soluble cytochrome f, cytochrome c553)	K. stuttgartiensis	van Niftrik et al (2008) J. Bac. 190:708-717.; Kartal et al., unpublished data	CAJ70789	91204561	kusta0044	Q1Q7J0	20	-	MKNYQYCFLFIAFFSSCFLGCYKKQTILLEREAIWEVFERECQKCHKMNGKGSLVGRLFFNIPDFNNVKWQDNASDSRLIIHVGNGLRKMPGFKGKLKDEEIVDLVKICVRSFYPPVGQR
A	hypothetical protein	K. stuttgartiensis	van Niftrik et al (2008) J. Bac. 190:708-717.; Kartal et al., unpublished data	CAJ70830	91204602	kusta0085	Q1Q7M7	35.3	-	MEGEKALRSKILLMCIFSIAIFSLSEDRFCLCAEENTQVEGEKEEKSELAKLMKEIDKNYKATEEISGYYNYKEKEWKIIGDASVNLINLCKIALKKFARPDDEKYQKLNRMMLEESEKMHEVYERRGQVGALEDAQWQVRRLRQTCALCHKHLGIHLYPNLYPGHKDWGVK
A	orthologue of kusta0085	S. marina	van Niftrik et al (2008) J. Bac. 190:708-717.; Kartal et al., unpublished data	-	-	-	-	-	-	MYKVLITICIFSIVTIFQYKNIAECSDKHVPSEHTDSVDELMGEVPQEEKSELALMMQDIDESYKIVEEMSGYYKYKKKQWKQILEAGENIAKVTKKVRIKYAKPDDFKYEDQMKLMQVEAKKMADIAKNKDVDGALEEQQWQVRRLRQTCAICHKHLDIHIYPNLYKEKKHSG
P	putative cell surface glycoprotein (S-layer protein)	K. stuttgartiensis	Sara & Sleytr (2000) J. Bac. 182: 859-868; Yousef & Espinosa-Urgel (2007) Res. Microbiol. 158(6): 545-550.	CAJ73038	91199996	kuste2293	Q1Q633	-	-	MKNRNVALAFLICIALWVFSFKQVCLAAEKFDIQTPVSKDELFGGSGQQTKDKKAVEKIVKMETPFIVNKGQQDERVAFYAHIFCGTVFVTKDGEMVYVLPEHQRKQALSARKAKNKTTPPDFSETIEKSSGKKGIAGEKRGLFILREKLAGSALSGIRGEEEVAAKINYFKGDDAGKWMSAISSYRMVSLGEVYDGIELKLKAYGNAVEKLFYVKPGANPDEIRVCLETAERSTLKINAYGGLAVETQTGMAAFSRPVAYQIINGKKVDVPVTYYLHEGEKISDNSGHRIVENKKYGWRRTANSKGAKPVFANNITETAIGDKFIYGFRTANFDRSKELVIDPIISSTFLGGYSDEECRSLGVDSNDNVFVLGVTMSDDFPVTDDAYATSSSGNKDVF…
P	putative cell surface glycoprotein (S-layer protein)	K. stuttgartiensis	Sara & Sleytr (2000) J. Bac. 182: 859-868; Yousef & Espinosa-Urgel (2007) Res. Microbiol. 158(6): 545-550.	CAJ73491	91200444	kuste2741	Q1Q7D5	-	-	MKKRTHIFNFSIVLLLLFGFAFPLFAQEGTGKPSNKAVNQKIGKLQIPFISNEGQMGEKVKFYANTFGGTVFVTNEGEIVYSLPKRSEAKNADSSGEWHSPGVIHDAGCEIHENRDSCIKSCRLDEACPALVEWAERTQQISDLHSPTPNSQTLNPNMLLQGVALKETLVGAKVKGIKGEGTSVTKVNYFRGNDQKKWKSNISTYDVVDLGEVYKGIELKLKAYGNNVEKLFYVKPGANPDQIKINLSGIQPPLSPFTSSVKDCPPLAGGGGGLRASGLWVNEQGQLVAETELGPVTFTKPVAYQEIEGKKVNVEVEYNIQNREEPDISPLKREVRGVLNSKTHNSKLINPEFQVPDSQSLIYGFKVASYDKTKELVIDPLLASTYLGGSSNDYGVAIA…
P*	putative cell surface glycoprotein (S layer protein)	K. stuttgartiensis	Sara & Sleytr (2000) J. Bac. 182: 859-868; Yousef & Espinosa-Urgel (2007) Res. Microbiol. 158(6): 545-550.	CAJ74920	91201860	kuste4158	Q1Q4H3	-	-	MKNRSYIFTFSIVLSLLFCFAFPLFAQEGTGKPSNKAVNQKIGKLQIPFIANEGQADKKVAFYANTFGGTVFVTKEGEIVYALPRSANADNRSLETEVRIQKCRGELHSPDVIHDARQINDLHPPTPKSQPQTPNTFLQGIALKETLIGAKVKEIKGEDKSVSKVNYFRGNDQKKWKSNISTYDVVDLGEVYNGIELKLKAYGNNVEKLFYVKPGANPDQIKINLSGIQPPESPSISSMKETGVCPPLAGVGGGLGASGLWINEQGQLVAETELGPVTFTKPVAYQEIDGKRVNVDVEYNIQNREEPTISPLKRGVRGVLNSKVPNSKQINPEFQIPESQSLIYSFKVASYDKTKELVIDPLLASTFLGGYSRDHGYSMAIDSNENVYIAGMSESSDFP…
P*	putative cell surface glycoprotein (S-layer protein)	K. stuttgartiensis	Sara & Sleytr (2000) J. Bac. 182: 859-868; Yousef & Espinosa-Urgel (2007) Res. Microbiol. 158(6): 545-550.	CAJ75171	91202111	kuste4409	Q1Q590	-	-	MKKGLLITSAIVLLLVFLTKYAVSGDQKAEGVSQEQIMQKIHRIQIPFIANNGQMDEKVTFYANTFGGTVFVTNEGEIVYALPKSANDDSRRQDCRGELRTPDEIQRCRGELHSPDVIHDGGCGIHENRESSIKSCSLGEACPEPVKGACPEPVKGACPEPVKGACPEPVEWAERTQHTDDSHPPTPKSQPPAPNRSLQGVALKETLIGAKVKDIKGEDKSVTKVNYFRGSDPSKWETNIATYDVVNLGEVYKGIELKLKAYGNNVEKLFYVKPGVDPDQIRISLSGTQPPENPPPLSPSVRGTGVCPPLAGVGGGLEAGGLWINEQGQLVAETGLGPVTFTKPVAYQEIDGKRVYVDVEYQIENCKLQNAEQGITHPLPLSRGKYKSPLLGGDSGVGN…
P	putative cell surface glycoprotein (S-layer protein)	K. stuttgartiensis	Sara & Sleytr (2000) J. Bac. 182: 859-868; Yousef & Espinosa-Urgel (2007) Res. Microbiol. 158(6): 545-550.	CAJ74209	91201150	kuste3447	Q1Q2H9	-	Pfam:Reg_prop,Pfam:Reg_prop,Pfam:Reg_prop,Pfam:Reg_prop	MQDLGNIKISVMFLFIIFLGSAAFADQSGKQKTLHQEIVKKAQMLTVPFILNKGQVDARVKFYANTFGATIYVTSEGEIVYSLPHISDRPGTKTQNITAQTEPCSQDSTVATMRKADSKNNLVMKNIVLTEHLAGGKTVNIKGEKTSVTKVNYYKHKDPSQWQQNIPTYECLCFGEVFNGVDLVLKAYGNNVEKLFHVKPNASAEGIRIKIHGASSLHVNKTGQLEAETPLGNVTFTRPEAYQEINGKKILVAASYHLKDAGMVYGFKVDEYDKTKELVIDPLLASTYLGGSDNDEVCSLAIDGDGYVYIAGNTLQSDFPTTGGSYNTGSAGSNVFISKINPTLTSLLASTYLGGSSEDKVRSLLLDLEGNVYVTGETNSSDFPTTENAYAGSLNDSYG…
P*	putative cell surface protein	K. stuttgartiensis	Yousef & Espinosa-Urgel (2007) Res. Microbiol. 158(6): 545-550.	CAJ72183	91202544	kustd1438	Q1PYM2	-	PbH1,PbH1,PbH1,PbH1,PbH1	MNKFIILTLFILTLAFAGDAEALAAGTVRWSGATSSAWETASNWTTVSGTPSLPPASDDAVEIGTGAITNQPTITTSTTIASLTYGNSAASTLTINGNLTISGDITNTITTTARVHNINLASGVTLSCVNADLSPARSGSHMTITFNGGIFSCSGDFTAQPTAATTNITLTVGTGTFTVGGTTLQGAATSQQRNCDITVSTGALTFSGDYIKNGAGSDLTSSDAATISFGGDITNTRGTFNLSKATTTLASTTTIAPTVSMTFGNLAIDGTATVNSGTLTIAENLSVNGTGTLNLGGVTSTVTGPTTIDGTVNITSDTGTKIFVGLVTIDAGGTWDNSANEAVTFRGGITHNGATFTAGTGVQTFATNSQEIGGTTAISISSITVTGVTLTNSTILTVG…
P	putative cell surface protein	K. stuttgartiensis	Yousef & Espinosa-Urgel (2007) Res. Microbiol. 158(6): 545-550.	CAJ75186	91202126	kuste4424	Q1Q596	-	PbH1,PbH1,Pfam:Chlam_PMP,PbH1,PbH1,PbH1,PbH1,PbH1,PbH1,PbH1,PbH1,FN3,Pfam:fn3,Pfam:Cna_B,Pfam:Cna_B	MKITLFYAIVSICLFFNVSTAISDYDANLEILEAIIDEETSEGRAVVSLYDPDVNSSSSSQNLVNITISGWESTTLRLIETGNDTGSFLGTIGMGGASTIINANIGAGVGDTITVTFTDDPDASGGISVVEDTAEVVAGSLSASPTPSVTPTPSTVSTEVSGKITSDTTWKKENSPYLVTGNILVNEGITLTIEEGVTIKLEEGKALQIEGQIVARGKEGKEIIFTTSSKKDDDYWNYIYFSNTSIGATFDSNGNYEDGSILEYCVIENASGSDDLGDGAVIIDGTNPYINHCTIQNNYASGIYAYNVSGVFKITACVINNNIPYGAGGGIYISGSIEQMTVTISDCTIEDNKTSYDGSWGFDGGGIYLYSNNQDDIISIYYNKINNNSAFSGRADGGG…
P	putative cell surface protein	K. stuttgartiensis	Matsunaga et al. (2003) Mol. Microb. 49: 929-945; Yousef & Espinosa-Urgel (2007) Res. Microbiol. 158(6): 545-550.	CAJ71666	91204013	kustc0921	Q1PWR2	-	Pfam:Big_1	MKNMRKIVLAAFTTLFFTSAASAATVKVSKNIDTSTAWTADNVYRLEGQIFVLPGASLTIEAGTVIASTTDAGGSLAVARGAKIFVNGTEDNPVIMTSTDDVATWEKDSSHPSGGDPKTGTWREGANEWGNLTIMGEGVISASHSKGLQVGSNTKDPSGLNEAQMEGLTDANYSLYGGADDNDDSGSISYLSLRYAGKVVGLGNELNGLSLGGIGRETDIDHVEIMNNVDDGIEIWGGTVNLKYASIWNVGDDSFDVDQGWRGKAQFLFVVQGYSVDAKQGSGVGDNCFEMDGAEDSDAQPVTTSVIYNATVIGNPLDGDHGTAWRDNARVQFRNCIFMDLGEKLVKADNDDGDGANGYGYNGTLSWEKTWETDYTVTSTVNDCGGCPSAAFNNASNLY…
P	putative cell surface protein	K. stuttgartiensis	Yousef & Espinosa-Urgel (2007) Res. Microbiol. 158(6): 545-550.	CAJ74799	91201739	kuste4036	Q1Q467	-	Pfam:Lipase_GDSL	MPKRSKTFFAQSFFYKTLLFFLIFVPFLQSTYAQDTTLQAHYKFDEGTGVTATDSSGNNRNGTIKGATWTTGKNGGALSFNGTSNYVSISPLNYDEVSVSAWFYRNSVDTVSPDTIFGGWSWNKVEGYGLYFDQYSASQNTIRFIVTSQTSGGAKTQKYATKNLITSTGKWYHVAGTYNKITGEQKLYVDGQLVDTQTHPAGNTIVPYTYASYMAIGALTSNYGNMDGKVDEVQVSNRALNAQEVLSLFNNAATPDTTPPTVSATSPVRNATGVAVNSGIAATFSEAMDAATITTATFSVSDGGSNVNGAVSYSGTTATFMPSGSLSSSTTYTATITKVVTDVAGNAMTANYIWSFTTGGASPDTTPPTVSATSPVGNATGVAVNSGIAATFSEAMDAA…
P	putative cell surface protein	K. stuttgartiensis	Yousef & Espinosa-Urgel (2007) Res. Microbiol. 158(6): 545-550.	CAJ72259	91202620	kustd1514	Q1PYU4	-	-	MKRPGLNLKGNWLSMAGVLFLMLALVMGVASNAKAATGSFDRDRYLPEKAGGNDYDRAWISVTDSSGNTTSSPDTITVTVRAGVDDATSFILLETGNTSTVFTTTGTVQPNYRALGTTSGYVEDLAGSYWYSVLGNSIVGLDLRLNAANIGGNAQSATSGDLKVAEGSTLELLYGGSTLDTATVGFNSGSISSSPSSVTSVEGLPSNGNIILSISDPDENLNPVVRDVIGFYDGFTTGDTRGTASSMVQISAVDQSSDTGDTLSLGGTSIVARHIMLVETGNNTGVFTASGYVYGTTTTVAASDLVGNLKVGSSSESYYQGQDITLGAGTVSCTFRIVEANANGGIALIYNGTSTETYGTVSVVFDATSAPRADVGASLVAFGTSSLSLGDTQTGHKVV…
P	putative cell surface protein	K. stuttgartiensis	Leahy et al. (1992) Science 258:987-991; Yousef & Espinosa-Urgel (2007) Res. Microbiol. 158(6): 545-550.	CAJ74816	91201756	kuste4053	Q1Q468	-	FN3	MNFKVSRVSIFFLIFAHVFLFSEENFAEEKAYQNIYGTVWNDKPSEDISYARQMGYDSIAINPSSEVKDYHNNPNCTGLNYYLINPQWYPQILSGYSRAIDITKPVSEEAKEFYNQRMVWKSHEPFPYNLATGYHSGGSSEQFYVMWDFQQQAVIDEVVENIISLAKSYEDTGLPFTFDGYIIDEPKLAGEFYRLDETGNNISVGLSYWTGADLGLVHDAITHEYATYSEGMAAFYKELRVRLSQEFTHPKWIAQPTLLYSEADNDEWINQIKVRADKDELTPDMLSQKSSQNTNYVDDANNFNAGVNITKDKVGNSQTSEADEYRNRLFAAKAGINGAWYNWFGRFGDTGDISGFKSITEVSPRLKLIRCLPNWDNLNNVPLSERSWDGSVYQSTNSY…
P	putative cell surface protein	K. stuttgartiensis	Leahy et al. (1992) Science 258:987-991; Yousef & Espinosa-Urgel (2007) Res. Microbiol. 158(6): 545-550.	CAJ73333	91200288	kuste2585	Q1Q6Y8	-	FN3,LamGL,FN3,LamGL,FN3,LamGL	MKRRISRVSIFFLIFAHVFLFSEENFAEEKAYQNIYGTVWNDKPSEDISYARQMGYDSIAINPSSEVKDYHNNPNCTGLNYYLINPQWYPQILSGYSRAIDITKPVSEEAKEFYNQRMVWKSHEPFPYNLATGYHSGGSSEQFYVMWDFQQQAVIDEVVENIISLAKSYEDTGLPFTFDGYIIDEPKLAGEFYRLDETGNNISVGLSYWTGADLGLVHDAITHEYATYSEGMAAFYKELRVRLSQEFTHPKWIAQPTLLYSEADNDEWINQIKVRADKDELTPDMLSQKSSQNTNYVDDANNFNAGVNITKDKVGNSQTSEADEYRNRLFAAKAGINGAWYNWFGRFGDTGDISGFKSITEVSPRLKLIRCLPNWDNLNNVPLSERSWDGSVYQSTNSY…
P	putative cell surface protein	K. stuttgartiensis	Leahy et al. (1992) Science 258:987-991; Yousef & Espinosa-Urgel (2007) Res. Microbiol. 158(6): 545-550.	CAJ75169	91202109	kuste4407	Q1Q573	-	FN3,Pfam:RCC1,Pfam:RCC1,Pfam:Cna_B,Pfam:Cna_B,Pfam:Y_Y_Y,Pfam:Y_Y_Y,Pfam:Cna_B,Pfam:Y_Y_Y,Pfam:Cna_B	MVNRKIIFIVFILCSLSCLLPNSLKAHEEYVGTLQVVAIDEIDKITGELRCKYAHYLKTEEGIRYRIEDTEGVLRKLKPSGKIKISGDKIGNRIIVNTAKSLSAVPPEPTHRKIVAATEETAETIGEQKTLVALFNYPDKQDKPFTIDDVKNWILNDTDSVNNFIKENSYDKAWITADFIDFMTLPNNSTYYAGDNYVSLFFEDAITTLDATVNFQDYARLIFFYLQNGEAGWIFGRGSIGKWGMSSEDGDFSASVSWIIGDFSSKSVISHEFGHNLGFIHSASVLCDDNQYYIPETLWDPTSSCGTDAYEEYGDDDTMGSDYKHFSTIWKSQAQWIDSSQIREATNSEYTIDQVELPSDGTKVLKIPLGKDNDGNDFYYWVEYRKSLGVFDNEDVVQV…
P*	LysM domain peptidoglycan-binding protein	K. stuttgartiensis	Bateman & Bycroft (2000) J. Mol. Biol. 299: 1113-1119.	CAJ72706	91203067	kustd1961	Q1Q042	-	LysM,Pfam:LysM,LysM,Pfam:LysM	MKRDVQVGVILGVIILAIIGVFLSTRTNVKEPIIPIPEIDGDVSRDLLSLNELPKHPEGLSPQGEDLAKKEDEIRGGVEPKRENIGQEPAVEEQDYVIEGELRNAGNAENKVAAGSQKQAIKSREHEYQGKSILPAESESSQNPNVVIYKVQERDTLHKIARKYYGDDNKWLLIFNANQDRIYDRNNLRVGTELIIPNKNEIPAQVSDERSTRLVAHEVTEQTTAAKKHVVQAGDSLYKIALKHYKDGSKWKKILEANKHNIKNANVLKAGQELIIPDI
P	orthologue of kustd1961	S. marina	Bateman & Bycroft (2000) J. Mol. Biol. 299: 1113-1119.	-	-	-	-		LysM,Pfam:LysM	MRRDTQIGIILGIVILVIIGVFLSTKSIDNETVLPDLVLSEGVRHKTEDKEIDINGFFKESKKAEPEESAAVEYPTVETLVSEELVESTQPEKQPEITHVETSNEGTSLEGKWEGVAEEIAEEPEIAEQKETVEDVQVTQNIPSAVETVVPEEKSRISSYAASTEAVYYKVQANDNLSKIAKKHYGDGQKWIKIFDANRDIMPDSNSLYVGQTLLIPDITVGKEANEVALIPVRGKLKKERSSYVDTHTVKAGDTLYRIAKKYYDDPGVWIKILEANEDTIEDE
P	LysM domain peptidoglycan-binding protein	K. stuttgartiensis	Bateman & Bycroft (2000) J. Mol. Biol. 299: 1113-1119.	CAJ75008	91201948	kuste4246	Q1Q4S4	-	LysM,Pfam:LysM,Pfam:YkuD	MKNITINKILIFMSIFAPVNSGLFLFSNNTSIFAANDHGTSILLVGKDDIILYKKDIIISTDDLKNIKKNKTPLSEKRSVFNIGMIDEYLKEGKNYEARNHLSEIFLNKKIPEKQHEIKELLDKLNSELIFSTKPSEDAVLYTVQAGETLSKIAKQFNTNYELIMRINKKPDSRLNIGEKLKILKGKTKILISKSEFTLTVLLNDRYVKQYRIGTGKNDKTPEGTFEVKNKMKNPTWYSPYGGVYSYGDEKNILGTRWIGFKEKENLAGFGIHGTTMPETIGTASSDGCIRMKNSDVEEVFDFVTTDTGIIIQR
P	orthologue of kuste4246	S. marina	Bateman & Bycroft (2000) J. Mol. Biol. 299: 1113-1119.	-	-	-	-		LysM,Pfam:LysM,Pfam:YkuD	MKYLMYRIIISLSLILVFQNYFVTIERAFGKDNTIKSSRPASPDPFLKAENTEEGGGHISEANILFTIDEVDKEPGGDVIQETATENNKSKSILIRKLVSEYLKKGKRFEARNELSDLYFKETDHEIRNEIKKRLDELNDVLVFSRTPSPDAVFYEVKPGDSLVRIANKFNTSYAFIMRINNKSRTLIKIGERLKILKGELSLLVDKSDYTLTILLNGHFIKQYPVGIGKSDKTPVGEFVIDNKLINPTWYSPEGVYPYGNPKNVLGTRWIGFEDRDGLYGYGIHGTADPDSIGKDMSNGCIRLKNENVEELFDFVKSKTRVVMQE
P*	putative N-acetylmuramoyl-L-alanine amidase (T7 lysozyme)	K. stuttgartiensis	Zhang & Studier (2004) J. Mol. Biol. 340:707-730.	CAJ71211	91203558	kustc0466	Q1PVF2	-	Pfam:Amidase_2	MLFWQKMSICMFFPLLYFMSGCYSPPTIPPTSTIMKPSAKLPEKKLDFYLSSDIKNQLERCFVRDWKYIVVHHSASDTGSAEEFDKYHRQSRGWQNGLGYHFVIGNGKGSGDGEIEMGDRWKRQIDGAHAGIKEYNQFGVGICLVGNFNKTYPTQAQMKSLSALVEYIQERCHIPTDNVLMHRHCKQTDCPGRNFPYYKLLANTFQ
P	orthologue of kustc0466	S. marina	Zhang & Studier (2004) J. Mol. Biol. 340:707-730.	-	-	-	-		Pfam:Amidase_2	MIKFKWSYLMFLIFIPVMYGCSSTQVSTLPTYNSRRPTYNLRRPQPVVVPYGVRKELDEFKIRPWKYIVIHHTATDSGDAVSIGKYHKEKKGWVNGLGYDFLIGNGNGSRDGQIEVGNRWNKQIDGAHAGNSEYNKHGIGICLVGNFDNVQPTNQQISSLLYLIDYLQNRCNIHKDNVIMHKTFRKTVCPGKHFPYDKLLAQLK
P	TolR/ExbD biopolymer import protein	K. stuttgartiensis	Held & Postle (2002) J. Bac. 184: 5170-5173.	CAJ71658	91204005	kustc0913	Q1PWQ1	-	Pfam:ExbD	MSPLIDCVFILLIFFIVTTTFVEETGVEVDKPQAASSVRLEKTSILIALTDKGEVVYGGREIGVSGVQPLVKRMLQKEEVPVIIQADTAAQSGLLVRIIDEAKLAGAVKVSIASRQSKS
P*	strongly similar to flagellar L-ring protein	K. stuttgartiensis		CAJ70881	91204381	kustb0136	Q1PUI2	-	Pfam:FlgH	MKKKTIPYLIACFTCIAFVTDAMGESLWQKRITLNTNLYNDNRAMRIGDIVTVTINESTAITGKEDSSADQSTSHNINVDASDFSKKLGALQDYLPNVKSQTEHTFGGTGQYDSSRSLQLEITAVVTEILSNGNLIIEGNREVDINKEKYNIKVSGIIRPIDVSVDNVIQSSSIANASISLEGKGFLTNAAKRGWFYRLKEFVSPF
P	strongly similar to flagellar P-ring protein	K. stuttgartiensis		CAJ70880	91204380	kustb0135	Q1PUI3	-	Pfam:FlgI	MLKCVITSFIIAGTTLISLFVHHVQAAVRIKDIAYVQGVRENQLYGYGIVIGLQGTGDNSQIFKLTSQMAVNIFEKLGVLMDEKDFFSKNTAVVMVTTNIPAFARPGDKLDITLSSIGDCKSLEGGVLLQTALQGADNEVYAVAQGALTVGGYSIKGDAQSVRKNISTTAHISNGAIVEKEIHTTFLKGQALNIVLRDPDFTTSTRVTELINNIYPNSSVAVDAAVINIRPPQGFQSDETIVKFISTLEELYIKTDSVAKIIINERTGTIVADQHVRISTVAVAHGNLSITIKEEKEVSQPNMLGAGETRDMARTDIQVSEEKSRLTVLQEGVSISDVARALNVLGVTPRDLISIFQAIKKAGALHAELVIM
P	orthologue of kustb0135	S. marina		-	-	-	-		Pfam:FlgI	MFRYKFYIIVLIITFLFSSFTPVQGSITTRIKDVANIQGMRENYLFGYGLVIGLSGSGDKIDFTKQLAKNVFEKLGVIITTADFNSKNIAGVLLTASIRPFAKPGDRMDVLVSSIGDAKSLEGGVLVHTTLQGIDNEVYAVAQGPLSLGGGFSVGGKAADKRKNIATTANIPGGAMVEKEIPVHLFHENSIRLTLKDTDFTTATRLMDVVNAIYPDSALAVSAAEIEIKPPPAYRTMKMVTQFISKIEELPITPDAIARVVINERTGTIVAGENVKISTVAVAHGSLTITISEKTEASQPGSFAPDSATTKELDRTTIDVEEEEAKLHIIPDGVSISEIARALNVLGVTPRDLMAIFQAIHTAGALHAELIIM
P*	multicomponent efflux pump, periplasmic accessory protein subunit, RND type ABC transporters	K. stuttgartiensis	Nikaido & Zgurskaya (2001) J. Microbiol. Biotechnol. 3: 215-218; Zgurskaya et al. (2003) Front. Biosci. 8: s862-s873; Zgurskaya et al. (2000) Mol. Microbiol. 37: 219-225.	CAJ75380	91202320	kuste4618	Q1Q5T8	-	Pfam:HlyD	MLRTFFMNKIIISFVIVAGLLAGCNDDNHKHVDAEHGHLHGDEVHTDVEPEPLAYTLYTDKMELFVEFKPLIVGKTSKFAAHFTRLGENFKAVTEGSVTVRLIGNERPLTDKAEKPSSPGIFRLALNPEKPGTYQLVFDIRTKEFSDKIMIENITVYPDAKTALLHQQEQTINEEIVYLKEQAWKIDFANREVKRQPFTEIIKTTGQILPARGDEITITAKSSGIITFGNNKKLIGSAVNVGETLFVISGAGLTEGNLDTKYKEAKNNYEKSKIDFERATELAKDNIISQKHFQETQLQYKNAQTTFNTIETNYTAGGHKIKSPIQGYIKNVVISEGEHVGIGQLIAIVFQNRKLILKAEVPQKHFSKLNSISSANFITAYDSKIYRTDSLNGKLVSYG…
P*	multicomponent efflux pump, periplasmic accessory protein subunit, RND type ABC transporters	K. stuttgartiensis	Nikaido & Zgurskaya (2001) J. Microbiol. Biotechnol. 3: 215-218; Zgurskaya et al. (2003) Front. Biosci. 8: s862-s873; Zgurskaya et al. (2000) Mol. Microbiol. 37: 219-225.	CAJ73569	91200520	kuste2817	Q1Q0Q1	-	Pfam:HlyD	MRTCYFLIVPFVLLSIISSLFGQSEKQSPPPLVVVSEITTGIMTPKTEFIGTVNYPYISDVAAEVNGKADYVNLEEGFRVKKGELLVKTNSDLLRKEIKSKKALRDQVLSDIDLALLNKQRVEKLYHEEVVSQQMYDEIIFKLINFEKKSDSIKAELESLSIELQKKNIRSPFNGVILKKYVQVGEWLTPGTVIATIAQTDVVEVVLNVPEKICLLIKQNMDAVVKINEKIFHGKIFVVIPHGDVSTRTFPVRIRITDAETLMSGMEAVVSLPSGEETKSLLVDRDAIINFFGNTVVFAVKDSQAYMTPVRVLDYSETKAGIEGVGLMEGTEVVIKGNERLRDGQRINVKREGI
P*	multicomponent efflux pump, periplasmic accessory protein subunit, RND type ABC transporters	K. stuttgartiensis	Nikaido & Zgurskaya (2001) J. Microbiol. Biotechnol. 3: 215-218; Zgurskaya et al. (2003) Front. Biosci. 8: s862-s873; Zgurskaya et al. (2000) Mol. Microbiol. 37: 219-225.	CAJ73661	91200611	kuste2908	Q1Q0X8	-	Pfam:HlyD	MKRMLILVSLIALLCHAGCGTEHEEHKKEEVKFLVTSPLRKDTSLTTEYVCQIHAIQHIEIRTFERGYLNKIFVDEGQLVRKGQLMFQVLPVIYRAEFHKAQAEAKGAEIEYLNTKSLADNNIVSPNELALAKARFDKAKAEQALAKARLGFTDIRAPFNGLMDHFHVRLGSLLDEGELLTTLSDNSEMWVYFNVPEAEYLDYKTKINKDNQVQVKLLMANNQLFEYPGVVTTIEADFNNETGNIAFRATFPNPEGLLRHGETGNILMTKPLENALLIPQKATFEIMDKKYVFVIDENNVVRTRHITIGAEMPHLFVVKEGLTENDKILLEGLRKVRDKEEITYEFMDPDSVMAHLDLYAE
P*	multicomponent efflux pump, periplasmic accessory protein subunit, RND type ABC transporters	K. stuttgartiensis	Nikaido & Zgurskaya (2001) J. Microbiol. Biotechnol. 3: 215-218; Zgurskaya et al. (2003) Front. Biosci. 8: s862-s873; Zgurskaya et al. (2000) Mol. Microbiol. 37: 219-225.	CAJ72570	91202931	kustd1825	Q1PZQ8	-	Pfam:HlyD	MPKKQSPLIHPFTIGRTILLLLILAAHSFLLIGCERQQTQAPPPPIVTVSKPVVEEVVEWDEYTGRLEAVDTVDVRARVSGYLESIHFKDGQMVKNGDLLFVIDPRPYRAELDRALAQLKISKARLSLAEKDLRRAKHLLSELVISEEEADTRVSDEQVARASVEMAQADVDAARLNVEFTQVRAPIYGLISRKYVTEGNLINGGTGGTLLTTIVSTDPIYCYLEEDEQSYLRYSRLEREGIMPGSGKGENPAFMELSNETGYPHKGYIDFVDNRMDPNTGTIRGRGVFPNPDNTLTPGLFARMKIAGSEQYKAMLVPDEAVGSDQSLKFVFIVNPENTVEYRQVTLGPRMNGLRIVREGVMPEDRVIVKGLQRVQPGIKVDPVEEDIVVDEMNFLMPGS
P	multicomponent efflux pump, periplasmic accessory protein subunit, RND type ABC transporters	K. stuttgartiensis	Nikaido & Zgurskaya (2001) J. Microbiol. Biotechnol. 3: 215-218; Zgurskaya et al. (2003) Front. Biosci. 8: s862-s873; Zgurskaya et al. (2000) Mol. Microbiol. 37: 219-225.	CAJ75270	91202210	kuste4508	Q1Q5I8	-	Pfam:HlyD	MKVKKKIVLLMLLPIVIGIVIYLYAESWMGRVKDEIDVSGNIEVTDVAVSFRISGWVEERLVDEGETVSAGQIIARLESTELAQEVLLYRAEVNAARAVFEELETGYRTEEIEEWEAVVRRTRVDLDRLAADYKRQERLYAEKIISTSEFDAAKADYDAEEARYREVNKRLVLFKKGPRKEKIDKARADLQRTRAALRLAKTRLGYTTIKSSISGIVLSKNVEPGEYVSPGTPVVIIGNLNDIWLRAYINETDLGRIKVGQKVHITTDTYPEKIYEGHVSFIASEAEFTPKNVQTKEERVKLVYRIKIVVYNPEMELKPGMPADGKILLKTE
P*	multicomponent efflux pump, periplasmic accessory protein subunit, RND type ABC transporters	K. stuttgartiensis	Nikaido & Zgurskaya (2001) J. Microbiol. Biotechnol. 3: 215-218; Zgurskaya et al. (2003) Front. Biosci. 8: s862-s873; Zgurskaya et al. (2000) Mol. Microbiol. 37: 219-225.	CAJ75396	91202336	kuste4634	Q1Q5W1	-	Pfam:HlyD	MHNPRKTIILWGIILFFISFLPVTDTFAQREDEHACEKSCGEKDEHIREQTNKDENNHDHSTSAGENFLNSTDSGHELYEKLLKKECEHDVSIIKCDECRYEVGVVKVDPSLLDEIVIIGKGMPMDIGITHEATGEVGPNQDRFVIVSPRISGVVKEVFVDWGDQVKEGQKLALLDSIELGEARADYLKAAAMLKLAEKNYSREKELYGKNITSGKHFFDAENAHEQSHIELNALMEKLLLMGQEEGSIRQMQEKLLLMDQEEVDIKHTAKAEKHVSSLFTLTAPFDGTVIDKKVAVGELKNAFDPMLTIADLTQLWVWFDVYEKDIPKVRMGNKAMVSVASYPEEQFEGNVTYIGNTIDEKTRTVKVRIEVANHHEKLKPGMFARVLLQVDDAKSAVG…
P	multicomponent efflux pump, periplasmic accessory protein subunit, RND type ABC transporters	K. stuttgartiensis	Nikaido & Zgurskaya (2001) J. Microbiol. Biotechnol. 3: 215-218; Zgurskaya et al. (2003) Front. Biosci. 8: s862-s873; Zgurskaya et al. (2000) Mol. Microbiol. 37: 219-225.	CAJ72346	91202707	kustd1601	Q1PZ46	-	Pfam:HlyD	MKKYIYIGIPCVLVIIVTVIYLLKKEETVRFETAKIVKGDIQKYVVATGTINPVRTVIIGSQVSGLISKLYADFNSEVKTGQIVAQIDPTPFEHQVRKAEAALATALAKLKRSNAVLRNSKRKYHRAKKLFSTQVISIDEFDESRTVYETSLADAELAKAEIMQAEASLAIAKTDLGYTVIVSPLDGIVISREVDVGQTVASSFQTPTLFTIAKDLVSMQVNTNVDEADIGMVEVGQSARFNVDAFPEDVFDGKVTEIRMSPVIFQNVVTYDTIVSIDNSSLKLKPGMTANTSILVAEAKNVLSIPNTALRFTPSKTIRDKTGKPEGGEYDGEKYSPLWILKHGKPVMVMIKTGISDYDFTEIVGGEVKEGDEVVVAEITDKSAAKSSQQIPWTRMGGG…
P*	multicomponent efflux pump, periplasmic accessory protein subunit, RND type ABC transporters	K. stuttgartiensis	Nikaido & Zgurskaya (2001) J. Microbiol. Biotechnol. 3: 215-218; Zgurskaya et al. (2003) Front. Biosci. 8: s862-s873; Zgurskaya et al. (2000) Mol. Microbiol. 37: 219-225.	CAJ72668	91203029	kustd1923	Q1Q005	-	Pfam:HlyD	MIINPSIEFSLPVILFSIIFLSGCGTDVKPLAETTPRVKYFEVGEQATGQSRRISGKLIAADTSVLSFSVSGTIEQVLVSRGDTVLQGQVLAVLDMEPLRLAVEQARAQLNIARAKVTETKQIYDRTVTLFNKRASSQAEVDTATANHAAARGNLKAAQSDLDRKQRDLSNAELTAPFAGTIAERNIDPFQETTVGQGAFLLQSSDALEVGVRIPETMIRDIDYGQRVQVTFPTIQGTSLTGVVSEIGSRVGAGNAFPVKIQLSASQTKLLPGMTASVTFNFNEYLEGSTVYLIPLAAIAIEFSMLRQAKESSSQVPQKTAPVFVIDDNYRLQVRDVVIGDLRGNQLEVYEGLEAGEKIVSAGVTFLHENMKVELWTPEQGLTDG
P*	outer-membrane efflux protein	K. stuttgartiensis	Johnson & Church (1999) J. Mol. Biol. 287: 695-715.	CAJ75062	91202002	kuste4300	Q1Q4W8	-	Pfam:OEP,Pfam:OEP	MTQRLIAIFITLMCIGVLAGCASVPEEAGFSDVQNIIEQRIGRRVHWSQGTSEDAAVIDAVRLMLQQELTLDEAVQISLLNNRSLQATYEDLGIAQADLVQAGLLRNPTFGASFRFPDKTVGGHRSTNTEFSVVQDFLDLLVRPLRKKVAAAQFEQAKLRVGNAVLNLAAAVRSTYYALQADEQILEMRRTVVQATEAAVDIATRQHDAGTLKTLDLANQHGFHVQAKLDMTRTDIQIVVDRERLNRLMGLWGADTTWKLPGRLPELSADEIPLEHLESLAVSQRLDLAAARQETLVISHALLLTRKYRYFYVFDVGVNTEHDVADNVNFTGPNLTIELPIFDQRQAEIARLEAQLRQSQQRLSSLAIDIRSEVRDIRNRLLTARNMVEYYQEVILPLR…
P*	outer-membrane efflux protein	K. stuttgartiensis	Johnson & Church (1999) J. Mol. Biol. 287: 695-715.	CAJ75381	91202321	kuste4619	Q1Q5T7	-	Pfam:OEP,Pfam:OEP	MNFLKILSIAIHLFIVTHFAISFNTTLVIASDLEFKQKEKHLTIEDAVNIAINNNPIIMSKKHTVGAAQGKIKQAQLMPNPEITLLTEEIPTEEIGLNQSQNMVSLSQKLEIGGKRGLRTDVAKKEKNILSFDVQTTIWNITAQTKKAFFDLLTAQDELNLAKKTVEIAMSLKNLSDKKFKVGDISKLGVLKAEVELSNAKTTVVEAERNMFNATKRLQTVMGTTGAPLQKLVPIPVTDAPLLKLEKLEELSLKNYPELQAQKSIVNLSLLKVKEAKRKMIPDIDVSIGYKRLSATDDDTIQAGISLPLPFFNRNQGNIIEAKELSHKSKDDEAAARNKLLLQLDNAYSMYASTRELVRSFIDTIVPQAEESLKMSKQGYEHGEFDFLEVLDAQRTLVT…
P*	orthologue of kuste4619	S. marina	Johnson & Church (1999) J. Mol. Biol. 287: 695-715.	-	-	-	-		Pfam:OEP,Pfam:OEP	MQKLLCLSILMLSVCYVAICSDKALLLSYAQESNTQTEYLTLEDAVEIAINNNPLIKSKTHNIGSYEGRIKQAGLLPNPAIEFFTQETPTNNIGFDQSQNSIGLSQKLETGGKRKLRVKAAEKEKKVMEMDLQTTIADITAQVKNSFFNVLTTQEELTFAEETLEIAKSLMSISSQRFEIGDIARIEVLKAEIELSNAKMSIQNAERKYLNSAKMLQTVMGVSDIDVNNLSPISTADTPSLNLDDLNNLLLNNHPALKARKKVVDLSVIKITEAKRMAIPDINATIGYKRLSASDINTVQAGIEFPLPIFNRNQGKIIEARALSHKAKDDVDVVRNQLLLQLSNAFSLYTSTREQVRFFTYSIIPQSEESLKIARQGYKQGEFDYLEVLDAQRTLANTR…
P*	outer-membrane efflux protein	K. stuttgartiensis	Johnson & Church (1999) J. Mol. Biol. 287: 695-715.	CAJ72666	91203027	kustd1921	Q1Q007	-	Pfam:OEP,Pfam:OEP	MNNNRFRCRPKCRPRCRFAGLLLFTLLASCTTVGPDYKKPDRASPEAWVGQLEGGLTQQQLDPETLSQWWKSLGDPVLSGFVERAIAANLDLRTAEAQLCQARAQRGIIGSTRFPTIDAEGFAIRTGSSENTGAGSTSELYSSSFDAAWELDIFGGRHRALEAAEADFQAAQEARRDVLVSVLAEVAVNYIELRTFQAQYAVAKQNLLVQLDTLEIVQAQFDAGAVLELDLERAVSNAETTRSELPRLNQAITQAKNRLAVLIGQTPGTVDKELDGLRLMSTPSVQIAVGVPAETLRRRPDVRRAERQLAAETARIGVATAVLYPKFTLAGTIGLESLSPSNLIASDSRTWGIGPSVQWNIFDGGRTRQKIAVQNALQEQAMVQYEASILNALEEVENA…
P*	outer-membrane efflux protein	K. stuttgartiensis	Johnson & Church (1999) J. Mol. Biol. 287: 695-715.	CAJ73663	91200613	kuste2910	Q1Q0Z4	-	Pfam:OEP,Pfam:OEP	MKRNSILSYIGIICISLVFKGCAPMLSQKTENSSVPESYNNVQDTVNTAEVSWMKFFTDTSLIALIDTALQNNQELNITLQEIIIAENEVQARKGEYLPFVNLKMGAGAEKVGEFTRNGAVEENLDIKSGKEFPEPLPDYLISANVSWEVDIWKKLRNAKKAAALRYLSTIEGKNFIVTKLIAEISSSYYELMALDNMLEVVKKYIEIQKNALKTVKLQKEAAKATELAVRKFEAEVLKNQSYQYNIEQKITETENRINFLVGRFPQPVQRNSQGYNDLVPDTIHAGLPSQLLTNRPDIKQAELELAAAKLDVKVARARFYPSLDIVAGVGYQAFDLKYLIRTPESILYNLAGELAVPLINRNAIKATYNNANAKQIQAVYNYERTVLNAYIEVVNKLS…
P*	outer-membrane efflux protein	K. stuttgartiensis	Johnson & Church (1999) J. Mol. Biol. 287: 695-715.	CAJ75042	91201982	kuste4280	Q1Q4U7	-	Pfam:OEP,Pfam:OEP	MKYEKMFILILLFFTQFVLISRTGSCDTSPSKTKEEVGADKPKEKPAGTLNIQWLINEAMEHNPEIIAVRQRLNASASRISQAKSLEDPMFRAGSFNMSNQPLNINGQTSMLQQRYAVTQKIPFPGKLAMRGKIATQESKMAEEDLLAKVQEITALVKTAFYDLFYVNRAIAITEENRELLRKFSKIAETKYAVGKTSQRDVLSAQVELSTLTNELIVLNKEKESVVAMMNVLLDRHPQHPLGDPPLIEIHNLDVTLEGLENLASNNRPELKKYDHAIKRDEAQLKLSRKDYYFMDFEPMVEYMQNDGNPDAWASSITINIPWLWPKNRARVEEANEALSASRSEHRYINNKTLFEVKDYFVRLQSSKSTVNLFKTGVIPQAEQALKAAQIGYEADIID…
P*	orthologue of kuste4280	S. marina	Johnson & Church (1999) J. Mol. Biol. 287: 695-715.	-	-	-	-		Pfam:OEP,Pfam:OEP	MDLKNIKNGLFFFSKLLLTVLFLVTTFSGIAIAEDKNDILRIRWVIDEALRSNPDFKSAKLIWDASKERVPQVSALDDPNLGFTYYGEQTQTRVGEVQAGFMASQKIPFFGKLRLRGEVAENEANAIGERYRALERDIVAKAKSAFYELYWVHKSIRINEENRGLLQRFVKIAEIKYASGKATQQDVLKAQVELSDIMNELITLEQLKETAIARINTLLNKHPETSLGTPEEVDITEFDVPIAELYKEAKKISPELETFKYRIERDKAAYKLSKKQYYPDFTFGFNYNLTNDLPTSVMSSPVGEGRDAYTGTLSINVPIFQKRKYDAGVREANARLKSSEKAYRNMENKTLFEVKDFHFRTQTAERLVKLYKGSIIPLAEQSLKAAEIGYQAGRVDFLN…
P*	TonB-dependent receptor protein	K. stuttgartiensis	Postle & Kadner (2003) Mol. Microbiol. 49: 869-882.	CAJ73878	91200824	kuste3121	Q1Q1J8	-	Pfam:Plug,Pfam:TonB_dep_Rec	MKRNSILSYIGIICISLVFKGCAPMLSQKTENSSVPESYNNVQDTVNTAEVSWMKFFTDTSLIALIDTALQNNQELNITLQEIIIAENEVQARKGEYLPFVNLKMGAGAEKVGEFTRNGAVEENLDIKSGKEFPEPLPDYLISANVSWEVDIWKKLRNAKKAAALRYLSTIEGKNFIVTKLIAEISSSYYELMALDNMLEVVKKYIEIQKNALKTVKLQKEAAKATELAVRKFEAEVLKNQSYQYNIEQKITETENRINFLVGRFPQPVQRNSQGYNDLVPDTIHAGLPSQLLTNRPDIKQAELELAAAKLDVKVARARFYPSLDIVAGVGYQAFDLKYLIRTPESILYNLAGELAVPLINRNAIKATYNNANAKQIQAVYNYERTVLNAYIEVVNKLS…
P	TonB-dependent receptor protein	K. stuttgartiensis	Postle & Kadner (2003) Mol. Microbiol. 49: 869-882.	CAJ74545	91201485	kuste3782	Q1Q3G4	-	Pfam:Plug,Pfam:TonB_dep_Rec	MKNTIILFLFILPLFAAFPPQSALPEDNISQQSILQNQFMEELKWLQEESVVSTASRREQKVSETPAAVFVISQEDIRRSGANSIPEVLRMAPGVHVARIDANKWAITMRGFNNRYADKLLVLIDGRTVYTPLFSGTYWDVQDTMLEDIERIEVIRGPGGALWGANAVNGIINIITKSAKDTQGGLFTGSAGSEERGMGGLRYGSKIGGNAYFRIYSKYFNHDDFVLESGDSANDSWESARAGFRVDWDYSSKDVLTFQGDIYTGDESERNNFRQSSDIYVSGGNLRANWKHAISDTSDMMLQIYYDRTNRITTSIEEERDTFDIDFQHSLRLTGWNEFIWGLGYRYTQNDTEDDDGLLLDPQNRENNLFSMFLQDEFSFFEDTVKVTFGTKFEHNDYT…
P*	TonB-dependent receptor protein	K. stuttgartiensis	Postle & Kadner (2003) Mol. Microbiol. 49: 869-882.	CAJ72612	91202973	kustd1867	Q1PZU4	-	Pfam:Plug,Pfam:TonB_dep_Rec	MKRLIITAFFAIYTSFTMMPVLAEDFPYQENTEPVEITNAIHEEIRWLLAETEVAISTRHGVRISKAPGIVTVLNGEEISHSGYRTFSELLRTVPGYEILKSGNFGGIFPAVRGLDGANRVRVMIDGHFVNNPLDGSAFGNFDDFPLKNIKKIEIIRGPGSALYGENAFLSVINIITKNGADIDGILVDSGFGSYDTLEENIVFGKRYGNIEVSGMMHYRDTNGYDGIVESDSQSVLDKSLSPYGFPAVSQAPGEVEDWRREYSLHLKMAYKDVYLLGWYNNKNRGPFIGPQHALADESDIESNYVFAEVGYKKTFEDIFTVKPRVYYDQFDDDSYVESFPEGATLSFDTNNDGVYDTFKTYPDGFVGDGKVIQRIIGAEMPFDYELFDGNIITVGFEY…
P	TonB-dependent receptor protein	K. stuttgartiensis	Postle & Kadner (2003) Mol. Microbiol. 49: 869-882.	CAJ72885	91203246	kustd2140	Q1PXW8	-	Pfam:Plug,Pfam:TonB_dep_Rec	MNRNFEKNECGNIIAAFLFFIFLLAGISGTLFAAGTETAHQWETPQKPVSQTSNGGIDTSVLDLHSSEVLWLESEGVAIATRHETPVSKAPGIVTVITAEEIKHLGYRTFAEILRTVPGFEILKLPDFGDVVPAVRGLEAANKVRLMLDGHFVNSPLKGSSFNAFDDFPVQNIKKIEIIRGPGSAVYGENAFLAVINIITKDAGDIDGARISSGYGSFNTYEENVIFGKKYGKVDISGMLHYRSTDGFSGTLERDVQTTLDEVFGTSASNTPGNVHDKRQEFAMNLKVEYDNLWFHGWYNNKNRETFVGPQYVLSNDSDIENNYVFGEIGYKKIFDGGLTIKPRIYYDQFDIRPEIEAYPEGSVLAFDTNKDGVYDTTVSFPDGFIGIGSEIERIAGAE…
P*	TonB-dependent receptor protein	K. stuttgartiensis	Postle & Kadner (2003) Mol. Microbiol. 49: 869-882.	CAJ71662	91204009	kustc0917	Q1PWR6	-	Pfam:Plug,Pfam:TonB_dep_Rec	MTNKRSGCLSIILSLLFAGVAFAQQKGSIRGIVYDKEFDAPLATVQVTIAETGDKIIATDEGIYLFDHVAPGSYTLIFSKSGYTRQVQANVVVSPGKMTEVEVSLSGEFTDMEEFIVEDIRTGDTEAGLMELRAESPALLDSISSEWLRQAGVTDAASALSLVSGATVQDGKFAVVRGLPDRYVSSQMNGVRLPTADPDKRAVQLDQFPTEVIESIQVSKTFTPDQQGDASGGAVNVVLKGIPDKNVIRFKTGYEYNTQAAGNDNFLTYKGGGVNFWGIDKKSRDIPSDGVFTGSMGVIGDEAPIDYSMSMAAGGRIELGKGISVGGLVSSYYKKDSSHFDNGIDDALWVDSKYRGDGLTPQYGNPDSPPDPPIPAVGEDFKTSLFDVTESSEEVQWGV…
P	polysaccharide export protein	K. stuttgartiensis	Stevenson et al. (1996) J. Bac. 178: 4885-4893.	CAJ73948	91200892	kuste3189	Q1Q1R7	-	Pfam:Poly_export,Pfam:SLBB	MRKKQSKTTLQIICIFIGLLCTTSFAFSADNISNNEYVVGPEDILDIRVWDNEDMDRMVEVSQNGAFTFPLIGKVDADGLSVFELEMLMEKKLLEGGYLVSPHVTVKVEKYQSKKVFVVGEVITPGEYDWKNSMTVRQAIAQAGGVTEKASPRRVIVVRTKDGKEKEYKSKLDALVKPNDIIRVPVRYF
P	polysaccharide export protein	K. stuttgartiensis	Stevenson et al. (1996) J. Bac. 178: 4885-4893.	CAJ73299	91200254	kuste2551	Q1Q6U4	-	Pfam:Poly_export,Pfam:SLBB,Pfam:SLBB	MFKSFLVVLFVFFSLFIISKTNYADEPREQYTVNVDDVLQIIVQGHESLRTTAPVTSDGAISFPYVGVVYVKGMTLPDIEKELTKSLTGYIKYPVVSVSLSESKSMNYFMYGEVKNPGRFVLEDDITVLKALSTAGGITLDGLYGSVKLRRKLKDNQEYKEFNIDLKNTKESSTNIDMHLEAGDILVVEKSRYFFVYGEVMRPGKFTLEDNMTVLRSISMAGGFAKYGSPDRVKILRIVPGKPGYESIKVDVKGAMKGDVGKDILLEPDDIVVAAEGIL
P*	Extracellular/periplasmic solute-binding protein	K. stuttgartiensis	Tam & Saier (1993) Microb. Mol. Biol. Rev. 57: 320-346.	CAJ72798	91203159	kustd2053	Q1Q0D8	-	Pfam:SBP_bac_1	MVSRLFLAGAVFSVAIFFVATEVLSENGERLLLFVGAASKPPTEEAVKLFEKKTGVRVEVVFGGSGYILSQMILAKKGDIYFPGSSDYMEKAKREGYVYPETERIVVYLVPAINVQKGNPKHIKGLEDLAHPGIKVAIANPEGVCVGAYAVEIIEKNFTKKQKKDFKKNIVNYTESCAKTLTVVSLKQVDAVIGWSVFQHWNPETVETIPLKSDEVVRVGYIPIAVSTFTKNKVLAEQFVDFILSEEVRSIFKEYQYFSSEQEAFAWIGQKPVGGEYAVPAEWTTGK
P	Extracellular/periplasmic solute-binding protein	K. stuttgartiensis	Tam & Saier (1993) Microb. Mol. Biol. Rev. 57: 320-346.	CAJ71447	91203794	kustc0702	Q1PW40	-	Pfam:SBP_bac_1	MKFNIRLIAVLSVYFLLGTWIVYTFLKQEKTDEIVFSVGAGTKEISFIREIIAAYEKENHGIKVKLNALPSPSDQQHHYYLSTLDAGTKYVDVMRIDTIWIPEFASAHWIEPLNAYINSKERGAFIPVTEKTNVYNNTLYAIPWNINIGLLYYRKDLLEKYHLPLPVDWDQFVAVCEKISGKEDVYGYLWQGKQYEGLVCNFIEFIGSNNGQIIDDTGNTVIDSAQNKTALQLMHDLIWKYKISPQNTYSELMEESSRHLFQQGKGLFLRNWTYVWDLCQEDITLKDKVGVALLPKFPDGSFASVCGGWHLAINANSGKKAQAWKLIEFLTSAKVQKRLAENVSWAPTRSSLYKDAELIEKLPFLPIVEQSLENIQMRPNVPYYQWISDVLQKYLSKVL…
P	Extracellular/periplasmic solute-binding protein	K. stuttgartiensis	Tam & Saier (1993) Microb. Mol. Biol. Rev. 57: 320-346.	CAJ74176	91201117	kuste3414	Q1Q2D4	-	Pfam:SBP_bac_1	MKKLLLLLTIASWGIIGAAYAEEPLTAEPEIKSYAKIGGVSGNLNSIGSDTMNNLMTFWAEGFNRLYPNVKVQIEGKGSTTAPPALISGTAQIGPMSRAMKPTEIDAFEKKYGYKPTEIRTALDALAVYVNKDNPIKGLSLPQIDAIFSSTRRGGYKEDIKTWGQLGLTADWASKPISLYGRNSASGTYGYFKEHALFKGDFKNTVKEQPGSASVVQGITEDRYSIGYSGIGYQTSGIKTVPVALKEGRHFVEAKSENVLNGSYPLARFLYIYINKKPGQPLDPLIREFVRFILSNEGQQIVIKDGYMPLPSSVVEKELKKIE
P	orthologue of kuste3414	S. marina	Tam & Saier (1993) Microb. Mol. Biol. Rev. 57: 320-346.	-	-	-	-		Pfam:SBP_bac_1	MKKLFLTVALFSLCLTVIATPGRAAEVDPGIKPYAKVGGVSGNLNSIGSDTMNNLMTFWAEGFNRLYPNVKVQIEGKGSSTAPPSLIVGSAQIGPMSRAMKPTEVDDFERRYGYKPTQIRTSLDALAVYVNKDNPIKGLNFAQVDAIFSKTRKGGYREDITTWGEVGLVGEWGNRPVSLYGRNSASGTYGYFKKKALFKGDYKNTVKEQPGSASVVQGVTEDRFGIGYSGIGYRTSGVRAVPLAKKGNSYKEAVIENVLNGSYPLARFLYVYVNKKPGKPLDPLIQEFVKYILSREGQEVVIKDGYVPLPVSVIEEELGKVK
P*	Extracellular/periplasmic solute-binding protein	K. stuttgartiensis	Tam & Saier (1993) Microb. Mol. Biol. Rev. 57: 320-346.	CAJ74844	91201784	kuste4082	Q1Q496	-	Pfam:SBP_bac_9	MKAKILPYLWFWLLFLVSLQTFSYADKIKIVTSTADLESLAKEIGGDYVTTTSIAKPTEDPHFVDAKPSFIVKLNKADLFIEVGMELEIGWLRNLIIGARNKNILPGHSGYILASKGINPLEIPDPLMSDRSMGDVHSMGNPHFTLDPLNGMTIARQISERLCDIDPANCSYYEGNYNAFIEKLKIKLAEWEKKLAPFKGTKVITYHKTYPYFAKRFNLDVVGTLEPKPGIPPSPTHINELIPMMKREGVKLIIVEPFRERRMSEFVANKTGATIIALPIMPGGQKETEDYLSLFDYNVDKIVSSLKK
P	OmpA domain outer membrane protein	K. stuttgartiensis	Wimley et al. (2003) Curr. Opin. Struct. Biol. 13: 404-411.	CAJ72508	91202869	kustd1763	Q1PZJ0	-	Pfam:OmpA	MSKYRKFVKFFLLAVFVGMTGCAELDELRVLNRRQAITIRDQSDEIARYRNQLTSMSEKIKASEEEMEKLRKLAESIGGGVSVRDTFEGPVILFPEMILFDSGMATIKAHGEDALRKMARFLEENPASSLRIDGHTDSDPIIKTKHLWDSNHHLSAARALSVFHFLTKKGNIPEQRIHIAGFGPNRPIAPNTTPAGKKENRRVEFLILPTVASLPPKEALFRE
P	OmpH domain outer membrane protein	K. stuttgartiensis	Wimley et al. (2003) Curr. Opin. Struct. Biol. 13: 404-411.	CAJ70779	91204551	kusta0034	Q1Q7I1	-	Pfam:OmpH	MKYKNYLNGIKCICVCVVIMASLCMVLTNQVQAQNVNTPASGLKIGVVDLNIVFEKYEKRKQYDADLREEEKSYQTKINDKKKELVGLKDKIQLLDLGSKDRKKYEEEFERKNIELESYAKVAEKSLMRTYKESFERLYSEVLREIEAIGKQNRYDLIIKKEDAELQSGGISEMQFKVGIKTVLYHSDGVDITNHVIDLLNKKYSKADKGK
P	orthologue of kusta0034	S. marina	Wimley et al. (2003) Curr. Opin. Struct. Biol. 13: 404-411.	-	-	-	-		Pfam:OmpH	MKLTFVRVPVMCLAFALLASLMCTNINLANAEAEDFKIGIVDISSVFEKYQKRIDLDQELKEQEKGFQDEINKKRKEIIDLDEETQLLDLGSESRSSNENLLERKSVELEGYAKFAERQLLKKYKDFFENIYQEVIKKVEEIGIQEGFDLIIKKEESNLKSGEISDLQFKIGIRTVLYHSDSVDITLDVIDTLNASYSKEKGD
P	similar to outer membrane protein Omp85	K. stuttgartiensis	Wimley et al. (2003) Curr. Opin. Struct. Biol. 13: 404-411.	CAJ70778	91204550	kusta0033	Q1Q7I2	-	Pfam:Surf_Ag_VNR,Pfam:Surf_Ag_VNR,Pfam:Surf_Ag_VNR,Pfam:Surf_Ag_VNR,Pfam:Surf_Ag_VNR,Pfam:Bac_surface_Ag	MKPDKVLLTTAKTIVALVLVLCFVNVKVSCDENLDKNTHILKKIEVRGNKRISDAAIRSIIRSKEGDVYDPNLVSQDVDAIWSLGFFENIEVEIEETADGLNLIFLVSERAVIDKILFSGNKKIKSKKLAKEIGIREGDVLKHHLLKLDEDKIRDLYKKKCFSRMQVHAESKVVNGETTVIFNIEEGPRIRIADIDFKGNTSYKPRKLLKQMETRKKRFPKIMFPGRFEQDVFASDMVKIKEFYMNNGWLDVDVGWEITYENDDSEMYITIHVKEGERYYVDTLEISGTTIFTADELKAALKLKEGAPFSLDAVEKDTYQIRLAYGAQGYLATSVNEKHIFAADETKVKVFFDIEERDRYYIDKVKIIGNDKTRDNVIRRQLTFNPGERLNVEKIRDSQ…
P*	orthologue of kusta0033	S. marina	Wimley et al. (2003) Curr. Opin. Struct. Biol. 13: 404-411.	-	-	-	-		Pfam:Surf_Ag_VNR,Pfam:Surf_Ag_VNR,Pfam:Surf_Ag_VNR,Pfam:Surf_Ag_VNR,Pfam:Surf_Ag_VNR,Pfam:Bac_surface_Ag	MPYKHIKIFAIVCVFFFSLDGVELLNAQGKEGVSAVVKKIEFKGNSRISSSTIKAAIKTNHGDIYDPKAISQDVDAIWLLGFFDNIEVEVEAYEGGVKVIFLVLERPVVRSIFFAGNDVVKTKKLRDGIQVREGDHLKRYLLKLDEDKIREIYQGKGFSNIDVKSEEKKTDGYVNITFKIREGSKIYIKEIVFEGNQTFSSERLAKIITTKKRKFPRFIFSGKFDKSKFEEDIDRVKAFYGSGGWLDADITWKEQYGSDRTKMFVHVLIDEGERYYVDNVSIKGNKLFASDEIIDMLELKKGSAFLPESLQKDSQGIRMAYGKQGYLDANVKAEYTYQQVEPKIDITFDVLENERFFIEKVIISGNDKTKDNVIRRNLSFFPGERVDTQKIKQSEQRLT…
P*	OmpA domain outer membrane protein	K. stuttgartiensis	Wimley et al. (2003) Curr. Opin. Struct. Biol. 13: 404-411.	CAJ74094	91201036	kuste3333	Q1Q250	-	VWA,Pfam:VWA,Pfam:OmpA	MKKTCLLVLLVTMTLAVLTGCAQLKSITFEKKHPEPLESFVPQDLSAKSLSVKYAPKIESFVIILDASASMETAYTGIVNKGHPKFDVAKDIISRMNKTLPEVDVNSALVTFGHGFFTPLKKTFIVYELTHHSRDLLENALNMAIYPKGSSPAGNAIADASNQLLTSVGQNAVIFVSDGENLIGTPLEKIKDLKELYGEKTCFYTIHVGNTPEGKEALRKLARSATCGFSVTADEIASSGNMANFVKKVFLTDIPKQDSDGDGVYDEDDECPDTPEGAIVDSRGCWVVKGIAFEYKKWDIKEEFESNLTNIVDVLEKNPDLQIRIEGHTDNIGSMKYNIDLSQKRALAVKDYLVEKGIHESRISTTGFGFKHPIAPNVTEEGRALNRRAEIVPIR
P	similar to matrilysin (extracellular metalloproteinase)	K. stuttgartiensis	Maeda & Morihara (1995) Methods Enzymol. 248: 395-413.	CAJ74546	91201486	kuste3783	Q1Q3G3	-	ZnMc,Pfam:Peptidase_M10,Pfam:Cna_B	MTKTRWNYIIPFIIIIALNLCGLKIYGFEVSTTNKGKEIKWKKDTVTYLINTTDGPSGSLDAILAAMQTWTDVDTSTFVFIDGGTTSKKNHGEPDGINIIDFGTIKEEGVLGQNSFWFYTSGEMFDSDIRFNTKNTWSTDGSSDKFDVQNIGTHELGHSLSLADLYSNSDSEKTMYGYGFAGDTSQRTLHQDDMDGITYLYPSTKNSNISGTIIDIEGTLLEKVKLRLKKGSKTKKKTKSDENGYFEFTNLKGGSYKIIARRSGYKKSKTAVELGEAEEKEIEIIMDEK
P	similar to penicillin-binding protein 2	K. stuttgartiensis	Goffin & Ghuysen (1998) Microb. Mol. Biol. Rev. 62: 1079-1093.	CAJ72640	91203001	kustd1895	Q1PZX4	-	Pfam:PBP_dimer,Pfam:Transpeptidase	MYFNRNKHILILFLLCIFCIAGRLFYLQIIETSKYKGISKTRRIRSYPLEAVRGTIFDRQGDVLAIDHHAFDISVKYKKLLYSSIVYGNNTVPRVAELKVHKDTDKSCKECHADMEAWMDNLSRVLNTSRDKLLRDSKKAVMKVEKLKKNMEKKFGKPVLIKEENGYYPVVYDVPIEKAIQIEVEKDTFPEVRVTPRSKRVYPKQEIASHVLGYLGKLTGKEWQEYSKKWDNFVLDSGRSADENPLLLYEGYAKDDLIGRAGVEAKYEEELRGMRGKRFEEIICKNTQIEKIVLERPPVPGNDIYLTIDSKIQAHAEKALGKNRGVIIVMEPWTGEVIAMVNNPRFNPNTLNKDFARLNKDSAKPLLDRAIQGALPPGSIFKAITAITAMNENNIHAHT…
P	similar to penicillin-binding protein 2	K. stuttgartiensis	Goffin & Ghuysen (1998) Microb. Mol. Biol. Rev. 62: 1079-1093.	CAJ73122	91200079	kuste2376	Q1Q6B5	-	Pfam:PBP_dimer,Pfam:Transpeptidase	MHRFWTNTIGFMLILVFIGLAVNLCRIQVLEHDKYLKLAKAQQSKKVALSARRGLILDRNGRKLAESLRVGSVYANPSAIKDVSLVASHLSKVLHLNPSKVSAKLEKDKKFVWIKRRVSDEELKEIRKLSLQGVYIEHEYQRFYQNGPLGSHVIGFTDIDENGLEGIELSCNQALQGEPGYKRMYRDAQQSNILTADTEMRRPRHGNNVMLTIDANIQRFAEEELENLDKTWSPASATAIVMDISTGEILAMANLPAYDLNNVGKYPARARKNLAVTDYYEPGSIIKPIVLAGIFENKLARPNDMINCENGRYVMGKRILHDSHRYDTLTVAEIVTHSSNIGMAKLGMRMGIERMYRHLEQFNFGNKSGIELSGEQGGIFRPMKSWSKQFSLVSVSIGH…
The P proteins marked with * were included in the subset P1 and the ones with no marks were included in subset P2

## Sheet: S2-Proteome Subsets
Subset 1 : translocated soluble proteins (344 proteins)
Subset 2: transmembrane proteins that contain a signal peptide (167 proteins)
Subset 3: SP-less transmembrane proteins (427 proteins)
Subset 4: soluble cytoplasmic proteins (3724 proteins)
Input Nr	Name	NCBI	genbank	locus tag	Uniprot	SP Y/N	SP % pred (out of 15 predictors)	TM Y/N	Subset	Tat SP?	Type IV SP?
1	unknown protein	CAJ72993	91199951	kuste2248	Q1Q600	Y	60	N	1	N	N
2	unknown protein	CAJ72995	91199953	kuste2250	Q1Q5Z8	Y	86.6667	N	1	N	N
3	unknown protein	CAJ73031	91199989	kuste2286	Q1Q640	Y	60	N	1	N	N
4	conserved hypothetical protein	CAJ73034	91199992	kuste2289	Q1Q637	Y	100	N	1	N	N
5	conserved hypothetical protein related to cell surface glycoprotein (S layer protein)	CAJ73038	91199996	kuste2293	Q1Q633	Y	86.6667	N	1	N	N
6	unknown protein	CAJ73071	91200029	kuste2326	Q1Q674	Y	86.6667	N	1	N	N
7	hypothetical protein	CAJ73097	91200055	kuste2352	Q1Q6A1	Y	80	N	1	N	N
8	conserved hypothetical protein	CAJ73141	91200098	kuste2395	Q1Q6D5	Y	80	N	1	N	N
9	conserved hypothetical hydroxylamine oxidoreductase protein	CAJ73181	91200138	kuste2435	Q1Q6I6	Y	100	N	1	N	N
10	similar to hydroxylamine oxidoreductase hao	CAJ73204	91200160	kuste2457	Q1Q6J9	Y	93.3333	N	1	N	N
11	conserved hypothetical protein	CAJ73205	91200161	kuste2458	Q1Q6J8	Y	80	N	1	N	N
12	hypothetical protein	CAJ73207	91200163	kuste2460	Q1Q6L5	Y	86.6667	N	1	N	N
13	hypothetical protein	CAJ73216	91200172	kuste2469	Q1Q6K6	Y	66.6667	N	1	N	N
14	unknown protein	CAJ73219	91200175	kuste2472	Q1Q6M3	Y	100	N	1	N	N
15	unknown (diheme) protein	CAJ73221	91200177	kuste2474	Q1Q6M1	Y	80	N	1	N	N
16	conserved hypothetical (diheme) protein	CAJ73225	91200181	kuste2478	Q1Q6L7	Y	93.3333	N	1	N	N
17	similar to copper oxidase and hydroxylamine oxidoreductase (fusion protein)	CAJ73226	91200182	kuste2479	Q1Q6L6	Y	93.3333	N	1	N	N
18	hypothetical pentaheme protein	CAJ73230	91200186	kuste2483	Q1Q6N1	Y	93.3333	N	1	N	N
19	unknown protein	CAJ73232	91200188	kuste2485	Q1Q6M9	Y	93.3333	N	1	N	N
20	similar to membrane associated lipoprotein involved in thiamine biosynthesis apbE	CAJ73234	91200190	kuste2487	Q1Q6M7	Y	100	N	1	N	N
21	unknown protein	CAJ73272	91200228	kuste2525	Q1Q6R6	Y	60	N	1	N	N
22	similar to capsular polysaccharide biosynthesis protein Wza	CAJ73299	91200254	kuste2551	Q1Q6U4	Y	100	N	1	N	N
23	similar to serine protease Do	CAJ73371	91200325	kuste2622	Q1Q724	Y	100	N	1	N	N
24	similar to wall-associated protein	CAJ73476	91200429	kuste2726	Q1Q7C5	Y	60	N	1	N	N
25	hypothetical protein	CAJ73480	91200433	kuste2730	Q1Q7C1	Y	93.3333	N	1	N	N
26	similar to cell surface glycoprotein (S-layer protein)	CAJ73491	91200444	kuste2741	Q1Q7D5	Y	100	N	1	N	N
27	unknown protein	CAJ73493	91200446	kuste2743	Q1Q7E8	Y	100	N	1	N	N
28	predicted orf	CAJ73499	91200452	kuste2749	Q1Q7E2	Y	53.3333	N	1	N	N
29	unknown protein	CAJ73536	91200488	kuste2785	Q1Q0L0	Y	100	N	1	N	N
30	unknown protein	CAJ73537	91200489	kuste2786	Q1Q0K9	Y	86.6667	N	1	N	N
31	similar to N-acetylglucosaminyltransferases (O-GlcNAc transferase)	CAJ73538	91200490	kuste2787	Q1Q0K8	Y	73.3333	N	1	N	N
32	similar to kinesin light chain KLC	CAJ73558	91200510	kuste2807	Q1Q0M7	Y	93.3333	N	1	N	N
33	unknown protein	CAJ73560	91200512	kuste2809	Q1Q0P2	Y	93.3333	N	1	N	N
34	unknown protein	CAJ73561	91200513	kuste2810	Q1Q0P1	Y	86.6667	N	1	N	N
35	highly similar to nuclease	CAJ73563	91200514	kuste2811	Q1Q0P0	Y	60	N	1	N	N
36	hypothetical protein	CAJ73569	91200520	kuste2817	Q1Q0Q1	Y	93.3333	N	1	N	N
37	hypothetical (triheme) protein	CAJ73606	91200557	kuste2854	Q1Q0T9	Y	100	N	1	N	N
38	unknown protein	CAJ73610	91200561	kuste2858	Q1Q0T5	Y	80	N	1	N	N
39	hypothetical protein	CAJ73611	91200562	kuste2859	Q1Q0T4	Y	93.3333	N	1	N	N
40	hypothetical (di heme) protein	CAJ73612	91200563	kuste2860	Q1Q0T3	Y	86.6667	N	1	N	N
41	hypothetical (di heme) protein	CAJ73613	91200564	kuste2861	Q1Q0T2	Y	100	N	1	N	N
42	strongly similar to cytochrome c551 peroxidase	CAJ73658	91200608	kuste2905	Q1Q0Y1	Y	100	N	1	N	N
43	similar to AcrA family multidrug efflux protein	CAJ73661	91200611	kuste2908	Q1Q0X8	Y	80	N	1	N	N
44	unknown protein	CAJ73810	91200757	kuste3054	Q1Q1C8	Y	80	N	1	N	N
45	unknown protein	CAJ73832	91200779	kuste3076	Q1Q1E5	Y	86.6667	N	1	N	N
46	similar to carboxy-terminal processing protease	CAJ73836	91200783	kuste3080	Q1Q1F8	Y	100	N	1	N	N
47	unknown protein	CAJ73871	91200817	kuste3114	Q1Q1J0	Y	73.3333	N	1	N	N
48	hypothetical protein	CAJ73878	91200824	kuste3121	Q1Q1J8	Y	93.3333	N	1	N	N
49	unknown protein	CAJ73914	91200860	kuste3157	Q1Q1M9	Y	53.3333	N	1	N	N
50	unknown protein	CAJ73926	91200871	kuste3168	Q1Q1N6	Y	66.6667	N	1	N	N
51	conserved hypothetical protein	CAJ73948	91200892	kuste3189	Q1Q1R7	Y	80	N	1	N	N
52	unknown protein	CAJ73949	91200893	kuste3190	Q1Q1R6	Y	73.3333	N	1	N	N
53	unknown protein	CAJ74010	91200954	kuste3251	Q1Q1W6	Y	53.3333	N	1	N	N
54	conserved hypothetical protein	CAJ74015	91200958	kuste3255	Q1Q1X8	Y	73.3333	N	1	N	N
55	unknown protein	CAJ74020	91200963	kuste3260	Q1Q1Y9	Y	53.3333	N	1	N	N
56	hypothetical protein	CAJ74022	91200965	kuste3262	Q1Q1Y7	Y	93.3333	N	1	N	N
57	hypothetical protein	CAJ74026	91200969	kuste3266	Q1Q1Y4	Y	73.3333	N	1	N	N
58	similar to zinc metalloproteinase	CAJ74034	91200977	kuste3274	Q1Q1Z5	Y	86.6667	N	1	N	N
59	hypothetical protein	CAJ74044	91200987	kuste3284	Q1Q204	Y	53.3333	N	1	N	N
60	conserved hypothetical protein	CAJ74057	91201000	kuste3297	Q1Q231	Y	53.3333	N	1	N	N
61	unknown protein	CAJ74058	91201001	kuste3298	Q1Q230	Y	100	N	1	N	N
62	similar to Na(+)-translocating NADH-quinone reductase subunit C	CAJ74088	91201030	kuste3327	Q1Q256	Y	53.3333	N	1	N	N
63	similar to Na(+)-translocating NADH-quinone reductase subunit F	CAJ74090	91201032	kuste3329	Q1Q254	Y	60	N	1	N	N
64	hypothetical protein	CAJ74094	91201036	kuste3333	Q1Q250	Y	100	N	1	N	N
65	unknown protein	CAJ74113	91201055	kuste3352	Q1Q269	Y	66.6667	N	1	N	N
66	unknown protein	CAJ74122	91201064	kuste3361	Q1Q278	Y	80	N	1	N	N
67	hypothetical protein	CAJ74123	91201065	kuste3362	Q1Q277	Y	73.3333	N	1	N	N
68	similar to VacJ lipoprotein	CAJ74135	91201077	kuste3374	Q1Q2A2	Y	86.6667	N	1	N	N
69	conserved hypothetical protein	CAJ74136	91201078	kuste3375	Q1Q2A1	Y	86.6667	N	1	N	N
70	similar to cellulose synthase, cyclic-di-GMP-binding regulatory subunit (split gene)	CAJ74151	91201092	kuste3389	Q1Q2A5	Y	93.3333	N	1	N	N
71	hypothetical protein	CAJ74154	91201095	kuste3392	Q1Q2C0	Y	86.6667	N	1	N	N
72	hypothetical protein	CAJ74168	91201109	kuste3406	Q1Q2C4	Y	93.3333	N	1	N	N
73	hypothetical protein	CAJ74169	91201110	kuste3407	Q1Q2C3	Y	60	N	1	N	N
74	unknown protein	CAJ74170	91201111	kuste3408	Q1Q2E0	Y	60	N	1	N	N
75	similar to heat shock protease DegP/HtrA	CAJ74171	91201112	kuste3409	Q1Q2D9	Y	60	N	1	N	N
76	hypothetical protein	CAJ74175	91201116	kuste3413	Q1Q2D5	Y	100	N	1	N	N
77	strongly similar to phosphate binding protein of ABC-type phosphate transport system	CAJ74176	91201117	kuste3414	Q1Q2D4	Y	100	N	1	N	N
78	unknown protein	CAJ74187	91201128	kuste3425	Q1Q2E3	Y	60	N	1	N	N
79	unknown protein	CAJ74205	91201146	kuste3443	Q1Q2G4	Y	60	N	1	N	N
80	conserved hypothetical protein related cell surface glycoproteins ( S layer protein)	CAJ74209	91201150	kuste3447	Q1Q2H9	Y	93.3333	N	1	N	N
81	similar to glycerophosphodiester phosphodiesterase	CAJ74214	91201155	kuste3452	Q1Q2H4	Y	53.3333	N	1	N	N
82	hypothetical protein	CAJ74256	91201196	kuste3493	Q1Q2M4	Y	66.6667	N	1	N	N
83	unknown protein	CAJ74263	91201203	kuste3500	Q1Q2L7	Y	73.3333	N	1	N	N
84	unknown protein	CAJ74316	91201256	kuste3553	Q1Q2T4	Y	53.3333	N	1	N	N
85	similar to serine proteinase DegP	CAJ74323	91201263	kuste3560	Q1Q2S7	Y	86.6667	N	1	N	N
86	hypothetical protein	CAJ74350	91201290	kuste3587	Q1Q2V5	Y	73.3333	N	1	N	N
87	unknown protein	CAJ74352	91201292	kuste3589	Q1Q2W2	Y	66.6667	N	1	N	N
88	hypothetical protein	CAJ74353	91201293	kuste3590	Q1Q2X0	Y	100	N	1	N	N
89	unknown protein	CAJ74364	91201304	kuste3601	Q1Q2X8	Y	66.6667	N	1	N	N
90	unknown protein	CAJ74396	91201336	kuste3633	Q1Q303	Y	86.6667	N	1	N	N
91	hypothetical protein	CAJ74399	91201339	kuste3636	Q1Q300	Y	80	N	1	N	N
92	unknown protein	CAJ74441	91201381	kuste3678	Q1Q352	Y	100	N	1	N	N
93	hypothetical GTPase protein	CAJ74459	91201399	kuste3696	Q1Q369	Y	53.3333	N	1	N	N
94	unknown protein	CAJ74494	91201434	kuste3731	Q1Q3A7	Y	73.3333	N	1	N	N
95	unknown protein	CAJ74499	91201439	kuste3736	Q1Q3A2	Y	60	N	1	N	N
96	conserved hypothetical protein	CAJ74504	91201444	kuste3741	Q1Q3B7	Y	80	N	1	N	N
97	hypothetical protein	CAJ74505	91201445	kuste3742	Q1Q3B6	Y	86.6667	N	1	N	N
98	hypothetical protein	CAJ74510	91201450	kuste3747	Q1Q3B1	Y	86.6667	N	1	N	N
99	hypothetical protein	CAJ74527	91201467	kuste3764	Q1Q3E3	Y	86.6667	N	1	N	N
100	hypothetical protein	CAJ74534	91201474	kuste3771	Q1Q3D6	Y	53.3333	N	1	N	N
101	hypothetical protein	CAJ74543	91201483	kuste3780	Q1Q3E6	Y	73.3333	N	1	N	N
102	unknown protein	CAJ74544	91201484	kuste3781	Q1Q3E5	Y	66.6667	N	1	N	N
103	similar to ferric enterobactin receptor FepA	CAJ74545	91201485	kuste3782	Q1Q3G4	Y	100	N	1	N	N
104	similar to thiol-disulfide oxidoreductase	CAJ74590	91201530	kuste3827	Q1Q3J4	Y	60	N	1	N	N
105	conserved hypothetical protein	CAJ74602	91201542	kuste3839	Q1Q3L8	Y	93.3333	N	1	N	N
106	unknown protein	CAJ74613	91201553	kuste3850	Q1Q3M5	Y	60	N	1	N	N
107	unknown protein	CAJ74619	91201559	kuste3856	Q1Q3N7	Y	73.3333	N	1	N	N
108	unknown protein	CAJ74620	91201560	kuste3857	Q1Q3N6	Y	93.3333	N	1	N	N
109	conserved hypothetical protein	CAJ74656	91201596	kuste3893	Q1Q3S3	Y	53.3333	N	1	N	N
110	unknown protein	CAJ74677	91201617	kuste3914	Q1Q3U2	Y	73.3333	N	1	N	N
111	unknown protein	CAJ74721	91201661	kuste3958	Q1Q3X4	Y	80	N	1	N	N
112	unknown protein	CAJ74743	91201683	kuste3980	Q1Q410	Y	86.6667	N	1	N	N
113	hypothetical protein	CAJ74756	91201696	kuste3993	Q1Q417	Y	93.3333	N	1	N	N
114	similar to serine proteinase HtrA/DegQ/DegS family	CAJ74758	91201698	kuste3995	Q1Q415	Y	66.6667	N	1	N	N
115	conserved hypothetical protein	CAJ74759	91201699	kuste3996	Q1Q414	Y	66.6667	N	1	N	N
116	hypothetical multiheme cytochrome c protein	CAJ74788	91201728	kuste4025	Q1Q442	Y	66.6667	N	1	N	N
117	unknown protein	CAJ74799	91201739	kuste4036	Q1Q467	Y	100	N	1	N	N
118	unknown protein	CAJ74800	91201740	kuste4037	Q1Q466	Y	80	N	1	N	N
119	hypothetical protein	CAJ74807	91201747	kuste4044	Q1Q459	Y	80	N	1	N	N
120	unknown protein	CAJ74812	91201752	kuste4049	Q1Q472	Y	53.3333	N	1	N	N
121	hypothetical protein	CAJ74832	91201772	kuste4070	Q1Q489	Y	66.6667	N	1	N	N
122	unknown protein	CAJ74842	91201782	kuste4080	Q1Q498	Y	60	N	1	N	N
123	Conserved Hypothetical Protein	CAJ74843	91201783	kuste4081	Q1Q497	Y	86.6667	N	1	N	N
124	similar to periplasmic zinc binding protein	CAJ74844	91201784	kuste4082	Q1Q496	Y	86.6667	N	1	N	N
125	unknown protein	CAJ74854	91201794	kuste4092	Q1Q4C2	Y	80	N	1	N	N
126	strongly similar to cd1 nitrite reductase NirS	CAJ74898	91201838	kuste4136	Q1Q4F5	Y	86.6667	N	1	N	N
127	hypothetical mono heme cytochrome nirC	CAJ74899	91201839	kuste4137	Q1Q4F4	Y	73.3333	N	1	N	N
128	conserved hypothetical nirN maturation protein	CAJ74900	91201840	kuste4138	Q1Q4F3	Y	80	N	1	N	N
129	unknown protein	CAJ74914	91201854	kuste4152	Q1Q4H9	Y	60	N	1	N	N
130	unknown protein	CAJ74916	91201856	kuste4154	Q1Q4H7	Y	80	N	1	N	N
131	conserved hypothetical protein related to cell surface glycoprotein (S layer protein)	CAJ74920	91201860	kuste4158	Q1Q4H3	Y	100	N	1	N	N
132	unknown protein	CAJ74924	91201864	kuste4162	Q1Q4I9	Y	66.6667	N	1	N	N
133	hypothetical protein	CAJ74942	91201882	kuste4180	Q1Q4K7	Y	93.3333	N	1	N	N
134	conserved hypothetical protein	CAJ74950	91201890	kuste4188	Q1Q4L6	Y	73.3333	N	1	N	N
135	similar to chromosomal condensation regulatory protein	CAJ74959	91201899	kuste4197	Q1Q4M6	Y	73.3333	N	1	N	N
136	similar to H+-driven flagellar motor component MotB	CAJ75007	91201947	kuste4245	Q1Q4S5	Y	66.6667	N	1	N	N
137	hypothetical protein	CAJ75008	91201948	kuste4246	Q1Q4S4	Y	73.3333	N	1	N	N
138	hypothetical cytochrome protein	CAJ75043	91201983	kuste4281	Q1Q4U6	Y	100	N	1	N	N
139	unknown protein	CAJ75061	91202001	kuste4299	Q1Q4W9	Y	80	N	1	N	N
140	similar to outermembrane (copper) efflux protein	CAJ75062	91202002	kuste4300	Q1Q4W8	Y	86.6667	N	1	N	N
141	similar to multicopper oxidase sufI	CAJ75063	91202003	kuste4301	Q1Q4W7	Y	73.3333	N	1	Y	N
142	unknown protein	CAJ75071	91202011	kuste4309	Q1Q4X7	Y	86.6667	N	1	N	N
143	hypothetical protein	CAJ75077	91202017	kuste4315	Q1Q4Y9	Y	60	N	1	N	N
144	conserved hypothetical protein	CAJ75079	91202019	kuste4317	Q1Q4Y7	Y	66.6667	N	1	N	N
145	hypothetical signal transduction protein	CAJ75084	91202024	kuste4322	Q1Q501	Y	93.3333	N	1	N	N
146	conserved hypothetical protein	CAJ75108	91202048	kuste4346	Q1Q517	Y	86.6667	N	1	N	N
147	conserved hypothetical protein (diheme cytochrome c)	CAJ75109	91202049	kuste4347	Q1Q516	Y	66.6667	N	1	N	N
148	unknown protein	CAJ75110	91202050	kuste4348	Q1Q515	Y	73.3333	N	1	N	N
149	unknown protein	CAJ75113	91202053	kuste4351	Q1Q532	Y	80	N	1	N	N
150	unknown protein	CAJ75118	91202058	kuste4356	Q1Q527	Y	60	N	1	N	N
151	unknown protein	CAJ75119	91202059	kuste4357	Q1Q526	Y	93.3333	N	1	N	N
152	unknown protein	CAJ75138	91202078	kuste4376	Q1Q547	Y	60	N	1	N	N
153	hypothetical protein	CAJ75169	91202109	kuste4407	Q1Q573	Y	66.6667	N	1	N	N
154	unknown protein	CAJ75170	91202110	kuste4408	Q1Q572	Y	53.3333	N	1	N	N
155	conserved hypothetical protein related to cell surface glycoprotein (S-layer protein)	CAJ75171	91202111	kuste4409	Q1Q590	Y	93.3333	N	1	N	N
156	unknown protein	CAJ75173	91202113	kuste4411	Q1Q588	Y	93.3333	N	1	N	N
157	hypothetical protein	CAJ75175	91202115	kuste4413	Q1Q586	Y	86.6667	N	1	N	N
158	unknown protein	CAJ75176	91202116	kuste4414	Q1Q585	Y	80	N	1	N	N
159	unknown protein	CAJ75177	91202117	kuste4415	Q1Q584	Y	73.3333	N	1	N	N
160	Unknown protein	CAJ75196	91202136	kuste4434	Q1Q5A7	Y	100	N	1	N	N
161	unknown protein	CAJ75298	91202238	kuste4536	Q1Q5J9	Y	66.6667	N	1	N	N
162	unknown protein	CAJ75337	91202277	kuste4575	Q1Q5Q6	Y	60	N	1	N	N
163	hypothetical protein	CAJ75343	91202283	kuste4581	Q1Q5Q0	Y	66.6667	N	1	N	N
164	similar to cobalt-zinc-cadmium resistance protein CzcB	CAJ75380	91202320	kuste4618	Q1Q5T8	Y	53.3333	N	1	N	N
165	similar to cobalt-zinc-cadmium resistance protein czcC	CAJ75381	91202321	kuste4619	Q1Q5T7	Y	60	N	1	N	N
166	unknown protein	CAJ75398	91202338	kuste4636	Q1Q5V9	Y	66.6667	N	1	N	N
167	conserved hypothetical protein	CAJ75418	91202358	kuste4656	Q1Q5X6	Y	86.6667	N	1	N	N
168	conserved hypothetical electron transport protein	CAJ75421	91202361	kuste4659	Q1Q5X3	Y	80	N	1	N	N
169	unknown protein	CAJ72007	91202368	kustd1262	Q1Q0F9	Y	60	N	1	N	N
170	unknown protein	CAJ72009	91202370	kustd1264	Q1Q0F7	Y	100	N	1	N	N
171	hypothetical protein with TPR domain	CAJ72020	91202381	kustd1275	Q1Q0G2	Y	86.6667	N	1	N	N
172	hypothetical protein	CAJ72022	91202383	kustd1277	Q1Q0G0	Y	100	N	1	N	N
173	unknown protein	CAJ72023	91202384	kustd1278	Q1Q0H8	Y	73.3333	N	1	N	N
174	unknown protein	CAJ72036	91202397	kustd1291	Q1PY80	Y	100	N	1	N	N
175	unknown protein	CAJ72037	91202398	kustd1292	Q1PY79	Y	80	N	1	N	N
176	hypothetical protein	CAJ72039	91202400	kustd1294	Q1PY77	Y	73.3333	N	1	N	N
177	unknown protein	CAJ72040	91202401	kustd1295	Q1PY76	Y	80	N	1	N	N
178	unknown protein	CAJ72045	91202406	kustd1300	Q1PY91	Y	80	N	1	N	N
179	similar to superoxide dismutase	CAJ72048	91202409	kustd1303	Q1PY88	Y	53.3333	N	1	Y	N
180	unknown protein	CAJ72051	91202412	kustd1306	Q1PY85	Y	60	N	1	N	N
181	conserved hypothetical protein	CAJ72054	91202415	kustd1309	Q1PYA1	Y	53.3333	N	1	N	N
182	unknown protein	CAJ72055	91202416	kustd1310	Q1PYA0	Y	86.6667	N	1	N	N
183	conserved hypothetical protein	CAJ72058	91202419	kustd1313	Q1PY97	Y	86.6667	N	1	N	N
184	hypothetical protein	CAJ72059	91202420	kustd1314	Q1PY96	Y	100	N	1	N	N
185	unknown protein	CAJ72070	91202431	kustd1325	Q1PYA3	Y	86.6667	N	1	N	N
186	conserved hypothetical protein	CAJ72073	91202434	kustd1328	Q1PYB8	Y	86.6667	N	1	N	N
187	unknown protein	CAJ72084	91202445	kustd1339	Q1PYC6	Y	60	N	1	N	N
188	similar to hydroxylamine oxidoreductase hao	CAJ72085	91202446	kustd1340	Q1PYC5	Y	73.3333	N	1	N	N
189	unknown protein	CAJ72088	91202449	kustd1343	Q1PYC2	Y	93.3333	N	1	N	N
190	strongly similar to peptidylprolylisomerase	CAJ72098	91202459	kustd1353	Q1PYD2	Y	66.6667	N	1	N	N
191	hypothetical protein	CAJ72109	91202470	kustd1364	Q1PYE1	Y	93.3333	N	1	N	N
192	conserved hypothetical protein	CAJ72118	91202479	kustd1373	Q1PYF1	Y	93.3333	N	1	N	N
193	unknown protein	CAJ72122	91202483	kustd1377	Q1PYG6	Y	73.3333	N	1	N	N
194	hypothetical protein	CAJ72173	91202534	kustd1428	Q1PYL2	Y	80	N	1	N	N
195	unknown protein	CAJ72183	91202544	kustd1438	Q1PYM2	Y	100	N	1	N	N
196	hypothetical protein	CAJ72188	91202549	kustd1443	Q1PYN9	Y	86.6667	N	1	N	N
197	hypothetical protein	CAJ72193	91202554	kustd1448	Q1PYN4	Y	73.3333	N	1	N	N
198	hypothetical protein	CAJ72196	91202557	kustd1451	Q1PYN1	Y	80	N	1	N	N
199	unknown protein	CAJ72212	91202573	kustd1467	Q1PYQ9	Y	86.6667	N	1	N	N
200	hypothetical protein	CAJ72213	91202574	kustd1468	Q1PYQ8	Y	93.3333	N	1	N	N
201	unknown protein	CAJ72227	91202588	kustd1482	Q1PYR6	Y	73.3333	N	1	N	N
202	hypothetical cytochrome c protein	CAJ72230	91202591	kustd1485	Q1PYR3	Y	53.3333	N	1	N	N
203	hypothetical protein	CAJ72232	91202593	kustd1487	Q1PYT3	Y	60	N	1	N	N
204	protein with unknown function	CAJ72259	91202620	kustd1514	Q1PYU4	Y	100	N	1	N	N
205	hypothetical protein	CAJ72275	91202636	kustd1530	Q1PYW7	Y	53.3333	N	1	N	N
206	unknown protein	CAJ72315	91202676	kustd1570	Q1PZ01	Y	100	N	1	N	N
207	unknown protein	CAJ72316	91202677	kustd1571	Q1PZ00	Y	93.3333	N	1	N	N
208	similar to UDP-glucose 4-epimerase	CAJ72319	91202680	kustd1574	Q1PZ15	Y	60	N	1	N	N
209	unknown protein	CAJ72324	91202685	kustd1579	Q1PZ10	Y	53.3333	N	1	N	N
210	similar to sodium dependent NADH:ubiquinone oxidoreductase RnfB	CAJ72435	91202796	kustd1690	Q1PZD0	Y	60	N	1	N	N
211	unknown protein	CAJ72440	91202801	kustd1695	Q1PZC5	Y	66.6667	N	1	N	N
212	similar to nitrate reductase subunit NarG	CAJ72445	91202806	kustd1700	Q1PZD8	Y	73.3333	N	1	Y	N
213	unknown protein	CAJ72449	91202810	kustd1704	Q1PZD4	Y	100	N	1	N	N
214	conserved hypothetical (monoheme) protein	CAJ72450	91202811	kustd1705	Q1PZD3	Y	80	N	1	N	N
215	hypothetical (tetraheme) protein	CAJ72453	91202814	kustd1708	Q1PZE9	Y	100	N	1	N	N
216	conserved hypothetical protein	CAJ72458	91202819	kustd1713	Q1PZE4	Y	80	N	1	N	N
217	unknown protein	CAJ72461	91202822	kustd1716	Q1PZG0	Y	93.3333	N	1	N	N
218	similar to flagellar motor protein MotB	CAJ72508	91202869	kustd1763	Q1PZJ0	Y	53.3333	N	1	N	N
219	unknown protein	CAJ72533	91202894	kustd1788	Q1PZM2	Y	93.3333	N	1	N	N
220	conserved hypothetical protein	CAJ72537	91202898	kustd1792	Q1PZN6	Y	53.3333	N	1	N	N
221	unknown protein	CAJ72553	91202914	kustd1808	Q1PZN8	Y	66.6667	N	1	N	Y
222	unknown protein	CAJ72562	91202923	kustd1817	Q1PZP7	Y	93.3333	N	1	N	N
223	strongly similar to RND multidrug efflux membrane fusion protein MexE precursor	CAJ72570	91202931	kustd1825	Q1PZQ8	Y	73.3333	N	1	N	N
224	similar to NADH dehydrogenase I chain F (1st module) EC: 1.6.5.3	CAJ72572	91202933	kustd1827	Q1PZQ6	Y	73.3333	N	1	N	N
225	hypothetical protein	CAJ72576	91202937	kustd1831	Q1PZS1	Y	73.3333	N	1	N	N
226	unknown protein	CAJ72610	91202971	kustd1865	Q1PZU6	Y	60	N	1	N	N
227	unknown protein	CAJ72611	91202972	kustd1866	Q1PZU5	Y	80	N	1	N	N
228	similar to TonB-dependent receptor protein	CAJ72612	91202973	kustd1867	Q1PZU4	Y	53.3333	N	1	N	N
229	hypothetical protein	CAJ72615	91202976	kustd1870	Q1PZW0	Y	53.3333	N	1	N	N
230	Unknown protein	CAJ72623	91202984	kustd1878	Q1PZX1	Y	100	N	1	N	N
231	hypothetical protein	CAJ72628	91202989	kustd1883	Q1PZW6	Y	66.6667	N	1	N	N
232	conserved hypothetical protein	CAJ72631	91202992	kustd1886	Q1PZW3	Y	66.6667	N	1	N	N
233	hypothetical protein	CAJ72632	91202993	kustd1887	Q1PZY2	Y	60	N	1	N	N
234	similar to rod shape-determining protein	CAJ72642	91203003	kustd1897	Q1PZZ2	Y	100	N	1	N	N
235	strongly similar to cytochrome c peroxidase	CAJ72649	91203010	kustd1904	Q1PZY5	Y	100	N	1	N	N
236	similar to multicomponent efflux pump (outer membrane subunit, RND family of ABC transporters)	CAJ72666	91203027	kustd1921	Q1Q007	Y	73.3333	N	1	N	N
237	unknown protein	CAJ72679	91203040	kustd1934	Q1Q012	Y	86.6667	N	1	N	N
238	hypothetical protein	CAJ72700	91203061	kustd1955	Q1Q048	Y	80	N	1	N	N
239	hypothetical protein	CAJ72701	91203062	kustd1956	Q1Q047	Y	86.6667	N	1	N	N
240	conserved hypothetical protein	CAJ72732	91203093	kustd1987	Q1Q073	Y	86.6667	N	1	N	N
241	unknown protein	CAJ72751	91203112	kustd2006	Q1Q090	Y	86.6667	N	1	N	N
242	conserved hypothetical protein	CAJ72766	91203127	kustd2021	Q1Q0B4	Y	86.6667	N	1	N	N
243	hypothetical protein	CAJ72798	91203159	kustd2053	Q1Q0D8	Y	73.3333	N	1	N	N
244	hypothetical protein	CAJ72799	91203160	kustd2054	Q1Q0D7	Y	53.3333	N	1	N	N
245	hypothetical protein	CAJ72824	91203185	kustd2079	Q1PXR9	Y	86.6667	N	1	N	N
246	hypothetical protein	CAJ72833	91203194	kustd2088	Q1PXT0	Y	66.6667	N	1	N	N
247	unknown protein	CAJ72836	91203197	kustd2091	Q1PXS7	Y	93.3333	N	1	N	N
248	hypothetical protein	CAJ72850	91203211	kustd2105	Q1PXT2	Y	66.6667	N	1	N	N
249	conserved hypothetical thioredoxin protein	CAJ72853	91203214	kustd2108	Q1PXU8	Y	100	N	1	N	N
250	conserved hypothetical protein	CAJ72855	91203216	kustd2110	Q1PXU6	Y	80	N	1	N	N
251	conserved hypothetical protein	CAJ72856	91203217	kustd2111	Q1PXU5	Y	53.3333	N	1	N	N
252	hypothetical protein	CAJ72885	91203246	kustd2140	Q1PXW8	Y	93.3333	N	1	N	N
253	hypothetical protein	CAJ72925	91203286	kustd2180	Q1PY07	Y	86.6667	N	1	N	N
254	unknown protein	CAJ72927	91203288	kustd2182	Q1PY23	Y	60	N	1	N	N
255	unknown protein	CAJ72945	91203306	kustd2200	Q1PY39	Y	73.3333	N	1	N	N
256	conserved hypothetical protein	CAJ72950	91203311	kustd2205	Q1PY34	Y	53.3333	N	1	N	N
257	conserved hypothetical protein	CAJ72953	91203314	kustd2208	Q1PY49	Y	80	N	1	N	N
258	similar to chromosome partitioning protein ParA	CAJ72955	91203316	kustd2210	Q1PY47	Y	60	N	1	N	N
259	conserved hypothetical protein	CAJ72967	91203328	kustd2222	Q1PY54	Y	80	N	1	N	N
260	hypothetical protein	CAJ71036	91203383	kustc0291	Q1PUX8	Y	93.3333	N	1	N	N
261	unknown protein	CAJ71037	91203384	kustc0292	Q1PUX7	Y	93.3333	N	1	N	N
262	conserved hypothetical multicopper oxidase protein	CAJ71060	91203407	kustc0315	Q1PV13	Y	80	N	1	N	N
263	unknown protein	CAJ71073	91203420	kustc0328	Q1PV19	Y	66.6667	N	1	N	N
264	strongly similar to L-aspartate oxidase (quinolinate synthetase B)	CAJ71092	91203439	kustc0347	Q1PV38	Y	66.6667	N	1	N	N
265	unknown protein	CAJ71094	91203441	kustc0349	Q1PV36	Y	100	N	1	N	N
266	unknown protein	CAJ71112	91203459	kustc0367	Q1PV60	Y	66.6667	N	1	N	N
267	conserved hypothetical protein	CAJ71113	91203460	kustc0368	Q1PV59	Y	86.6667	N	1	N	N
268	conserved hypothetical protein	CAJ71114	91203461	kustc0369	Q1PV58	Y	73.3333	N	1	N	N
269	conserved hypothetical protein	CAJ71115	91203462	kustc0370	Q1PV57	Y	80	N	1	N	N
270	conserved hypothetical protein	CAJ71116	91203463	kustc0371	Q1PV56	Y	73.3333	N	1	N	N
271	hypothetical heme protein	CAJ71137	91203484	kustc0392	Q1PV92	Y	66.6667	N	1	N	N
272	hypothetical multiheme protein	CAJ71138	91203485	kustc0393	Q1PV91	Y	73.3333	N	1	N	N
273	unknown protein with unusual CxxxxCH motiv	CAJ71142	91203489	kustc0397	Q1PV87	Y	100	N	1	N	N
274	unknown protein	CAJ71146	91203493	kustc0401	Q1PV83	Y	53.3333	N	1	N	N
275	hypothetical protein	CAJ71165	91203512	kustc0420	Q1PVA4	Y	60	N	1	N	N
276	unknown protein	CAJ71173	91203520	kustc0428	Q1PVB5	Y	53.3333	N	1	N	N
277	similar to cbb3-type cytochrome c oxidase maturation protein	CAJ71175	91203522	kustc0430	Q1PVB3	Y	53.3333	N	1	N	N
278	conserved hypothetical protein	CAJ71199	91203546	kustc0454	Q1PVE4	Y	93.3333	N	1	N	N
279	conserved hypothetical cytochrome protein	CAJ71202	91203549	kustc0457	Q1PVE1	Y	100	N	1	N	N
280	similar to hydroxylamine oxidoreductase	CAJ71203	91203550	kustc0458	Q1PVE0	Y	73.3333	N	1	N	N
281	strongly similar to N-acetylmuramoyl-L-alanine amidase (T7 lysozyme)	CAJ71211	91203558	kustc0466	Q1PVF2	Y	60	N	1	N	N
282	Conserved Hypothetical Protein	CAJ71241	91203588	kustc0496	Q1PVJ6	Y	93.3333	N	1	N	N
283	predicted orf	CAJ71288	91203635	kustc0543	Q1PVP1	Y	100	N	1	N	N
284	similar to cytochrome c-553	CAJ71307	91203654	kustc0562	Q30JB4	Y	86.6667	N	1	N	N
285	similar to cytochrome c6	CAJ71308	91203655	kustc0563	Q30JB5	Y	100	N	1	N	N
286	conserved hypothetical protein	CAJ71423	91203770	kustc0678	Q1PW28	Y	86.6667	N	1	N	N
287	similar to peptidyl-prolyl cis-trans isomerase (survival protein SurA precursor)	CAJ71480	91203827	kustc0735	Q1PW67	Y	93.3333	N	1	N	N
288	unknown protein	CAJ71487	91203834	kustc0742	Q1PW80	Y	73.3333	N	1	N	N
289	unknown protein	CAJ71491	91203838	kustc0746	Q1PW95	Y	53.3333	N	1	N	N
290	conserved hypothetical protein	CAJ71499	91203846	kustc0754	Q1PW87	Y	53.3333	N	1	N	N
291	similar to HtrA-like protein	CAJ71507	91203854	kustc0762	Q1PW98	Y	60	N	1	N	N
292	similar to 1-acyl-sn-glycerol-3-phosphate acyltransferase (1-AGPacyltransferase) (1-AGPAT) (lysophosphatidic acid acyltransferase) (LPAAT).	CAJ71509	91203856	kustc0764	Q1PW96	Y	60	N	1	N	N
293	similar to O-linked GlcNAc transferase	CAJ71510	91203857	kustc0765	Q1PWB4	Y	100	N	1	N	N
294	conserved hypothetical protein	CAJ71514	91203861	kustc0769	Q1PWB0	Y	53.3333	N	1	N	N
295	similar to biopolymer transport ExbD protein	CAJ71521	91203868	kustc0776	Q1PWC1	Y	53.3333	N	1	N	N
296	hypothetical protein	CAJ71559	91203906	kustc0814	Q1PWG1	Y	80	N	1	N	N
297	unknown protein	CAJ71594	91203941	kustc0849	Q1PWI2	Y	80	N	1	N	N
298	similar to regulator of chromosome condensation	CAJ71596	91203943	kustc0851	Q1PWJ8	Y	100	N	1	N	N
299	similar to signal peptide peptidase	CAJ71602	91203949	kustc0857	Q1PWJ2	Y	80	N	1	N	N
300	unknown protein	CAJ71603	91203950	kustc0858	Q1PWJ1	Y	53.3333	N	1	N	N
301	similar to thiol-disulfide oxidoreductase	CAJ71605	91203952	kustc0860	Q1PWK8	Y	53.3333	N	1	N	N
302	similar to polygalacturonase	CAJ71614	91203961	kustc0869	Q1PWL9	Y	73.3333	N	1	N	N
303	hypothetical protein	CAJ71618	91203965	kustc0873	Q1PWL5	Y	86.6667	N	1	N	N
304	hypothetical protein	CAJ71662	91204009	kustc0917	Q1PWR6	Y	100	N	1	N	N
305	hypothetical protein	CAJ71665	91204012	kustc0920	Q1PWR3	Y	80	N	1	N	N
306	hypothetical protein	CAJ71666	91204013	kustc0921	Q1PWR2	Y	100	N	1	N	N
307	unknown protein	CAJ71681	91204028	kustc0936	Q1PWT5	Y	100	N	1	N	N
308	hypothetical protein	CAJ71682	91204029	kustc0937	Q1PWT4	Y	66.6667	N	1	Y	N
309	similar to NAD(P) oxidoreductase, FAD-containing subunit	CAJ71688	91204035	kustc0943	Q1PWS8	Y	53.3333	N	1	N	N
310	unknown protein	CAJ71689	91204036	kustc0944	Q1PWS7	Y	86.6667	N	1	N	N
311	unknown protein	CAJ71690	91204037	kustc0945	Q1PWU4	Y	80	N	1	N	N
312	unknown protein	CAJ71704	91204051	kustc0959	Q1PWU8	Y	60	N	1	N	N
313	similar to thioredoxin-like protein	CAJ71712	91204059	kustc0967	Q1PWV9	Y	100	N	1	N	N
314	conserved hypothetical protein (thioredoxin)	CAJ71723	91204070	kustc0978	Q1PWW7	Y	80	N	1	N	N
315	similar to flagellar motor protein B	CAJ71730	91204077	kustc0985	Q1PWX8	Y	66.6667	N	1	N	N
316	unknown protein	CAJ71788	91204135	kustc1043	Q1PX30	Y	73.3333	N	1	N	N
317	hypothetical protein	CAJ71790	91204137	kustc1045	Q1PX28	Y	60	N	1	N	N
318	conserved hypothetical protein	CAJ71795	91204142	kustc1050	Q1PX41	Y	60	N	1	N	N
319	similar to hydroxylamine oxidoreductase hao	CAJ71806	91204153	kustc1061	Q1PX48	Y	100	N	1	N	N
320	conserved hypothetical protein	CAJ71814	91204161	kustc1069	Q1PX59	Y	86.6667	N	1	N	N
321	unknown protein	CAJ71820	91204167	kustc1075	Q1PX71	Y	93.3333	N	1	N	N
322	strongly similar to protein-L-isoaspartate O-methyltransferase	CAJ71868	91204215	kustc1123	Q1PXB9	Y	80	N	1	N	N
323	unknown protein	CAJ71877	91204224	kustc1132	Q1PXC9	Y	60	N	1	N	N
324	similar to peptidyl-prolyl cis-trans isomerase	CAJ71878	91204225	kustc1133	Q1PXC8	Y	66.6667	N	1	N	N
325	unknown protein	CAJ71880	91204227	kustc1135	Q1PXC6	Y	73.3333	N	1	N	N
326	hypothetical tetraheme cytochrome c protein	CAJ71915	91204262	kustc1170	Q1PXG6	Y	60	N	1	N	N
327	conserved hypothetical protein	CAJ71946	91204293	kustc1201	Q1PXJ1	Y	53.3333	N	1	N	N
328	similar to cytochrome c like protein	CAJ71965	91204312	kustc1220	Q1PXK5	Y	53.3333	N	1	N	N
329	hypothetical protein	CAJ71998	91204345	kustc1253	Q1PXP6	Y	86.6667	N	1	N	N
330	unknown protein	CAJ71999	91204346	kustc1254	Q1PXP5	Y	93.3333	N	1	N	N
331	strongly similar to flagellar P-ring protein	CAJ70880	91204380	kustb0135	Q1PUI3	Y	80	N	1	N	N
332	strongly similar to flagellar L-ring protein	CAJ70881	91204381	kustb0136	Q1PUI2	Y	80	N	1	N	N
333	unknown protein	CAJ70882	91204382	kustb0137	Q1PUI1	Y	53.3333	N	1	N	N
334	unknown protein	CAJ70893	91204393	kustb0148	Q1PUI9	Y	93.3333	N	1	N	N
335	hypothetical protein	CAJ70911	91204411	kustb0166	Q1PUL0	Y	100	N	1	N	N
336	unknown protein	CAJ70953	91204453	kustb0208	Q1PUP1	Y	86.6667	N	1	N	N
337	conserved hypothetical protein	CAJ70958	91204458	kustb0213	Q1PUQ5	Y	80	N	1	N	N
338	conserved hypothetical protein	CAJ70990	91204490	kustb0245	Q1PUT2	Y	80	N	1	N	N
339	conserved hypothetical protein	CAJ70765	91204537	kusta0020	Q1Q7G0	Y	86.6667	N	1	N	N
340	similar to outer membrane protein Omp85	CAJ70778	91204550	kusta0033	Q1Q7I2	Y	66.6667	N	1	N	N
341	hypothetical protein	CAJ70779	91204551	kusta0034	Q1Q7I1	Y	93.3333	N	1	N	N
342	similar to hydroxylamine oxidoreductase hao	CAJ70788	91204560	kusta0043	Q1Q7J1	Y	100	N	1	N	N
343	unknown protein	CAJ70832	91204604	kusta0087	Q1Q7P4	Y	80	N	1	N	N
344	unknown protein	CAJ70833	91204605	kusta0088	Q1Q7P3	Y	100	N	1	N	N
345	unknown protein	CAJ72999	91199957	kuste2254	Q1Q5Z4	Y	73.3333	Y	2	N	N
346	similar to lipoprotein releasing system protein LolC	CAJ73001	91199959	kuste2256	Q1Q611	Y	60	Y	2	N	N
347	hypothetical protein	CAJ73020	91199978	kuste2275	Q1Q612	Y	80	Y	2	N	N
348	similar to multidrug efflux transporter AcrB	CAJ73023	91199981	kuste2278	Q1Q629	Y	80	Y	2	N	N
349	hypothetical protein	CAJ73030	91199988	kuste2285	Q1Q622	Y	100	Y	2	N	N
350	hypothetical protein	CAJ73050	91200008	kuste2305	Q1Q658	Y	66.6667	Y	2	N	N
351	similar to nitrite extrusion protein narK	CAJ73053	91200011	kuste2308	Q1Q655	Y	80	Y	2	N	N
352	similar to cell division protein FtsW	CAJ73127	91200084	kuste2381	Q1Q6D0	Y	86.6667	Y	2	N	N
353	hypothetical protein	CAJ73142	91200099	kuste2396	Q1Q6D4	Y	100	Y	2	N	N
354	conserved hypothetical protein	CAJ73147	91200104	kuste2401	Q1Q6E7	Y	66.6667	Y	2	N	N
355	strongly similar to cation (Co/Zn/Cd) diffusion facilitator family protein	CAJ73165	91200122	kuste2419	Q1Q6G6	Y	60	Y	2	N	N
356	hypothetical protein	CAJ73178	91200135	kuste2432	Q1Q6H2	Y	93.3333	Y	2	N	N
357	hypothetical protein	CAJ73235	91200191	kuste2488	Q1Q6M6	Y	60	Y	2	N	N
358	hypothetical protein	CAJ73278	91200234	kuste2531	Q1Q6T0	Y	93.3333	Y	2	N	N
359	strongly similar to polar flagellar assembly protein FliP	CAJ73280	91200236	kuste2533	Q1Q6S8	Y	100	Y	2	N	N
360	similar to flagellar biosynthetic protein FliQ	CAJ73281	91200237	kuste2534	Q1Q6S7	Y	53.3333	Y	2	N	N
361	unknown protein	CAJ73287	91200243	kuste2540	Q1Q6T8	Y	53.3333	Y	2	N	N
362	hypothetical protein	CAJ73305	91200260	kuste2557	Q1Q6V8	Y	73.3333	Y	2	N	N
363	strongly similar to NADH dehydrogenase I chain J	CAJ73417	91200371	kuste2668	Q1Q772	Y	53.3333	Y	2	N	N
364	strongly similar to NADH dehydrogenase I chain L	CAJ73419	91200373	kuste2670	Q1Q770	Y	53.3333	Y	2	N	N
365	strongly similar to NADH dehydrogenase I chain N	CAJ73421	91200375	kuste2672	Q1Q768	Y	53.3333	Y	2	N	N
366	similar to membrane protein component of ABC transporter for proline or glycine betaine	CAJ73424	91200378	kuste2675	Q1Q765	Y	93.3333	Y	2	N	N
367	hypothetical protein	CAJ73550	91200502	kuste2799	Q1Q0L6	Y	93.3333	Y	2	N	N
368	conserved hypothetical protein; probable integral membrane efflux protein	CAJ73589	91200540	kuste2837	Q1Q0R9	Y	60	Y	2	N	N
369	hypothetical (hepta heme) protein	CAJ73607	91200558	kuste2855	Q1Q0T8	Y	80	Y	2	N	N
370	similar to ABC-type transport system ATP-binding protein	CAJ73637	91200588	kuste2885	Q1Q0W6	Y	86.6667	Y	2	N	N
371	similar to ABC transporter permease protein	CAJ73638	91200589	kuste2886	Q1Q0W5	Y	60	Y	2	N	N
372	similar to AcrB family multidrug efflux pump protein	CAJ73662	91200612	kuste2909	Q1Q0X7	Y	53.3333	Y	2	N	N
373	similar to heat shock protease HtpX	CAJ73693	91200643	kuste2940	Q1Q120	Y	93.3333	Y	2	N	N
374	similar to lipoprotein releasing system transmembrane protein LolC	CAJ73698	91200648	kuste2945	Q1Q115	Y	53.3333	Y	2	N	N
375	similar to preprotein translocase SecE subunit	CAJ73704	91200654	kuste2951	Q1Q134	Y	53.3333	Y	2	N	N
376	conserved hypothetical protein	CAJ73770	91200718	kuste3015	Q1Q196	Y	53.3333	Y	2	N	N
377	hypothetical histidine kinase protein	CAJ73802	91200750	kuste3047	Q1Q1C0	Y	80	Y	2	N	N
378	hypothetical protein	CAJ73808	91200755	kuste3052	Q1Q1D0	Y	80	Y	2	N	N
379	strongly similar to cell division protein FtsH	CAJ73838	91200785	kuste3082	Q1Q1F6	Y	53.3333	Y	2	N	N
380	unknown protein	CAJ73847	91200794	kuste3091	Q1Q1G3	Y	60	Y	2	N	N
381	unknown protein	CAJ73874	91200820	kuste3117	Q1Q1I7	Y	53.3333	Y	2	N	N
382	hypothetical protein	CAJ73900	91200846	kuste3143	Q1Q1K8	Y	86.6667	Y	2	N	N
383	similar to Na(+)-translocating NADH-quinone reductasesubunit E	CAJ74089	91201031	kuste3328	Q1Q255	Y	73.3333	Y	2	N	N
384	conserved hypothetical protein	CAJ74140	91201082	kuste3379	Q1Q297	Y	66.6667	Y	2	N	N
385	unknown protein	CAJ74156	91201097	kuste3394	Q1Q2B8	Y	60	Y	2	N	N
386	unknown protein	CAJ74190	91201131	kuste3428	Q1Q2F9	Y	80	Y	2	N	N
387	hypothetical protein	CAJ74191	91201132	kuste3429	Q1Q2F8	Y	66.6667	Y	2	N	N
388	hypothetical protein	CAJ74198	91201139	kuste3436	Q1Q2F1	Y	100	Y	2	N	N
389	hypothetical protein	CAJ74247	91201187	kuste3484	Q1Q2L4	Y	66.6667	Y	2	N	N
390	unknown protein	CAJ74259	91201199	kuste3496	Q1Q2M1	Y	66.6667	Y	2	N	N
391	unknown protein	CAJ74458	91201398	kuste3695	Q1Q370	Y	53.3333	Y	2	N	N
392	unknown protein	CAJ74476	91201416	kuste3713	Q1Q391	Y	100	Y	2	N	N
393	conserved hypothetical protein	CAJ74477	91201417	kuste3714	Q1Q390	Y	73.3333	Y	2	N	N
394	conserved hypothetical protein	CAJ74516	91201456	kuste3753	Q1Q3C5	Y	53.3333	Y	2	N	N
395	similar to hybrid sensor	CAJ74542	91201482	kuste3779	Q1Q3E7	Y	66.6667	Y	2	N	N
396	conserved hypothetical protein	CAJ74553	91201493	kuste3790	Q1Q3F6	Y	100	Y	2	N	N
397	conserved hypothetical protein	CAJ74554	91201494	kuste3791	Q1Q3F5	Y	93.3333	Y	2	N	N
398	unknown protein	CAJ74555	91201495	kuste3792	Q1Q3H3	Y	73.3333	Y	2	N	N
399	conserved hypothetical protein	CAJ74634	91201574	kuste3871	Q1Q3P0	Y	93.3333	Y	2	N	N
400	unknown protein	CAJ74678	91201618	kuste3915	Q1Q3U1	Y	53.3333	Y	2	N	N
401	unknown protein	CAJ74708	91201648	kuste3945	Q1Q3W8	Y	73.3333	Y	2	N	N
402	conserved hypothetical protein	CAJ74722	91201662	kuste3959	Q1Q3X3	Y	73.3333	Y	2	N	N
403	hypothetical protein	CAJ74765	91201705	kuste4002	Q1Q428	Y	53.3333	Y	2	N	N
404	conserved hypothetical protein	CAJ74784	91201724	kuste4021	Q1Q446	Y	80	Y	2	N	N
405	unknown protein	CAJ74877	91201817	kuste4115	Q1Q4D6	Y	53.3333	Y	2	N	N
406	conserved hypothetical protein	CAJ74943	91201883	kuste4181	Q1Q4K6	Y	80	Y	2	N	N
407	conserved hypothetical protein	CAJ74954	91201894	kuste4192	Q1Q4L2	Y	53.3333	Y	2	N	N
408	strongly similar to H+-driven flagellar motor component MotA	CAJ75005	91201945	kuste4243	Q1Q4Q9	Y	53.3333	Y	2	N	N
409	putative integral membrane component of sec protein-translocation machinery, secG	CAJ75016	91201956	kuste4254	Q1Q4T5	Y	53.3333	Y	2	N	N
410	strongly similar to DNA translocase cell division ATPase ftsK	CAJ75021	91201961	kuste4259	Q1Q4T0	Y	80	Y	2	N	N
411	unknown protein	CAJ75045	91201985	kuste4283	Q1Q4W5	Y	73.3333	Y	2	N	N
412	conserved hypothetical protein	CAJ75096	91202036	kuste4334	Q1Q509	Y	86.6667	Y	2	N	N
413	hypothetical protein	CAJ75123	91202063	kuste4361	Q1Q542	Y	80	Y	2	N	N
414	unknown protein	CAJ75124	91202064	kuste4362	Q1Q541	Y	53.3333	Y	2	N	N
415	similar to hydroxylamine oxidoreductase hao	CAJ75336	91202276	kuste4574	Q1Q5N7	Y	80	Y	2	N	N
416	hypothetical protein	CAJ75357	91202297	kuste4595	Q1Q5S3	Y	53.3333	Y	2	N	N
417	strongly similar to ATPE encoding subunit c of ATP synthase	CAJ75359	91202299	kuste4597	Q1Q5S1	Y	73.3333	Y	2	N	N
418	similar to acriflavin resistance protein AcrB	CAJ75378	91202318	kuste4616	Q1Q5U0	Y	80	Y	2	N	N
419	unknown protein	CAJ75382	91202322	kuste4620	Q1Q5T6	Y	60	Y	2	N	N
420	hypothetical protein	CAJ72012	91202373	kustd1267	Q1Q0F4	Y	100	Y	2	N	N
421	unknown protein	CAJ72047	91202408	kustd1302	Q1PY89	Y	93.3333	Y	2	N	N
422	unknown protein	CAJ72057	91202418	kustd1312	Q1PY98	Y	73.3333	Y	2	N	N
423	unknown protein	CAJ72072	91202433	kustd1327	Q1PYB9	Y	73.3333	Y	2	N	N
424	similar to high affinity sulfate transporter (plant)	CAJ72089	91202450	kustd1344	Q1PYC1	Y	66.6667	Y	2	N	N
425	similar to CDP-diglyceride synthetase	CAJ72105	91202466	kustd1360	Q1PYE5	Y	80	Y	2	N	N
426	hypothetical protein	CAJ72218	91202579	kustd1473	Q1PYQ3	Y	73.3333	Y	2	N	N
427	Hypothetical Protein	CAJ72252	91202613	kustd1507	Q1PYV1	Y	93.3333	Y	2	N	N
428	conserved hypotheical protein	CAJ72266	91202627	kustd1521	Q1PYV7	Y	93.3333	Y	2	N	N
429	conserved hypothetical protein	CAJ72267	91202628	kustd1522	Q1PYV6	Y	93.3333	Y	2	N	N
430	conserved hypothetical protein	CAJ72268	91202629	kustd1523	Q1PYV5	Y	93.3333	Y	2	N	N
431	similar to sodium dependent potassium uptake system TrkH	CAJ72273	91202634	kustd1528	Q1PYW9	Y	60	Y	2	N	N
432	hypothetical protein	CAJ72305	91202666	kustd1560	Q1PYZ3	Y	53.3333	Y	2	N	N
433	conserved hypothetical (monoheme) protein	CAJ72452	91202813	kustd1707	Q1PZF0	Y	86.6667	Y	2	N	N
434	hypothetical (diheme) protein	CAJ72454	91202815	kustd1709	Q1PZE8	Y	60	Y	2	N	N
435	similar to subunit 1 of alternative cytochrome bd quinol oxidase (CydA)	CAJ72457	91202818	kustd1712	Q1PZE5	Y	80	Y	2	N	N
436	similar to ArsB protein	CAJ72498	91202859	kustd1753	Q1PZI1	Y	60	Y	2	N	N
437	unknown protein	CAJ72501	91202862	kustd1756	Q1PZJ7	Y	86.6667	Y	2	N	N
438	similar to cytochrome c biogenesis protein resC	CAJ72505	91202866	kustd1760	Q1PZJ3	Y	53.3333	Y	2	N	N
439	similar to membrane-bound	CAJ72520	91202881	kustd1775	Q1PZL7	Y	53.3333	Y	2	N	N
440	strongly similar to membrane-bound	CAJ72522	91202883	kustd1777	Q1PZL5	Y	60	Y	2	N	N
441	similar to p-hydroxybenzoate: octaprenyltransferase	CAJ72526	91202887	kustd1781	Q1PZL1	Y	53.3333	Y	2	N	N
442	conserved hypothetical protein	CAJ72531	91202892	kustd1786	Q1PZM4	Y	80	Y	2	N	N
443	strongly similar to RND multidrug efflux transporter MexF	CAJ72571	91202932	kustd1826	Q1PZQ7	Y	53.3333	Y	2	N	N
444	unknown protein	CAJ72579	91202940	kustd1834	Q1PZR8	Y	60	Y	2	N	N
445	unknown protein	CAJ72580	91202941	kustd1835	Q1PZR7	Y	60	Y	2	N	N
446	strongly similar to vacuolar-type H(+)-translocating inorganic pyrophosphatase	CAJ72581	91202942	kustd1836	Q1PZR6	Y	66.6667	Y	2	N	N
447	strongly similar to Na+/H+ antiporter (CPA1 family)	CAJ72592	91202953	kustd1847	Q1PZS4	Y	53.3333	Y	2	N	N
448	similar to two component sensor histidine kinase	CAJ72600	91202961	kustd1855	Q1PZT6	Y	66.6667	Y	2	N	N
449	hypothetical protein	CAJ72634	91202995	kustd1889	Q1PZY0	Y	60	Y	2	N	N
450	similar to rod shape-determining protein	CAJ72641	91203002	kustd1896	Q1PZX3	Y	66.6667	Y	2	N	N
451	similar to multicomponent efflux pump (cytoplasmic membrane subunit, RND type ABC transporters)	CAJ72667	91203028	kustd1922	Q1Q006	Y	66.6667	Y	2	N	N
452	conserved hypothetical protein	CAJ72682	91203043	kustd1937	Q1Q027	Y	80	Y	2	N	N
453	similar to carbon starvation proteinCstA	CAJ72690	91203051	kustd1945	Q1Q038	Y	53.3333	Y	2	N	N
454	hypothetical protein	CAJ72717	91203078	kustd1972	Q1Q050	Y	53.3333	Y	2	N	N
455	hypothetical protein	CAJ72718	91203079	kustd1973	Q1Q068	Y	53.3333	Y	2	N	N
456	similar to two component histidine kinase phoR	CAJ72720	91203081	kustd1975	Q1Q066	Y	86.6667	Y	2	N	N
457	conserved hypothetical protein	CAJ72728	91203089	kustd1983	Q1Q077	Y	73.3333	Y	2	N	N
458	hypothetical protein	CAJ72736	91203097	kustd1991	Q1Q069	Y	66.6667	Y	2	N	N
459	conserved hypothetical protein	CAJ72741	91203102	kustd1996	Q1Q082	Y	80	Y	2	N	N
460	conserved hypothetical protein	CAJ72791	91203152	kustd2046	Q1Q0C6	Y	66.6667	Y	2	N	N
461	conserved hypothetical protein	CAJ72797	91203158	kustd2052	Q1Q0D9	Y	73.3333	Y	2	N	N
462	conserved hypothetical protein	CAJ72837	91203198	kustd2092	Q1PXS6	Y	53.3333	Y	2	N	N
463	hypothetical protein	CAJ72851	91203212	kustd2106	Q1PXV0	Y	100	Y	2	N	N
464	hypothetical protein	CAJ72858	91203219	kustd2113	Q1PXU3	Y	86.6667	Y	2	N	N
465	hypothetical protein	CAJ72883	91203244	kustd2138	Q1PXX0	Y	100	Y	2	N	N
466	hypothetical protein	CAJ72886	91203247	kustd2141	Q1PXW7	Y	53.3333	Y	2	N	N
467	conserved hypothetical protein	CAJ72914	91203275	kustd2169	Q1PXZ9	Y	73.3333	Y	2	N	N
468	conserved hypothetical protein	CAJ72939	91203300	kustd2194	Q1PY28	Y	60	Y	2	N	N
469	unknown protein	CAJ72940	91203301	kustd2195	Q1PY27	Y	60	Y	2	N	N
470	similar to potassium uptake system protein TrkH	CAJ71046	91203393	kustc0301	Q1PUY7	Y	80	Y	2	N	N
471	unknown protein	CAJ71079	91203426	kustc0334	Q1PV32	Y	86.6667	Y	2	N	N
472	similar to ammonium transport protein amtB	CAJ71126	91203473	kustc0381	Q1PV65	Y	66.6667	Y	2	N	N
473	unknown protein	CAJ71164	91203511	kustc0419	Q1PVA5	Y	80	Y	2	N	N
474	conserved hypothetical protein	CAJ71170	91203517	kustc0425	Q1PVB8	Y	66.6667	Y	2	N	N
475	hypothetical protein	CAJ71206	91203553	kustc0461	Q1PVF7	Y	53.3333	Y	2	N	N
476	hypothetical protein	CAJ71209	91203556	kustc0464	Q1PVF4	Y	53.3333	Y	2	N	N
477	putative tpr repeat protein	CAJ71278	91203625	kustc0533	Q1PVL7	Y	53.3333	Y	2	N	N
478	hypothetical protein	CAJ71293	91203640	kustc0548	Q1PVN6	Y	60	Y	2	N	N
479	strongly similar to ATPE gene encoding subunit c of ATP synthase	CAJ71321	91203668	kustc0576	Q1PVR3	Y	80	Y	2	N	N
480	unknown protein	CAJ71374	91203721	kustc0629	Q1PVX1	Y	53.3333	Y	2	N	N
481	conserved hypothetical protein	CAJ71424	91203771	kustc0679	Q1PW27	Y	53.3333	Y	2	N	N
482	hypothetical protein	CAJ71433	91203780	kustc0688	Q1PW36	Y	73.3333	Y	2	N	N
483	strongly similar to trehalose/maltose transport protein MalF	CAJ71446	91203793	kustc0701	Q1PW41	Y	66.6667	Y	2	N	N
484	strongly similar to Na(+)-translocating NADH:quinone reductase	CAJ71476	91203823	kustc0731	Q1PW71	Y	73.3333	Y	2	N	N
485	similar to Na(+)-translocating NADH:quinone reductase	CAJ71477	91203824	kustc0732	Q1PW70	Y	60	Y	2	N	N
486	conserver hypothetical protein	CAJ71497	91203844	kustc0752	Q1PW89	Y	53.3333	Y	2	N	N
487	similar to sodium/potassium proton antiport protein GerN	CAJ71557	91203904	kustc0812	Q1PWE4	Y	53.3333	Y	2	N	N
488	similar to sodium/calcium/potassium exchanger NCKX1	CAJ71563	91203910	kustc0818	Q1PWF7	Y	80	Y	2	N	N
489	similar to Na(+)/H(+) antiporter	CAJ71566	91203913	kustc0821	Q1PWF4	Y	93.3333	Y	2	N	N
490	similar to to proton-translocating NADH dehydrogenase I chain A (NuoA)	CAJ71567	91203914	kustc0822	Q1PWH1	Y	73.3333	Y	2	N	N
491	strongly similar to NAD(P)H:quinone oxidoreductase chain 5	CAJ71583	91203930	kustc0838	Q1PWH4	Y	60	Y	2	N	N
492	similar to sensor histidine kinase/response regulator protein NtrY	CAJ71600	91203947	kustc0855	Q1PWJ4	Y	53.3333	Y	2	N	N
493	hypothetical protein	CAJ71627	91203974	kustc0882	Q1PWM6	Y	60	Y	2	N	N
494	similar to histidine kinase	CAJ71639	91203986	kustc0894	Q1PWN3	Y	60	Y	2	N	N
495	hypothetical protein	CAJ71660	91204007	kustc0915	Q1PWP9	Y	86.6667	Y	2	N	N
496	similar to thiol:disulfide interchange protein	CAJ71691	91204038	kustc0946	Q1PWU3	Y	86.6667	Y	2	N	N
497	conserved hypothetical protein	CAJ71711	91204058	kustc0966	Q1PWW0	Y	93.3333	Y	2	N	N
498	Conserved Hypothetical Protein	CAJ71713	91204060	kustc0968	Q1PWV8	Y	60	Y	2	N	N
499	strongly similar to ammonium transporter	CAJ71754	91204101	kustc1009	Q1PX09	Y	100	Y	2	N	N
500	strongly similar to ammonium transporter	CAJ71757	91204104	kustc1012	Q1PX06	Y	93.3333	Y	2	N	N
501	strongly similar to ammonium transporter	CAJ71760	91204107	kustc1015	Q1PX03	Y	100	Y	2	N	N
502	unknown protein	CAJ71776	91204123	kustc1031	Q1PX24	Y	80	Y	2	N	N
503	hypothetical protein	CAJ71842	91204189	kustc1097	Q1PX87	Y	53.3333	Y	2	N	N
504	conserved hypothetical protein	CAJ71932	91204279	kustc1187	Q1PXI7	Y	93.3333	Y	2	N	N
505	hypothetical protein	CAJ71951	91204298	kustc1206	Q1PXK1	Y	53.3333	Y	2	N	N
506	conserved hypothetical protein	CAJ71962	91204309	kustc1217	Q1PXK8	Y	66.6667	Y	2	N	N
507	strongly similar to ATP-dependent DNA helicase	CAJ71976	91204323	kustc1231	Q1PXL3	Y	53.3333	Y	2	N	N
508	hypothetical protein	CAJ71978	91204325	kustc1233	Q1PXN0	Y	60	Y	2	N	N
509	hypothetical protein	CAJ70951	91204451	kustb0206	Q1PUP3	Y	66.6667	Y	2	N	N
510	hypothetical protein	CAJ70971	91204471	kustb0226	Q1PUR2	Y	60	Y	2	N	N
511	conserved hypothetical protein	CAJ70818	91204590	kusta0073	Q1Q7M0	Y	66.6667	Y	2	N	N
512	strongly similar to copper-transporting ATPase	CAJ72992	91199950	kuste2247	Q1Q601	N	0	Y	3	N	N
513	similar to CAAX prenyl protease 1 (Ste24p)	CAJ73002	91199960	kuste2257	Q1Q610	N	40	Y	3	N	N
514	similar to phosphatidylglycerophosphatase	CAJ73010	91199968	kuste2265	Q1Q602	N	0	Y	3	N	N
515	similar to histidine kinase	CAJ73019	91199977	kuste2274	Q1Q613	N	40	Y	3	N	N
516	hypothetical protein	CAJ73021	91199979	kuste2276	Q1Q631	N	0	Y	3	N	N
517	similar to AcrA family multidrug efflux protein	CAJ73024	91199982	kuste2279	Q1Q628	N	46.6667	Y	3	N	N
518	conserved hypothetical protein	CAJ73028	91199986	kuste2283	Q1Q624	N	0	Y	3	N	N
519	unknown protein	CAJ73036	91199994	kuste2291	Q1Q635	N	0	Y	3	N	N
520	conserved hypothetical protein	CAJ73042	91200000	kuste2297	Q1Q647	N	6.66667	Y	3	N	N
521	strongly similar to bacterial general secretion protein G	CAJ73046	91200004	kuste2301	Q1Q643	N	40	Y	3	N	Y
522	hypothetical protein	CAJ73047	91200005	kuste2302	Q1Q642	N	13.3333	Y	3	N	Y
523	unknown protein	CAJ73048	91200006	kuste2303	Q1Q641	N	6.66667	Y	3	N	N
524	similar to inorganic ion or dicarboxylate transport protein of TDT family	CAJ73054	91200012	kuste2309	Q1Q654	N	20	Y	3	N	N
525	unknown protein	CAJ73075	91200033	kuste2330	Q1Q670	N	13.3333	Y	3	N	N
526	similar to nitrite extrusion protein narK	CAJ73080	91200038	kuste2335	Q1Q683	N	46.6667	Y	3	N	N
527	unknown membrane protein	CAJ73081	91200039	kuste2336	Q1Q682	N	13.3333	Y	3	N	N
528	unknown protein	CAJ73087	91200045	kuste2342	Q1Q694	N	0	Y	3	N	N
529	hypothetical protein	CAJ73091	91200049	kuste2346	Q1Q690	N	46.6667	Y	3	N	N
530	unknown protein	CAJ73095	91200053	kuste2350	Q1Q6A3	N	26.6667	Y	3	N	N
531	similar to cell division protein FtsI	CAJ73122	91200079	kuste2376	Q1Q6B5	N	46.6667	Y	3	N	N
532	strongly similar to phospho-N-acetylmuramoyl-pentapeptide transferase	CAJ73126	91200083	kuste2380	Q1Q6D1	N	26.6667	Y	3	N	N
533	hypothetical protein	CAJ73133	91200090	kuste2387	Q1Q6C4	N	13.3333	Y	3	N	N
534	unknown protein	CAJ73136	91200093	kuste2390	Q1Q6E0	N	46.6667	Y	3	N	Y
535	unknown protein	CAJ73137	91200094	kuste2391	Q1Q6D9	N	33.3333	Y	3	N	Y
536	hypothetical protein	CAJ73139	91200096	kuste2393	Q1Q6D7	N	20	Y	3	N	N
537	hypothetical protein	CAJ73140	91200097	kuste2394	Q1Q6D6	N	20	Y	3	N	N
538	hypothetical protein	CAJ73149	91200106	kuste2403	Q1Q6E5	N	46.6667	Y	3	N	N
539	hypothetical protein	CAJ73162	91200119	kuste2416	Q1Q6G9	N	0	Y	3	N	N
540	hypothetical c554 cytochrome protein	CAJ73208	91200164	kuste2461	Q1Q6L4	N	46.6667	Y	3	N	N
541	unknown protein	CAJ73218	91200174	kuste2471	Q1Q6M4	N	26.6667	Y	3	N	N
542	conserved hypothetical protein	CAJ73224	91200180	kuste2477	Q1Q6L8	N	26.6667	Y	3	N	N
543	hypothetical protein	CAJ73227	91200183	kuste2480	Q1Q6N4	N	20	Y	3	N	N
544	unknown protein	CAJ73250	91200206	kuste2503	Q1Q6Q0	N	13.3333	Y	3	N	N
545	similar to flagellar MS ring protein	CAJ73267	91200223	kuste2520	Q1Q6S1	N	13.3333	Y	3	N	N
546	hypothetical protein	CAJ73273	91200229	kuste2526	Q1Q6R5	N	33.3333	Y	3	N	N
547	similar to flagellar biosynthetic protein FliR	CAJ73282	91200238	kuste2535	Q1Q6S6	N	26.6667	Y	3	N	N
548	similar to flagellar biosynthetic protein FlhB	CAJ73283	91200239	kuste2536	Q1Q6S5	N	40	Y	3	N	N
549	strong similarity to flagellar biosynthesis protein FlhA	CAJ73284	91200240	kuste2537	Q1Q6S4	N	26.6667	Y	3	N	N
550	hypothetical protein	CAJ73300	91200255	kuste2552	Q1Q6U3	N	6.66667	Y	3	N	N
551	unknown protein	CAJ73312	91200267	kuste2564	Q1Q6V1	N	6.66667	Y	3	N	N
552	similar to ABC-transporter involved in LPS biosynthesis Wzm	CAJ73344	91200299	kuste2596	Q1Q6Z6	N	13.3333	Y	3	N	N
553	unknown protein	CAJ73351	91200306	kuste2603	Q1Q708	N	40	Y	3	N	N
554	predicted orf	CAJ73370	91200324	kuste2621	Q1Q725	N	46.6667	Y	3	N	N
555	putative fusion protein of n terminal phosphoserine phosphatase and c-terminal phosphatidate cytidylyltransferase	CAJ73373	91200327	kuste2624	Q1Q722	N	0	Y	3	N	N
556	putative transposase	CAJ73378	91200332	kuste2629	Q1Q717	N	0	Y	3	N	N
557	conserved hypothetical protein	CAJ73407	91200361	kuste2658	Q1Q762	N	26.6667	Y	3	N	N
558	strongly similar to NADH dehydrogenase I chain H	CAJ73415	91200369	kuste2666	Q1Q754	N	46.6667	Y	3	N	N
559	strongly similar to NADH dehydrogenase I chain M	CAJ73420	91200374	kuste2671	Q1Q769	N	46.6667	Y	3	N	N
560	unknown protein	CAJ73440	91200394	kuste2691	Q1Q792	N	0	Y	3	N	N
561	similar to cobalamin 5'-phosphate synthase	CAJ73448	91200402	kuste2699	Q1Q797	N	40	Y	3	N	N
562	unknown protein	CAJ73453	91200406	kuste2703	Q1Q793	N	13.3333	Y	3	N	N
563	conserved hypothetical protein	CAJ73472	91200425	kuste2722	Q1Q7B0	N	33.3333	Y	3	N	N
564	similar to thiol:disulfide interchange protein	CAJ73482	91200435	kuste2732	Q1Q7B9	N	33.3333	Y	3	N	N
565	similar to sodium or proton dependent glutamate transport protein	CAJ73488	91200441	kuste2738	Q1Q7D8	N	33.3333	Y	3	N	N
566	hypothetical protein	CAJ73489	91200442	kuste2739	Q1Q7D7	N	26.6667	Y	3	Y	N
567	conserved hypothetical protein	CAJ73497	91200450	kuste2747	Q1Q7E4	N	0	Y	3	N	N
568	hypothetical protein	CAJ73506	91200459	kuste2756	Q1Q0I3	N	0	Y	3	N	N
569	similar to cytochrome c biogenesis protein resC	CAJ73525	91200477	kuste2774	Q1Q0K2	N	40	Y	3	N	N
570	unknown protein	CAJ73546	91200498	kuste2795	Q1Q0M0	N	26.6667	Y	3	N	N
571	similar to diacylglycerol kinase (DAGK)	CAJ73548	91200500	kuste2797	Q1Q0L8	N	26.6667	Y	3	N	N
572	similar to phosphoglycerol transferase	CAJ73549	91200501	kuste2798	Q1Q0L7	N	6.66667	Y	3	N	N
573	unknown protein	CAJ73552	91200504	kuste2801	Q1Q0N3	N	26.6667	Y	3	N	N
574	conserved hypothetical protein	CAJ73565	91200516	kuste2813	Q1Q0N8	N	26.6667	Y	3	N	N
575	similar to sodium solute symporter	CAJ73566	91200517	kuste2814	Q1Q0N7	N	40	Y	3	N	N
576	similar to acriflavine resistance protein F	CAJ73570	91200521	kuste2818	Q1Q0Q0	N	46.6667	Y	3	N	N
577	unknown protein	CAJ73576	91200527	kuste2824	Q1Q0P4	N	0	Y	3	N	N
578	unknown protein	CAJ73581	91200532	kuste2829	Q1Q0Q8	N	0	Y	3	N	N
579	unknown protein	CAJ73590	91200541	kuste2838	Q1Q0R8	N	6.66667	Y	3	N	N
580	similar to formate dehydrogenase, cytochrome b556 (FDO) subunit	CAJ73608	91200559	kuste2856	Q1Q0T7	N	46.6667	Y	3	N	N
581	conserved hypothetical protein	CAJ73624	91200575	kuste2872	Q1Q0U0	N	20	Y	3	N	N
582	similar to undeca heme containing cytochrome c protein	CAJ73629	91200580	kuste2877	Q1Q0V4	N	26.6667	Y	3	N	N
583	similar to phosphatidylserine decarboxylase proenzyme	CAJ73631	91200582	kuste2879	Q1Q0V2	N	26.6667	Y	3	N	N
584	unknown protein	CAJ73650	91200601	kuste2898	Q1Q0X1	N	33.3333	Y	3	N	N
585	unknown protein	CAJ73660	91200610	kuste2907	Q1Q0X9	N	33.3333	Y	3	N	N
586	similar to outer-membrane efflux protein	CAJ73663	91200613	kuste2910	Q1Q0Z4	N	40	Y	3	N	N
587	similar to general secretory system type II protein, membrane component	CAJ73686	91200636	kuste2933	Q1Q108	N	0	Y	3	N	N
588	unknown protein	CAJ73700	91200650	kuste2947	Q1Q126	N	6.66667	Y	3	N	N
589	strongly similar to preprotein translocase SecY subunit	CAJ73737	91200686	kuste2983	Q1Q157	N	0	Y	3	N	N
590	similar to AcrA/AcrE family multidrug efflux protein	CAJ73768	91200716	kuste3013	Q1Q198	N	26.6667	Y	3	N	N
591	similar to thiamine monophosphate kinase	CAJ73778	91200726	kuste3023	Q1Q1A8	N	46.6667	Y	3	N	N
592	conserved hypothetical protein	CAJ73787	91200735	kuste3032	Q1Q199	N	33.3333	Y	3	N	N
593	conserved hypothetical protein	CAJ73811	91200758	kuste3055	Q1Q1C7	N	33.3333	Y	3	N	N
594	hypothetical protein	CAJ73812	91200759	kuste3056	Q1Q1C6	N	46.6667	Y	3	N	N
595	hypothetical protein	CAJ73841	91200788	kuste3085	Q1Q1F3	N	20	Y	3	N	N
596	similar to rieske (2Fe-2S) subunit of the bc1 complex	CAJ73853	91200799	kuste3096	Q1Q1H3	N	20	Y	3	Y	N
597	conserved hypothetical cytochrome bc (fusion) protein	CAJ73854	91200800	kuste3097	Q1Q1H2	N	26.6667	Y	3	N	N
598	conserved hypothetical protein	CAJ73856	91200802	kuste3099	Q1Q1H0	N	26.6667	Y	3	N	N
599	hypothetical protein	CAJ73857	91200803	kuste3100	Q1Q1G9	N	26.6667	Y	3	N	N
600	unknown protein	CAJ73858	91200804	kuste3101	Q1Q1G8	N	0	Y	3	N	N
601	hypothetical protein	CAJ73876	91200822	kuste3119	Q1Q1I5	N	6.66667	Y	3	N	N
602	hypothetical protein	CAJ73913	91200859	kuste3156	Q1Q1N0	N	0	Y	3	N	N
603	strongly similar to cell division protein FtsH	CAJ73922	91200867	kuste3164	Q1Q1P0	N	26.6667	Y	3	N	N
604	unknown protein	CAJ73935	91200880	kuste3177	Q1Q1P6	N	0	Y	3	N	N
605	conserved hypothetical protein	CAJ73944	91200888	kuste3185	Q1Q1Q4	N	26.6667	Y	3	N	N
606	similar to Succinoglycan biosynthesis transport protein	CAJ73950	91200894	kuste3191	Q1Q1R5	N	20	Y	3	N	N
607	hypothetical protein	CAJ73963	91200907	kuste3204	Q1Q1S2	N	0	Y	3	N	N
608	similar to ABC-transporter involved in LPS biosynthesis Wzm	CAJ73970	91200914	kuste3211	Q1Q1T4	N	0	Y	3	N	N
609	unknown protein	CAJ73992	91200936	kuste3233	Q1Q1U8	N	13.3333	Y	3	N	N
610	hypothetical protein	CAJ73997	91200941	kuste3238	Q1Q1W1	N	33.3333	Y	3	N	N
611	hypothetical protein	CAJ74036	91200979	kuste3276	Q1Q1Z3	N	40	Y	3	N	N
612	hypothetical protein	CAJ74042	91200985	kuste3282	Q1Q206	N	20	Y	3	N	N
613	conserved hypothetical protein	CAJ74053	91200996	kuste3293	Q1Q214	N	13.3333	Y	3	N	N
614	hypothetical protein	CAJ74054	91200997	kuste3294	Q1Q213	N	0	Y	3	N	N
615	similar to Na(+)-translocating NADH-quinone reductase subunit B	CAJ74087	91201029	kuste3326	Q1Q257	N	0	Y	3	N	N
616	unknown protein	CAJ74092	91201034	kuste3331	Q1Q252	N	0	Y	3	N	N
617	similar to phytoene dehydrogenase	CAJ74097	91201039	kuste3336	Q1Q266	N	0	Y	3	N	N
618	hypothetical protein	CAJ74098	91201040	kuste3337	Q1Q265	N	13.3333	Y	3	N	N
619	conserved hypothetical protein	CAJ74125	91201067	kuste3364	Q1Q294	N	46.6667	Y	3	N	N
620	similar to outer membrane lipoprotein-sorting protein LolA	CAJ74126	91201068	kuste3365	Q1Q293	N	33.3333	Y	3	N	N
621	similar to ABC-transporter component	CAJ74137	91201079	kuste3376	Q1Q2A0	N	6.66667	Y	3	N	N
622	strongly similar to ABC-transporter, permease	CAJ74139	91201081	kuste3378	Q1Q298	N	0	Y	3	N	N
623	strongly similar to cellulose synthase, catalytic subunit (UDP-forming)	CAJ74150	91201091	kuste3388	Q1Q2A6	N	6.66667	Y	3	N	N
624	similar to cellulose synthase, cyclic-di-GMP-binding regulatory subunit (split gene)	CAJ74152	91201093	kuste3390	Q1Q2B3	N	0	Y	3	N	N
625	similar to endoglucanase (endo-1,4-beta-D-glucanase; carboxymethylcellulase)	CAJ74153	91201094	kuste3391	Q1Q2C1	N	40	Y	3	N	N
626	conserved hypothetical protein	CAJ74177	91201118	kuste3415	Q1Q2D3	N	46.6667	Y	3	N	N
627	conserved hypothetical protein	CAJ74178	91201119	kuste3416	Q1Q2D2	N	46.6667	Y	3	N	N
628	unknown protein	CAJ74189	91201130	kuste3427	Q1Q2G0	N	13.3333	Y	3	N	N
629	conserved hypothetical protein	CAJ74194	91201135	kuste3432	Q1Q2F5	N	33.3333	Y	3	N	N
630	conserved hypothetical protein	CAJ74195	91201136	kuste3433	Q1Q2F4	N	40	Y	3	N	N
631	conserved hypothetical protein	CAJ74206	91201147	kuste3444	Q1Q2G3	N	0	Y	3	N	N
632	conserved hypothetical protein	CAJ74220	91201161	kuste3458	Q1Q2I7	N	6.66667	Y	3	N	N
633	unknown protein	CAJ74257	91201197	kuste3494	Q1Q2M3	N	33.3333	Y	3	N	N
634	unknown protein	CAJ74264	91201204	kuste3501	Q1Q2L6	N	0	Y	3	N	N
635	unknown protein	CAJ74265	91201205	kuste3502	Q1Q2N4	N	40	Y	3	N	N
636	strongly similar to groEL suppressor protein SugE	CAJ74277	91201217	kuste3514	Q1Q2P2	N	13.3333	Y	3	N	N
637	similar to transposase tnpA	CAJ74284	91201224	kuste3521	Q1Q2N5	N	0	Y	3	N	N
638	unknown protein	CAJ74309	91201249	kuste3546	Q1Q2S2	N	0	Y	3	N	N
639	conserved hypothetical protein	CAJ74320	91201260	kuste3557	Q1Q2T0	N	26.6667	Y	3	N	N
640	hypothetical protein	CAJ74321	91201261	kuste3558	Q1Q2S9	N	20	Y	3	N	N
641	unknown protein	CAJ74322	91201262	kuste3559	Q1Q2S8	N	40	Y	3	N	N
642	hypothetical histidine kinase protein	CAJ74326	91201266	kuste3563	Q1Q2U3	N	33.3333	Y	3	N	N
643	unknown protein	CAJ74330	91201270	kuste3567	Q1Q2T9	N	33.3333	Y	3	N	N
644	similar to cobalamin biosynthesis protein cbiB	CAJ74331	91201271	kuste3568	Q1Q2T8	N	6.66667	Y	3	N	N
645	conserved hypothetical protein	CAJ74351	91201291	kuste3588	Q1Q2V4	N	33.3333	Y	3	N	N
646	conserved hypothetical protein	CAJ74357	91201297	kuste3594	Q1PUW7	N	0	Y	3	N	N
647	similar to phytoene dehydrogenase (phytoene desaturase)	CAJ74370	91201310	kuste3607	Q1Q2X2	N	33.3333	Y	3	N	N
648	unknown protein	CAJ74395	91201335	kuste3632	Q1Q304	N	0	Y	3	N	N
649	unknown protein	CAJ74410	91201350	kuste3647	Q1Q327	N	6.66667	Y	3	N	N
650	similar to transposase tnpA	CAJ74419	91201359	kuste3656	Q1Q337	N	0	Y	3	N	N
651	unknown protein	CAJ74433	91201373	kuste3670	Q1Q342	N	0	Y	3	N	N
652	similar to transposase tnpA	CAJ74448	91201388	kuste3685	Q1Q362	N	46.6667	Y	3	N	N
653	hypothetical membrane protein	CAJ74451	91201391	kuste3688	Q1Q359	N	46.6667	Y	3	N	N
654	similar to ammonium transport protein amtB possibly fused to histidine kinase	CAJ74453	91201393	kuste3690	Q1Q357	N	20	Y	3	N	N
655	Hypothetical protein	CAJ74455	91201395	kuste3692	Q1Q373	N	40	Y	3	N	N
656	similar to cobalt transport protein CbiQ	CAJ74475	91201415	kuste3712	Q1Q392	N	6.66667	Y	3	N	N
657	hypothetical protein	CAJ74512	91201452	kuste3749	Q1Q3C9	N	46.6667	Y	3	N	N
658	conserved hypothetical protein	CAJ74523	91201463	kuste3760	Q1Q3D3	N	46.6667	Y	3	N	N
659	unknown protein	CAJ74529	91201469	kuste3766	Q1Q3E1	N	0	Y	3	N	N
660	unknown protein	CAJ74530	91201470	kuste3767	Q1Q3E0	N	13.3333	Y	3	N	N
661	similar to matrilysin (metalloproteinase)	CAJ74546	91201486	kuste3783	Q1Q3G3	N	40	Y	3	N	N
662	similar to ATP synthase subunit A	CAJ74552	91201492	kuste3789	Q1Q3F7	N	13.3333	Y	3	N	N
663	unknown protein	CAJ74606	91201546	kuste3843	Q1Q3L4	N	33.3333	Y	3	N	N
664	hypothetical protein	CAJ74633	91201573	kuste3870	Q1Q3P1	N	0	Y	3	N	N
665	unknown protein	CAJ74676	91201616	kuste3913	Q1Q3U3	N	0	Y	3	N	N
666	similar to deoxyhypusine synthase	CAJ74684	91201624	kuste3921	Q1Q3T5	N	20	Y	3	N	N
667	unknown protein	CAJ74687	91201627	kuste3924	Q1Q3V2	N	20	Y	3	N	N
668	hypothetical protein	CAJ74706	91201646	kuste3943	Q1Q3X0	N	13.3333	Y	3	N	N
669	hypothetical protein	CAJ74720	91201660	kuste3957	Q1Q3X5	N	46.6667	Y	3	N	N
670	conserved hypothetical protein	CAJ74723	91201663	kuste3960	Q1Q3Z1	N	46.6667	Y	3	N	N
671	conserved hypothetical protein	CAJ74724	91201664	kuste3961	Q1Q3Z0	N	33.3333	Y	3	N	N
672	hypothetical protein	CAJ74747	91201687	kuste3984	Q1Q406	N	6.66667	Y	3	N	N
673	similar to CDP-diacylglycerol-serine O-phosphatidyltransferase	CAJ74785	91201725	kuste4022	Q1Q445	N	0	Y	3	N	N
674	unknown protein	CAJ74796	91201736	kuste4033	Q1Q452	N	13.3333	Y	3	N	N
675	unknown protein	CAJ74803	91201743	kuste4040	Q1Q463	N	0	Y	3	N	N
676	unknown protein	CAJ74804	91201744	kuste4041	Q1Q462	N	6.66667	Y	3	N	N
677	Conserved Hypothetical Protein	CAJ74830	91201770	kuste4067	Q1Q491	N	26.6667	Y	3	N	N
678	Hypothetical Protein	CAJ74833	91201773	kuste4071	Q1Q488	N	6.66667	Y	3	N	N
679	Hypothetical Protein	CAJ74834	91201774	kuste4072	Q1Q487	N	13.3333	Y	3	N	N
680	unknown protein	CAJ74837	91201777	kuste4075	Q1Q4A3	N	33.3333	Y	3	N	N
681	hypothetical protein	CAJ74838	91201778	kuste4076	Q1Q4A2	N	13.3333	Y	3	N	N
682	hypothetical protein	CAJ74840	91201780	kuste4078	Q1Q4A0	N	13.3333	Y	3	N	N
683	Similar to Putative Sulfur Deprivation Response Regulator	CAJ74841	91201781	kuste4079	Q1Q499	N	46.6667	Y	3	N	N
684	Hypothetical Protein	CAJ74845	91201785	kuste4083	Q1Q4B3	N	0	Y	3	N	N
685	hypothetical protein	CAJ74847	91201787	kuste4085	Q1Q4B1	N	13.3333	Y	3	N	N
686	unknown protein	CAJ74873	91201813	kuste4111	Q1Q4E0	N	13.3333	Y	3	N	N
687	conserved hypothetical protein	CAJ74874	91201814	kuste4112	Q1Q4D9	N	0	Y	3	N	N
688	hypothetical protein	CAJ74876	91201816	kuste4114	Q1Q4D7	N	26.6667	Y	3	N	N
689	unknown protein	CAJ74878	91201818	kuste4116	Q1Q4D5	N	33.3333	Y	3	N	N
690	conserved hypothetical protein	CAJ74885	91201825	kuste4123	Q1Q4E8	N	46.6667	Y	3	N	N
691	similar to heme d 1 biosynthesis protein NirF	CAJ74902	91201842	kuste4140	Q1Q4H1	N	46.6667	Y	3	N	N
692	conserved hypothetical protein	CAJ74933	91201873	kuste4171	Q1Q4J9	N	33.3333	Y	3	N	N
693	similar to Na+-driven multidrug efflux protein NorM	CAJ74937	91201877	kuste4175	Q1Q4J5	N	6.66667	Y	3	N	N
694	unknown protein	CAJ74938	91201878	kuste4176	Q1Q4J4	N	0	Y	3	N	N
695	unknown protein	CAJ74956	91201896	kuste4194	Q1Q4L0	N	26.6667	Y	3	N	N
696	unknown protein	CAJ74970	91201910	kuste4208	Q1Q4N5	N	13.3333	Y	3	N	N
697	unknown protein	CAJ74973	91201913	kuste4211	Q1Q4N2	N	13.3333	Y	3	N	N
698	unknown protein	CAJ74978	91201918	kuste4216	Q1Q4P7	N	20	Y	3	N	N
699	similar to glycosyltransferase family 2	CAJ74986	91201926	kuste4224	Q1Q4N9	N	0	Y	3	N	N
700	similar to lipid A core O-antigen ligase related enzyme	CAJ74987	91201927	kuste4225	Q1Q4N8	N	13.3333	Y	3	N	N
701	unknown protein	CAJ74999	91201939	kuste4237	Q1Q4R5	N	13.3333	Y	3	N	N
702	similar to ferrous iron transport protein B (GTP binding)	CAJ75002	91201942	kuste4240	Q1Q4R2	N	0	Y	3	N	N
703	similar to phosphatidylglycerophosphate synthase	CAJ75024	91201964	kuste4262	Q1Q4S7	N	46.6667	Y	3	N	N
704	hypothetical protein	CAJ75025	91201965	kuste4263	Q1Q4S6	N	0	Y	3	N	N
705	hypothetical protein	CAJ75041	91201981	kuste4279	Q1Q4U8	N	40	Y	3	N	N
706	strongly similar to cation-transporting ATPase PacL	CAJ75054	91201994	kuste4292	Q1Q4V6	N	0	Y	3	N	N
707	unknown protein	CAJ75056	91201996	kuste4294	Q1Q4X4	N	46.6667	Y	3	N	N
708	similar to Co/Zn/Cd resistance protein CzcA	CAJ75058	91201998	kuste4296	Q1Q4X2	N	20	Y	3	N	N
709	hypothetical histidine kinase protein	CAJ75083	91202023	kuste4321	Q1Q502	N	40	Y	3	N	N
710	similar to formate transporter	CAJ75086	91202026	kuste4324	Q1Q4Z9	N	0	Y	3	N	N
711	similar to type II lipoprotein signal peptidase	CAJ75100	91202040	kuste4338	Q1Q505	N	26.6667	Y	3	N	N
712	unknown protein	CAJ75120	91202060	kuste4358	Q1Q525	N	26.6667	Y	3	N	N
713	unknown protein	CAJ75121	91202061	kuste4359	Q1Q524	N	26.6667	Y	3	N	N
714	hypothetical protein	CAJ75148	91202088	kuste4386	Q1Q557	N	46.6667	Y	3	N	N
715	conserved hypothetical protein related to cell surface glycoprotein (S layer protein)	CAJ75180	91202120	kuste4418	Q1Q581	N	0	Y	3	N	N
716	unknown protein	CAJ75186	91202126	kuste4424	Q1Q596	N	46.6667	Y	3	N	N
717	unknown protein	CAJ75197	91202137	kuste4435	Q1Q5A6	N	13.3333	Y	3	N	N
718	Unknown protein	CAJ75200	91202140	kuste4438	Q1Q5A3	N	13.3333	Y	3	N	N
719	unknown protein	CAJ75238	91202178	kuste4476	Q1Q5E4	N	0	Y	3	N	N
720	hypothetical protein	CAJ75263	91202203	kuste4501	Q1Q5H6	N	0	Y	3	N	N
721	conserved hypothetical protein	CAJ75270	91202210	kuste4508	Q1Q5I8	N	46.6667	Y	3	N	N
722	conserved hypothetical protein	CAJ75273	91202213	kuste4511	Q1Q5I5	N	13.3333	Y	3	N	N
723	conserved hypothetical protein	CAJ75274	91202214	kuste4512	Q1Q5I4	N	0	Y	3	N	N
724	hypothetical protein	CAJ75279	91202219	kuste4517	Q1Q5J8	N	46.6667	Y	3	N	N
725	unknown protein	CAJ75288	91202228	kuste4526	Q1Q5I9	N	13.3333	Y	3	N	N
726	very similar to histidine kinase	CAJ75293	91202233	kuste4531	Q1Q5K4	N	13.3333	Y	3	N	N
727	conserved hypothetical protein	CAJ75311	91202251	kuste4549	Q1Q5M5	N	0	Y	3	N	N
728	similar to the Rieske Protein II of bc1 complex	CAJ75331	91202271	kuste4569	Q1Q5P2	N	33.3333	Y	3	Y	N
729	similar to cytochrome b6	CAJ75333	91202273	kuste4571	Q1Q5P0	N	0	Y	3	N	N
730	hypothetical bc1 protein (putative UQ:cyt c oxidoreductase)	CAJ75334	91202274	kuste4572	Q1Q5N9	N	6.66667	Y	3	N	N
731	cytochrome c family protein	CAJ75335	91202275	kuste4573	Q1Q5N8	N	46.6667	Y	3	N	N
732	unknown protein	CAJ75339	91202279	kuste4577	Q1Q5Q4	N	0	Y	3	N	N
733	conserved hypothetical protein	CAJ75352	91202292	kuste4590	Q1Q5R0	N	26.6667	Y	3	N	N
734	strongly similar to cobalt-zinc-cadmium resistance protein CzcA	CAJ75395	91202335	kuste4633	Q1Q5W2	N	13.3333	Y	3	N	N
735	similar to cobalt-zinc-cadmium resistance protein CzcB	CAJ75396	91202336	kuste4634	Q1Q5W1	N	40	Y	3	N	N
736	conserved hypothetical protein	CAJ75406	91202346	kuste4644	Q1Q5X0	N	0	Y	3	N	N
737	conserved hypothetical electron transport protein	CAJ75420	91202360	kuste4658	Q1Q5X4	N	33.3333	Y	3	N	N
738	unknown protein	CAJ75425	91202365	kuste4663	Q1Q5Y3	N	26.6667	Y	3	N	N
739	conserved hypothetical protein	CAJ72013	91202374	kustd1268	Q1Q0F3	N	46.6667	Y	3	N	N
740	conserved hypothetical protein	CAJ72016	91202377	kustd1271	Q1Q0G6	N	26.6667	Y	3	N	N
741	hypothetical protein	CAJ72021	91202382	kustd1276	Q1Q0G1	N	26.6667	Y	3	N	N
742	unknown protein	CAJ72038	91202399	kustd1293	Q1PY78	N	46.6667	Y	3	N	N
743	unknown protein	CAJ72062	91202423	kustd1317	Q1PYB1	N	0	Y	3	N	N
744	conserved hypothetical protein	CAJ72092	91202453	kustd1347	Q1PYD8	N	6.66667	Y	3	N	N
745	similar to gamma-aminobutyrate permease	CAJ72096	91202457	kustd1351	Q1PYD4	N	40	Y	3	N	N
746	hypothetical protein	CAJ72110	91202471	kustd1365	Q1PYF9	N	26.6667	Y	3	N	N
747	conserved hypothetical protein	CAJ72112	91202473	kustd1367	Q1PYF7	N	13.3333	Y	3	N	N
748	hypothetical protein	CAJ72113	91202474	kustd1368	Q1PYF6	N	26.6667	Y	3	N	N
749	unknown protein	CAJ72126	91202487	kustd1381	Q1PYG2	N	0	Y	3	N	N
750	unknown protein	CAJ72175	91202536	kustd1430	Q1PYL0	N	0	Y	3	N	N
751	hypothetical protein	CAJ72192	91202553	kustd1447	Q1PYN5	N	13.3333	Y	3	N	N
752	unknown protein	CAJ72195	91202556	kustd1450	Q1PYN2	N	13.3333	Y	3	N	N
753	hypothetical protein	CAJ72211	91202572	kustd1466	Q1PYR0	N	0	Y	3	N	N
754	similar to Rieske 2Fe-2S iron sulfur protein (cytochrome b6-F complex)	CAJ72225	91202586	kustd1480	Q1PYR8	N	6.66667	Y	3	N	N
755	strongly similar to cytochrome b6	CAJ72226	91202587	kustd1481	Q1PYR7	N	0	Y	3	N	N
756	hypothetical bc1 protein (putative UQ:cyt c oxidpoeductase	CAJ72229	91202590	kustd1484	Q1PYR4	N	0	Y	3	N	N
757	unknown protein	CAJ72236	91202597	kustd1491	Q1PYS9	N	40	Y	3	N	N
758	hypothetical protein	CAJ72239	91202600	kustd1494	Q1PYS6	N	6.66667	Y	3	N	N
759	unknown protein	CAJ72257	91202618	kustd1512	Q1PYU6	N	33.3333	Y	3	N	N
760	unknown protein	CAJ72288	91202649	kustd1543	Q1PYX2	N	20	Y	3	N	N
761	similar to phosphoribosylcarboxyaminoimidazole carboxylase	CAJ72294	91202655	kustd1549	Q1PYY5	N	0	Y	3	N	N
762	hypothetical protein	CAJ72337	91202698	kustd1592	Q1PZ35	N	33.3333	Y	3	N	N
763	strongly similar to ATP-dependent zinc-metalloprotease ftsH involved in cell division	CAJ72341	91202702	kustd1596	Q1PZ31	N	33.3333	Y	3	N	N
764	similar to RND multidrug efflux membrane fusion protein MexC precursor	CAJ72346	91202707	kustd1601	Q1PZ46	N	20	Y	3	N	N
765	similar to glycosyl transferase	CAJ72370	91202731	kustd1625	Q1PZ62	N	20	Y	3	N	N
766	conserved hypothetical protein	CAJ72380	91202741	kustd1635	Q1PZ72	N	46.6667	Y	3	N	N
767	similar to ADP-heptose:LPS heptosyltransferase II	CAJ72381	91202742	kustd1636	Q1PZ71	N	0	Y	3	N	N
768	similar to histidine kinase protein	CAJ72383	91202744	kustd1638	Q1PZ69	N	6.66667	Y	3	N	N
769	unknown protein	CAJ72385	91202746	kustd1640	Q1PZ67	N	46.6667	Y	3	N	N
770	similar to ABC transporter MsbA	CAJ72420	91202781	kustd1675	Q1PZA8	N	13.3333	Y	3	N	N
771	hypothetical protein	CAJ72422	91202783	kustd1677	Q1PZA6	N	6.66667	Y	3	N	N
772	stong similarity to NAD(P)H glycerol 3 phosphate dehydrogenase GpdA	CAJ72443	91202804	kustd1698	Q1PZE0	N	0	Y	3	N	N
773	hypothetical protein	CAJ72444	91202805	kustd1699	Q1PZD9	N	40	Y	3	N	N
774	hypothetical (monoheme) protein	CAJ72455	91202816	kustd1710	Q1PZE7	N	46.6667	Y	3	N	N
775	hypothetical (diheme) protein	CAJ72456	91202817	kustd1711	Q1PZE6	N	46.6667	Y	3	N	N
776	similar to formate/nitrite transporter FocA	CAJ72465	91202826	kustd1720	Q1PZF6	N	26.6667	Y	3	N	N
777	similar to formate/nitrite transporter FocA	CAJ72466	91202827	kustd1721	Q1PZF5	N	13.3333	Y	3	N	N
778	similar to inner membrane protein YidC	CAJ72479	91202840	kustd1734	Q1PZG1	N	33.3333	Y	3	N	N
779	conserved hypothetical protein	CAJ72482	91202843	kustd1737	Q1PZH8	N	20	Y	3	N	N
780	similar to glucosyl-transferase	CAJ72492	91202853	kustd1747	Q1PZI7	N	0	Y	3	N	N
781	similar to ResB-like c-type cytochrome synthesis protein	CAJ72506	91202867	kustd1761	Q1PZJ2	N	20	Y	3	N	N
782	similar to membrane-bound	CAJ72518	91202879	kustd1773	Q1PZK0	N	46.6667	Y	3	N	N
783	unknown protein	CAJ72554	91202915	kustd1809	Q1PZN7	N	33.3333	Y	3	N	Y
784	hypothetical protein	CAJ72565	91202926	kustd1820	Q1PZR3	N	33.3333	Y	3	N	N
785	conserved hypothetical protein	CAJ72573	91202934	kustd1828	Q1PZQ5	N	0	Y	3	N	N
786	unknown protein	CAJ72575	91202936	kustd1830	Q1PZS2	N	26.6667	Y	3	N	N
787	strongly similar to isochorismatase (2,3 dihydro-2,3-dihydroxybenzoate synthase)	CAJ72591	91202952	kustd1846	Q1PZS5	N	0	Y	3	N	N
788	conserved hypothetical protein	CAJ72594	91202955	kustd1849	Q1PZU2	N	13.3333	Y	3	N	N
789	conserved hypothetical protein	CAJ72595	91202956	kustd1850	Q1PZU1	N	33.3333	Y	3	N	N
790	unknown protein	CAJ72598	91202959	kustd1853	Q1PZT8	N	26.6667	Y	3	N	N
791	hypothetical protein	CAJ72603	91202964	kustd1858	Q1PZV3	N	13.3333	Y	3	N	N
792	unknown protein	CAJ72607	91202968	kustd1862	Q1PZU9	N	6.66667	Y	3	N	N
793	hypothetical protein	CAJ72614	91202975	kustd1869	Q1PZW1	N	40	Y	3	N	N
794	similar to rod shape-determining protein	CAJ72639	91203000	kustd1894	Q1PZX5	N	26.6667	Y	3	N	N
795	similar to penicillin-binding protein 2	CAJ72640	91203001	kustd1895	Q1PZX4	N	46.6667	Y	3	N	N
796	similar to apolipoprotein N-acyltransferase	CAJ72644	91203005	kustd1899	Q1PZZ0	N	33.3333	Y	3	N	N
797	unknown protein	CAJ72656	91203017	kustd1911	Q1PZZ8	N	20	Y	3	N	N
798	unknown protein	CAJ72658	91203019	kustd1913	Q1PZZ6	N	20	Y	3	N	N
799	hypothetical protein	CAJ72706	91203067	kustd1961	Q1Q042	N	20	Y	3	N	N
800	conserved hypothetical protein	CAJ72707	91203068	kustd1962	Q1Q041	N	6.66667	Y	3	N	N
801	hypothetical protein	CAJ72710	91203071	kustd1965	Q1Q057	N	33.3333	Y	3	N	N
802	unknown protein	CAJ72716	91203077	kustd1971	Q1Q051	N	6.66667	Y	3	N	N
803	conserved hypothetical protein	CAJ72719	91203080	kustd1974	Q1Q067	N	40	Y	3	N	N
804	conserved hypothetical protein	CAJ72733	91203094	kustd1988	Q1Q072	N	46.6667	Y	3	N	N
805	unknown protein	CAJ72735	91203096	kustd1990	Q1Q070	N	0	Y	3	N	N
806	similar to ceramide glucosyltransferase	CAJ72742	91203103	kustd1997	Q1Q081	N	40	Y	3	N	N
807	similar to serine-proteinase HtrA/ DegQ/ DegS family	CAJ72759	91203120	kustd2014	Q1Q0A1	N	0	Y	3	N	N
808	hypothetical protein/ Clc-type chloride channel	CAJ72781	91203142	kustd2036	Q1Q0B8	N	40	Y	3	N	N
809	conserved hypothetical protein	CAJ72785	91203146	kustd2040	Q1Q0D2	N	0	Y	3	N	N
810	strongly similar to fosmidomycin resistance protein	CAJ72792	91203153	kustd2047	Q1Q0C5	N	6.66667	Y	3	N	N
811	strongly similar to methylmalonyl-CoA or oxaloacetate decarboxylase (beta subunit)	CAJ72806	91203167	kustd2061	Q1Q0E9	N	26.6667	Y	3	N	N
812	hypothetical protein; putative gamma subunit (oadG) of oxaloacetate decarboxylase	CAJ72807	91203168	kustd2062	Q1Q0E8	N	40	Y	3	N	N
813	similar to two component histidine kinase	CAJ72809	91203170	kustd2064	Q1Q0E6	N	33.3333	Y	3	N	N
814	similar to ABC-type transport system permease protein	CAJ72812	91203173	kustd2067	Q1PXR1	N	13.3333	Y	3	N	N
815	hypothetical protein	CAJ72814	91203175	kustd2069	Q1PXQ9	N	40	Y	3	N	N
816	similar to 2-acylglycerophosphoethanolamine acyltransferase/acyl carrier protein synthetase	CAJ72821	91203182	kustd2076	Q1PXS2	N	0	Y	3	N	N
817	conserved hypothetical protein	CAJ72831	91203192	kustd2086	Q1PXR2	N	46.6667	Y	3	Y	N
818	unknown protein	CAJ72834	91203195	kustd2089	Q1PXS9	N	0	Y	3	N	N
819	conserved hypothetical protein	CAJ72835	91203196	kustd2090	Q1PXS8	N	26.6667	Y	3	N	N
820	similar to multidrug resistance-like ATP-binding protein MdlB	CAJ72839	91203200	kustd2094	Q1PXS4	N	46.6667	Y	3	N	N
821	similar to maltose transport system permease protein	CAJ72880	91203241	kustd2135	Q1PXX3	N	26.6667	Y	3	N	N
822	unknown protein	CAJ72882	91203243	kustd2137	Q1PXX1	N	13.3333	Y	3	N	N
823	conserved hypothetical protein	CAJ72888	91203249	kustd2143	Q1PXY5	N	46.6667	Y	3	N	N
824	hypothetical protein	CAJ72892	91203253	kustd2147	Q1PXY1	N	26.6667	Y	3	N	N
825	similar to D-alanine glycine permease	CAJ72895	91203256	kustd2150	Q1PXX8	N	6.66667	Y	3	N	N
826	hypothetical protein	CAJ72903	91203264	kustd2158	Q1PXZ0	N	13.3333	Y	3	N	N
827	conserved hypothetical protein	CAJ72908	91203269	kustd2163	Q1PY05	N	13.3333	Y	3	N	N
828	unknown protein	CAJ72924	91203285	kustd2179	Q1PY08	N	33.3333	Y	3	N	N
829	unknown protein	CAJ72938	91203299	kustd2193	Q1PY29	N	0	Y	3	N	N
830	hypothetical protein	CAJ72947	91203308	kustd2202	Q1PY37	N	13.3333	Y	3	N	N
831	unknown protein	CAJ72956	91203317	kustd2211	Q1PY46	N	0	Y	3	N	N
832	unknown protein	CAJ72965	91203326	kustd2220	Q1PY56	N	40	Y	3	N	N
833	conserved hypothetical protein	CAJ71022	91203369	kustc0277	Q1PUX4	N	0	Y	3	N	N
834	conserved hypothetical protein	CAJ71029	91203376	kustc0284	Q1PUW7	N	0	Y	3	N	N
835	similar to sec independent translocase tatC	CAJ71031	91203378	kustc0286	Q1PUY3	N	20	Y	3	N	N
836	conserved hypothetical protein	CAJ71049	91203396	kustc0304	Q1PV04	N	46.6667	Y	3	N	N
837	strongly similar to P-type Mg2+ transport ATPase, subunit B	CAJ71056	91203403	kustc0311	Q1PUZ7	N	0	Y	3	N	N
838	strongly similar to molybdopterin synthesis protein MoeB and thiamin biosynthesis protein ThiF	CAJ71120	91203467	kustc0375	Q1PV71	N	13.3333	Y	3	N	N
839	hypothetical protein	CAJ71122	91203469	kustc0377	Q1PV69	N	26.6667	Y	3	N	N
840	hypothetical protein	CAJ71129	91203476	kustc0384	Q1PV81	N	13.3333	Y	3	N	N
841	conserved hypothetical multiheme protein	CAJ71139	91203486	kustc0394	Q1PV90	N	46.6667	Y	3	N	N
842	unknown heme protein	CAJ71143	91203490	kustc0398	Q1PV86	N	20	Y	3	N	N
843	conserved hypothetical protein	CAJ71171	91203518	kustc0426	Q1PVB7	N	6.66667	Y	3	N	N
844	strongly similar to cbb3-type cytochrome c oxidase subunit 1 CcoN	CAJ71174	91203521	kustc0429	Q1PVB4	N	26.6667	Y	3	N	N
845	hypothetical protein	CAJ71178	91203525	kustc0433	Q1PVC8	N	40	Y	3	N	N
846	conserved hypothetical protein	CAJ71210	91203557	kustc0465	Q1PVF3	N	46.6667	Y	3	N	N
847	unknown protein	CAJ71212	91203559	kustc0467	Q1PVF1	N	0	Y	3	N	N
848	conserved hypothetical HD KH hydrolase protein	CAJ71231	91203578	kustc0486	Q1PVG9	N	40	Y	3	N	N
849	unknown protein	CAJ71232	91203579	kustc0487	Q1PVI6	N	0	Y	3	N	N
850	hypothetical protein	CAJ71244	91203591	kustc0499	Q1PVJ3	N	26.6667	Y	3	N	N
851	unknown protein	CAJ71251	91203598	kustc0506	Q1PVK6	N	20	Y	3	N	N
852	unknown protein	CAJ71268	91203615	kustc0523	Q1PVK9	N	13.3333	Y	3	N	N
853	predicted orf	CAJ71289	91203636	kustc0544	Q1PVP0	N	33.3333	Y	3	N	N
854	hypothetical protein	CAJ71304	91203651	kustc0559	Q1PVP2	N	40	Y	3	N	N
855	similar to 3-dehydroquinate synthase	CAJ71315	91203662	kustc0570	Q1PVR9	N	0	Y	3	N	N
856	similar to ATPB gene encoding subunit a of ATP synthase	CAJ71320	91203667	kustc0575	Q1PVR4	N	0	Y	3	N	N
857	unknown protein	CAJ71353	91203700	kustc0608	Q1PVV5	N	26.6667	Y	3	N	N
858	similar to glycosyltransferase	CAJ71377	91203724	kustc0632	Q1PVW8	N	0	Y	3	N	N
859	similar to transposase tnpA	CAJ71387	91203734	kustc0642	Q1PVX8	N	0	Y	3	N	N
860	similar to transketolase C-terminal section / tranketolase A	CAJ71401	91203748	kustc0656	Q1PW03	N	0	Y	3	N	N
861	unknown protein	CAJ71407	91203754	kustc0662	Q1PVZ7	N	26.6667	Y	3	N	N
862	similar to hydroxylamine oxidoreductase (hao)	CAJ71439	91203786	kustc0694	Q1PW30	N	0	Y	3	N	N
863	hypothetical protein	CAJ71440	91203787	kustc0695	Q1PW29	N	46.6667	Y	3	N	N
864	similar to trehalose/maltose binding protein MalE	CAJ71447	91203794	kustc0702	Q1PW40	N	20	Y	3	N	N
865	unknown protein	CAJ71482	91203829	kustc0737	Q1PW85	N	0	Y	3	N	N
866	hypothetical protein	CAJ71490	91203837	kustc0745	Q1PW77	N	20	Y	3	N	N
867	conserved hypothetical protein	CAJ71493	91203840	kustc0748	Q1PW93	N	33.3333	Y	3	N	N
868	conserved hypothetical protein	CAJ71494	91203841	kustc0749	Q1PW92	N	20	Y	3	N	N
869	similar to Na+/H+ antiporter	CAJ71500	91203847	kustc0755	Q1PWA5	N	40	Y	3	N	N
870	similar to O-linked GlcNAc transferase	CAJ71515	91203862	kustc0770	Q1PWA9	N	33.3333	Y	3	N	N
871	strongly similar to galactosyl transferase CpsE	CAJ71516	91203863	kustc0771	Q1PWA8	N	13.3333	Y	3	N	N
872	similar to capsular polysaccharide synthesis protein	CAJ71519	91203866	kustc0774	Q1PWC3	N	26.6667	Y	3	N	N
873	unknown protein	CAJ71526	91203873	kustc0781	Q1PWB6	N	33.3333	Y	3	N	N
874	hypothetical protein	CAJ71544	91203891	kustc0799	Q1PWD6	N	0	Y	3	N	N
875	stongly similar to NADH dehydrogenase subunit	CAJ71579	91203926	kustc0834	Q1PWH8	N	13.3333	Y	3	N	N
876	similar to NADH dehydrogenase I subunit J	CAJ71581	91203928	kustc0836	Q1PWH6	N	33.3333	Y	3	N	N
877	similar to NADH:ubiquinone oxidoreductase subunit M	CAJ71585	91203932	kustc0840	Q1PWH2	N	46.6667	Y	3	N	N
878	similar to NAD(P)H-quinone oxidoreductase chain 2	CAJ71587	91203934	kustc0842	Q1PWI9	N	46.6667	Y	3	N	N
879	conserved hypothetical protein	CAJ71593	91203940	kustc0848	Q1PWI3	N	0	Y	3	N	N
880	strongly similar to NaDC-2	CAJ71609	91203956	kustc0864	Q1PWK4	N	46.6667	Y	3	N	N
881	similar to ATP-binding transport protein; multicopy suppressor of htrB	CAJ71613	91203960	kustc0868	Q1PWK0	N	40	Y	3	N	N
882	hypothetical protein	CAJ71615	91203962	kustc0870	Q1PWL8	N	26.6667	Y	3	N	Y
883	unknown protein	CAJ71621	91203968	kustc0876	Q1PWL2	N	13.3333	Y	3	N	N
884	hypothetical proetein	CAJ71622	91203969	kustc0877	Q1PWL1	N	26.6667	Y	3	N	N
885	hypothetical protein	CAJ71624	91203971	kustc0879	Q1PWM9	N	0	Y	3	N	N
886	similar to competence protein ComA	CAJ71630	91203977	kustc0885	Q1PWM3	N	40	Y	3	N	N
887	Similar to ABC Multidrug Transporter (ATP Binding Cassette)	CAJ71650	91203997	kustc0905	Q1PWP0	N	0	Y	3	N	N
888	hypothetical protein	CAJ71656	91204003	kustc0911	Q1PWQ3	N	40	Y	3	N	N
889	Hypothetical Protein	CAJ71657	91204004	kustc0912	Q1PWQ2	N	46.6667	Y	3	N	N
890	conserved hypothetical protein	CAJ71658	91204005	kustc0913	Q1PWQ1	N	33.3333	Y	3	N	N
891	conserved hypothetical protein	CAJ71659	91204006	kustc0914	Q1PWQ0	N	46.6667	Y	3	N	N
892	hypothetical protein	CAJ71661	91204008	kustc0916	Q1PWP8	N	40	Y	3	N	N
893	hypothetical histidine kinase protein	CAJ71674	91204021	kustc0929	Q1PWS3	N	33.3333	Y	3	N	N
894	hypothetical protein	CAJ71680	91204027	kustc0935	Q1PWR7	N	0	Y	3	N	N
895	conserved hypothetical protein	CAJ71687	91204034	kustc0942	Q1PWS9	N	26.6667	Y	3	N	N
896	similar to type IV prepilin-like proteins leader peptide processing enzyme	CAJ71729	91204076	kustc0984	Q1PWX9	N	0	Y	3	N	N
897	similar to rhomboid protein (intramembrane serine protease)	CAJ71745	91204092	kustc1000	Q1PWZ9	N	20	Y	3	N	N
898	hypothetical protein	CAJ71747	91204094	kustc1002	Q1PWZ7	N	0	Y	3	N	N
899	similar to serine/threonine protein kinase (catalytic domain)	CAJ71750	91204097	kustc1005	Q1PWZ4	N	26.6667	Y	3	N	N
900	unknown protein	CAJ71758	91204105	kustc1013	Q1PX05	N	0	Y	3	N	N
901	unknown protein	CAJ71785	91204132	kustc1040	Q1PX33	N	26.6667	Y	3	N	N
902	conserved hypothetical tpr repeat protein	CAJ71804	91204151	kustc1059	Q1PX50	N	20	Y	3	N	N
903	conserved hypothetical aquaporin protein	CAJ71815	91204162	kustc1070	Q1PX58	N	33.3333	Y	3	N	N
904	unknown protein	CAJ71821	91204168	kustc1076	Q1PX70	N	6.66667	Y	3	N	N
905	unknown protein	CAJ71824	91204171	kustc1079	Q1PX67	N	6.66667	Y	3	N	N
906	similar to pyruvate:ferredoxin and related 2-oxoacid:ferredoxin oxidoreductases, beta subunit	CAJ71853	91204200	kustc1108	Q1PX96	N	0	Y	3	N	N
907	unknown protein	CAJ71875	91204222	kustc1130	Q1PXB2	N	26.6667	Y	3	N	N
908	hypothetical protein	CAJ71893	91204240	kustc1148	Q1PXD1	N	0	Y	3	N	N
909	strongly similar to thioredoxin reductase	CAJ71916	91204263	kustc1171	Q1PXG5	N	13.3333	Y	3	N	N
910	conserved hypothetical protein	CAJ71950	91204297	kustc1205	Q1PXK2	N	0	Y	3	N	N
911	conserved hypothetical protein	CAJ71954	91204301	kustc1209	Q1PXJ8	N	20	Y	3	N	N
912	hypothetical protein	CAJ71969	91204316	kustc1224	Q1PXM0	N	0	Y	3	N	N
913	strongly similar to serine protease	CAJ71979	91204326	kustc1234	Q1PXM9	N	33.3333	Y	3	N	N
914	unknown protein	CAJ71981	91204328	kustc1236	Q1PXM7	N	0	Y	3	N	N
915	strongly similar to Methyl-accepting chemotaxis protein	CAJ71988	91204335	kustc1243	Q1PXN8	N	26.6667	Y	3	N	N
916	hypothetical protein	CAJ71997	91204344	kustc1252	Q1PXP7	N	40	Y	3	N	N
917	conserved hypothetical protein	CAJ72002	91204349	kustc1257	Q1PXP2	N	13.3333	Y	3	N	N
918	similar to two-component sensor histidine kinase	CAJ72004	91204351	kustc1259	Q1PXQ2	N	40	Y	3	N	N
919	unknown protein	CAJ70871	91204371	kustb0126	Q1PUH2	N	0	Y	3	N	N
920	hypothetical protein	CAJ70901	91204401	kustb0156	Q1PUK0	N	33.3333	Y	3	N	N
921	conserved hypothetical protein	CAJ70909	91204409	kustb0164	Q1PUL2	N	0	Y	3	N	N
922	similar to 3-deoxy-D-manno-octulosonic acid transferase	CAJ70916	91204416	kustb0171	Q1PUK5	N	6.66667	Y	3	N	N
923	hypothetical protein	CAJ70952	91204452	kustb0207	Q1PUP2	N	26.6667	Y	3	N	N
924	hypothetical protein	CAJ70957	91204457	kustb0212	Q1PUQ6	N	13.3333	Y	3	N	N
925	similar to cytochrome b6	CAJ70967	91204467	kustb0222	Q1PUR6	N	0	Y	3	N	N
926	Unknown protein	CAJ70972	91204472	kustb0227	Q1PUR1	N	0	Y	3	N	N
927	Unknown protein	CAJ70976	91204476	kustb0231	Q1PUS7	N	26.6667	Y	3	N	N
928	unknown protein	CAJ70978	91204478	kustb0233	Q1PUS5	N	0	Y	3	N	N
929	similar to 4''-mycarosylisovaleryl-CoA transferase	CAJ70995	91204495	kustb0250	Q1PUU4	N	13.3333	Y	3	N	N
930	unknown protein	CAJ70746	91204518	kusta0001	Q1Q7F1	N	26.6667	Y	3	N	N
931	similar to nitrite/formate transporter focA	CAJ70749	91204521	kusta0004	Q1Q7F9	N	0	Y	3	N	N
932	similar to nitrite transporter	CAJ70754	91204526	kusta0009	Q1Q7F4	N	13.3333	Y	3	N	N
933	similar to membrane-bound lytic murein transglycosylase A	CAJ70755	91204527	kusta0010	Q1Q7F3	N	33.3333	Y	3	N	N
934	unknown protein	CAJ70761	91204533	kusta0016	Q1Q7G4	N	46.6667	Y	3	N	N
935	similar to alkaline phosphatase PhoA	CAJ70766	91204538	kusta0021	Q1Q7H6	N	0	Y	3	N	N
936	similar to phosphatidylglycerol-prolipoprotein diacylglyceryl transferase	CAJ70791	91204563	kusta0046	Q1Q7I8	N	40	Y	3	N	N
937	similar to glucosyl-1-phosphate transferase	CAJ70809	91204581	kusta0064	Q1Q7K9	N	20	Y	3	N	N
938	putative transposase	CAJ70839	91204611	kusta0094	Q1Q7N7	N	0	Y	3	N	N
939	conserved hypothetical plasmid maintenance protein HigA	CAJ72986	91199944	kuste2241	Q1Q5Z2	N	0	N	4	N	N
940	similar to plasmid maintenance protein HigB	CAJ72987	91199945	kuste2242	Q1Q5Z1	N	0	N	4	N	N
941	unknown protein	CAJ72988	91199946	kuste2243	Q1Q5Z0	N	0	N	4	N	N
942	hypothetical protein	CAJ72989	91199947	kuste2244	Q1Q5Y9	N	0	N	4	N	N
943	hypothetical protein	CAJ72990	91199948	kuste2245	Q1Q5Y8	N	26.6667	N	4	N	N
944	unknown protein	CAJ72991	91199949	kuste2246	Q1Q5Y7	N	6.66667	N	4	N	N
945	similar to poly(A) polymerase	CAJ72994	91199952	kuste2249	Q1Q5Z9	N	0	N	4	N	N
946	unknown protein	CAJ72996	91199954	kuste2251	Q1Q5Z7	N	0	N	4	N	N
947	unknown protein	CAJ72997	91199955	kuste2252	Q1Q5Z6	N	20	N	4	N	N
948	unknown protein	CAJ72998	91199956	kuste2253	Q1Q5Z5	N	26.6667	N	4	N	N
949	strongly similar to ABC transporter ATP-binding protein	CAJ73000	91199958	kuste2255	Q1Q5Z3	N	0	N	4	N	N
950	conserved hypothetical protein	CAJ73003	91199961	kuste2258	Q1Q609	N	0	N	4	N	N
951	unknown protein	CAJ73004	91199962	kuste2259	Q1Q608	N	33.3333	N	4	N	N
952	similar to uvrABC system protein C (UvrC exinuclease)	CAJ73005	91199963	kuste2260	Q1Q607	N	0	N	4	N	N
953	unknown protein	CAJ73006	91199964	kuste2261	Q1Q606	N	0	N	4	N	N
954	unknown protein	CAJ73007	91199965	kuste2262	Q1Q605	N	0	N	4	N	N
955	conserved hypothetical protein	CAJ73008	91199966	kuste2263	Q1Q604	N	0	N	4	N	N
956	unknown protein	CAJ73009	91199967	kuste2264	Q1Q603	N	6.66667	N	4	N	N
957	similar to transposase	CAJ73011	91199969	kuste2266	Q1PWT6	N	26.6667	N	4	N	N
958	unknown protein	CAJ73012	91199970	kuste2267	Q1Q620	N	26.6667	N	4	N	N
959	hypothetical protein	CAJ73013	91199971	kuste2268	Q1Q619	N	0	N	4	N	N
960	conserved hypothetical protein	CAJ73014	91199972	kuste2269	Q1Q618	N	0	N	4	N	N
961	conserved hypothetical protein	CAJ73015	91199973	kuste2270	Q1Q617	N	0	N	4	N	N
962	unknown protein	CAJ73016	91199974	kuste2271	Q1Q616	N	0	N	4	N	N
963	hypothetical protein	CAJ73017	91199975	kuste2272	Q1Q615	N	13.3333	N	4	N	N
964	strongly similar to two component response regulator of OmpR/PhoB family	CAJ73018	91199976	kuste2273	Q1Q614	N	0	N	4	N	N
965	unknown protein	CAJ73022	91199980	kuste2277	Q1Q630	N	40	N	4	N	N
966	hypothetical outermembrane protein	CAJ73025	91199983	kuste2280	Q1Q627	N	6.66667	N	4	N	N
967	hypothetical protein	CAJ73026	91199984	kuste2281	Q1Q626	N	46.6667	N	4	N	N
968	strongly similar to SAM-dependent methyltransferase YecO	CAJ73027	91199985	kuste2282	Q1Q625	N	0	N	4	N	N
969	unknown protein	CAJ73029	91199987	kuste2284	Q1Q623	N	33.3333	N	4	N	N
970	unknown protein	CAJ73032	91199990	kuste2287	Q1Q639	N	0	N	4	N	N
971	hypothetical protein	CAJ73033	91199991	kuste2288	Q1Q638	N	0	N	4	N	N
972	conserved hypothetical protein	CAJ73035	91199993	kuste2290	Q1Q636	N	0	N	4	N	N
973	conserved hypothetical protein	CAJ73037	91199995	kuste2292	Q1Q634	N	33.3333	N	4	N	N
974	hypothetical protein	CAJ73039	91199997	kuste2294	Q1PXC2	N	0	N	4	N	N
975	unknown protein	CAJ73040	91199998	kuste2295	Q1Q649	N	0	N	4	N	N
976	strongly similar to bifunctional 5,1 methylene-tetrahydrofolate dehydrogenase/cyclohydrolase FolD	CAJ73041	91199999	kuste2296	Q1Q648	N	0	N	4	N	N
977	similar to aminopeptidase A	CAJ73043	91200001	kuste2298	Q1Q646	N	0	N	4	N	N
978	strongly similar to excinuclease ABC subunit A	CAJ73044	91200002	kuste2299	Q1Q645	N	0	N	4	N	N
979	strongly similar to general secretion pathway protein E	CAJ73045	91200003	kuste2300	Q1Q644	N	0	N	4	N	N
980	similar to response regulator	CAJ73049	91200007	kuste2304	Q1Q659	N	0	N	4	N	N
981	unknown protein	CAJ73051	91200009	kuste2306	Q1Q657	N	0	N	4	N	N
982	unknown protein	CAJ73052	91200010	kuste2307	Q1Q656	N	0	N	4	N	N
983	unknown protein	CAJ73055	91200013	kuste2310	Q1Q653	N	6.66667	N	4	N	N
984	similar to dTDP-glucose 4,6-dehydratase	CAJ73056	91200014	kuste2311	Q1Q652	N	0	N	4	N	N
985	conserved hypothetical protein	CAJ73057	91200015	kuste2312	Q1Q651	N	0	N	4	N	N
986	unknown protein	CAJ73058	91200016	kuste2313	Q1Q650	N	0	N	4	N	N
987	similar to pyruvate dehydrogenase (lipoamide) E1 component alpha chain	CAJ73059	91200017	kuste2314	Q1Q668	N	0	N	4	N	N
988	unknown protein	CAJ73060	91200018	kuste2315	Q1Q667	N	0	N	4	N	N
989	similar to transcriptional repressor	CAJ73061	91200019	kuste2316	Q1Q666	N	0	N	4	N	N
990	strongly similar to 2-oxoglutarate dehydrogenase (lipoamide) E1-beta chain	CAJ73062	91200020	kuste2317	Q1Q665	N	0	N	4	N	N
991	similar to 2-oxoglutarate dehydrogenase complex E2 component	CAJ73063	91200021	kuste2318	Q1Q664	N	0	N	4	N	N
992	conserved hypothetical lipoate protein of oxoacid dehydrogenase complex	CAJ73064	91200022	kuste2319	Q1Q663	N	0	N	4	N	N
993	hypothetical histidine kinase protein	CAJ73065	91200023	kuste2320	Q1Q662	N	6.66667	N	4	N	N
994	unknown protein	CAJ73066	91200024	kuste2321	Q1Q661	N	0	N	4	N	N
995	conserved hypothetical protein	CAJ73067	91200025	kuste2322	Q1Q660	N	0	N	4	N	N
996	unknown protein	CAJ73068	91200026	kuste2323	Q1Q677	N	6.66667	N	4	N	N
997	unknown protein	CAJ73069	91200027	kuste2324	Q1Q676	N	13.3333	N	4	N	N
998	unknown protein	CAJ73070	91200028	kuste2325	Q1Q675	N	40	N	4	N	N
999	unknown protein	CAJ73072	91200030	kuste2327	Q1Q673	N	20	N	4	N	N
1000	unknown protein	CAJ73073	91200031	kuste2328	Q1Q672	N	0	N	4	N	N
1001	similar to two component histidine kinase	CAJ73074	91200032	kuste2329	Q1Q671	N	0	N	4	N	N
1002	unknown protein	CAJ73076	91200034	kuste2331	Q1Q669	N	6.66667	N	4	N	N
1003	unknown protein	CAJ73077	91200035	kuste2332	Q1Q686	N	13.3333	N	4	N	N
1004	unknown protein	CAJ73078	91200036	kuste2333	Q1Q685	N	0	N	4	N	N
1005	unknown protein	CAJ73079	91200037	kuste2334	Q1Q684	N	6.66667	N	4	N	N
1006	hypothetical protein	CAJ73082	91200040	kuste2337	Q1Q681	N	0	N	4	N	N
1007	strongly similar to pyruvate synthase beta chain	CAJ73083	91200041	kuste2338	Q1Q680	N	0	N	4	N	N
1008	similar to pyruvate synthase alpha chain	CAJ73084	91200042	kuste2339	Q1Q679	N	13.3333	N	4	N	N
1009	conserved hypothetical protein	CAJ73085	91200043	kuste2340	Q1Q678	N	0	N	4	N	N
1010	unknown protein	CAJ73086	91200044	kuste2341	Q1Q695	N	0	N	4	N	N
1011	hypothetical protein	CAJ73088	91200046	kuste2343	Q1Q693	N	0	N	4	N	N
1012	unknown protein	CAJ73089	91200047	kuste2344	Q1Q692	N	0	N	4	N	N
1013	conserved hypothetical protein	CAJ73090	91200048	kuste2345	Q1Q691	N	0	N	4	N	N
1014	similar to ribosomal large subunit pseudouridine synthase D	CAJ73092	91200050	kuste2347	Q1Q689	N	0	N	4	N	N
1015	conserved hypothetical protein putative tatA/E	CAJ73093	91200051	kuste2348	Q1Q688	N	6.66667	N	4	N	N
1016	unknown protein	CAJ73094	91200052	kuste2349	Q1Q687	N	26.6667	N	4	N	N
1017	unknown protein	CAJ73096	91200054	kuste2351	Q1Q6A2	N	6.66667	N	4	N	N
1018	conserved hypothetical protein	CAJ73098	91200056	kuste2353	Q1Q6A0	N	0	N	4	N	N
1019	conserved hypothetical protein	CAJ73099	91200057	kuste2354	Q1Q699	N	0	N	4	N	N
1020	conserved hypothetical protein	CAJ73100	91200058	kuste2355	Q1Q698	N	26.6667	N	4	N	N
1021	similar to quinolinate synthetase A	CAJ73101	91200059	kuste2356	Q1Q697	N	0	N	4	N	N
1022	unknown protein	CAJ73102	91200060	kuste2357	Q1Q696	N	6.66667	N	4	N	N
1023	unknown protein	CAJ73104	91200061	kuste2358	Q1Q6B3	N	0	N	4	N	N
1024	similar to aldehyde dehydrogenase (NAD)	CAJ73105	91200062	kuste2359	Q1Q6B2	N	26.6667	N	4	N	N
1025	hypothetical protein	CAJ73106	91200063	kuste2360	Q1Q6B1	N	6.66667	N	4	N	N
1026	conserved hypothetical protein	CAJ73107	91200064	kuste2361	Q1Q6B0	N	0	N	4	N	N
1027	conserved hypothetical protein	CAJ73108	91200065	kuste2362	Q1Q6A9	N	6.66667	N	4	N	N
1028	unknown protein	CAJ73109	91200066	kuste2363	Q1Q6A8	N	6.66667	N	4	N	N
1029	strongly similar to cold shock protein A	CAJ73110	91200067	kuste2364	Q1Q6A7	N	0	N	4	N	N
1030	unknown protein	CAJ73111	91200068	kuste2365	Q1Q6A6	N	0	N	4	N	N
1031	unknown protein	CAJ73112	91200069	kuste2366	Q1Q6A5	N	33.3333	N	4	N	N
1032	similar to transcription initiation factor sigma 70	CAJ73113	91200070	kuste2367	Q1Q6A4	N	0	N	4	N	N
1033	unknown protein	CAJ73114	91200071	kuste2368	Q1Q6C3	N	0	N	4	N	N
1034	hypothetical protein	CAJ73115	91200072	kuste2369	Q1Q6C2	N	46.6667	N	4	N	N
1035	conserved hypothetical protein	CAJ73116	91200073	kuste2370	Q1Q6C1	N	0	N	4	N	N
1036	similar to ribonucleoside-diphosphate reductase 1 alpha chain	CAJ73117	91200074	kuste2371	Q1Q6C0	N	0	N	4	N	N
1037	strongly similar to S-adenosylmethionine-tRNA ribosyltransferase-isomerase	CAJ73118	91200075	kuste2372	Q1Q6B9	N	26.6667	N	4	N	N
1038	conserved hypothetical protein	CAJ73119	91200076	kuste2373	Q1Q6B8	N	0	N	4	N	N
1039	similar to S-adenosyl-dependent methyltransferase	CAJ73120	91200077	kuste2374	Q1Q6B7	N	0	N	4	N	N
1040	hypothetical protein	CAJ73121	91200078	kuste2375	Q1Q6B6	N	26.6667	N	4	N	N
1041	unknown protein	CAJ73123	91200080	kuste2377	Q1Q6B4	N	0	N	4	N	N
1042	similar to UDP-N-acetylmuramyl tripeptide synthase	CAJ73124	91200081	kuste2378	Q1Q6D3	N	0	N	4	N	N
1043	similar to UDP-N-acetylmuramoylalanyl-D-glutamyl-2,6-diaminopimelate-- D-alanyl-D-alanine ligase	CAJ73125	91200082	kuste2379	Q1Q6D2	N	0	N	4	N	N
1044	unknown protein	CAJ73128	91200085	kuste2382	Q1PV67	N	0	N	4	N	N
1045	similar to undecaprenyldiphospho-muramoylpentapeptide beta-N-acetylglucosaminyl transferase	CAJ73129	91200086	kuste2383	Q1Q6C8	N	6.66667	N	4	N	N
1046	unknown protein	CAJ73130	91200087	kuste2384	Q1Q6C7	N	6.66667	N	4	N	N
1047	similar to UDP-N-acetylmuramate-L-alanine ligase	CAJ73131	91200088	kuste2385	Q1Q6C6	N	6.66667	N	4	N	N
1048	strongly similar to D-alanine:D-alanine ligase	CAJ73132	91200089	kuste2386	Q1Q6C5	N	0	N	4	N	N
1049	unknown protein	CAJ73134	91200091	kuste2388	Q1Q6E2	N	33.3333	N	4	N	N
1050	similar to general secretion pathway protein D	CAJ73135	91200092	kuste2389	Q1Q6E1	N	33.3333	N	4	N	N
1051	similar to general secretory pathway protein K	CAJ73138	91200095	kuste2392	Q1Q6D8	N	6.66667	N	4	N	N
1052	conserved hypothetical protein	CAJ73143	91200100	kuste2397	Q1Q6F1	N	40	N	4	N	N
1053	unknown protein	CAJ73144	91200101	kuste2398	Q1Q6F0	N	6.66667	N	4	N	N
1054	strongly similar to malate dehydrogenase	CAJ73145	91200102	kuste2399	Q1Q6E9	N	0	N	4	N	N
1055	unknown protein	CAJ73146	91200103	kuste2400	Q1Q6E8	N	0	N	4	N	N
1056	hypothetical protein	CAJ73148	91200105	kuste2402	Q1Q6E6	N	0	N	4	N	N
1057	unknown protein	CAJ73150	91200107	kuste2404	Q1Q6E4	N	0	N	4	N	N
1058	unknown protein	CAJ73151	91200108	kuste2405	Q1Q6E3	N	0	N	4	N	N
1059	unknown protein	CAJ73152	91200109	kuste2406	Q1Q6G0	N	0	N	4	N	N
1060	unknown protein	CAJ73153	91200110	kuste2407	Q1Q6F9	N	0	N	4	N	N
1061	hypothetical protein	CAJ73154	91200111	kuste2408	Q1Q6F8	N	0	N	4	N	N
1062	unknown protein	CAJ73155	91200112	kuste2409	Q1Q6F7	N	0	N	4	N	N
1063	similar to alanine racemase	CAJ73156	91200113	kuste2410	Q1Q6F6	N	0	N	4	N	N
1064	strongly similar to 8-amino-7-oxononanoate synthase	CAJ73157	91200114	kuste2411	Q1Q6F5	N	0	N	4	N	N
1065	strongly similar to biotin synthase	CAJ73158	91200115	kuste2412	Q1Q6F4	N	0	N	4	N	N
1066	unknown protein	CAJ73159	91200116	kuste2413	Q1Q6F3	N	6.66667	N	4	N	N
1067	unknown protein	CAJ73160	91200117	kuste2414	Q1Q6F2	N	6.66667	N	4	N	N
1068	similar to sigma-70 factor	CAJ73161	91200118	kuste2415	Q1Q6H0	N	0	N	4	N	N
1069	unknown protein	CAJ73163	91200120	kuste2417	Q1Q6G8	N	20	N	4	N	N
1070	conserved hypothetical protein	CAJ73164	91200121	kuste2418	Q1Q6G7	N	0	N	4	N	N
1071	unknown protein	CAJ73166	91200123	kuste2420	Q1Q6G5	N	0	N	4	N	N
1072	unknown protein	CAJ73167	91200124	kuste2421	Q1Q6G4	N	20	N	4	N	N
1073	similar to transposase	CAJ73168	91200125	kuste2422	Q1PWT6	N	26.6667	N	4	N	N
1074	similar to molybdopterin containing oxidoreductase (FdhA, nuoG, napA)	CAJ73169	91200126	kuste2423	Q1Q6G2	N	0	N	4	N	N
1075	hypothetical protein	CAJ73170	91200127	kuste2424	Q1Q6G1	N	0	N	4	N	N
1076	conserved hypothetical protein	CAJ73171	91200128	kuste2425	Q1Q6H9	N	0	N	4	N	N
1077	Strongly similar to peptidyl-prolyl cis-trans isomerase	CAJ73172	91200129	kuste2426	Q1Q6H8	N	13.3333	N	4	N	N
1078	conserved hypothetical protein	CAJ73173	91200130	kuste2427	Q1Q6H7	N	0	N	4	N	N
1079	hypothetical protein	CAJ73174	91200131	kuste2428	Q1PXC2	N	0	N	4	N	N
1080	unknown protein	CAJ73175	91200132	kuste2429	Q1Q6H5	N	0	N	4	N	N
1081	unknown protein	CAJ73176	91200133	kuste2430	Q1Q6H4	N	0	N	4	N	N
1082	unknown protein	CAJ73177	91200134	kuste2431	Q1Q6H3	N	0	N	4	N	N
1083	unknown protein	CAJ73179	91200136	kuste2433	Q1Q6H1	N	0	N	4	N	N
1084	hypothetical protein	CAJ73180	91200137	kuste2434	Q1Q6I7	N	0	N	4	N	N
1085	conserved hypothetical protein	CAJ73182	91200139	kuste2436	Q1Q6I5	N	0	N	4	N	N
1086	conserved hypothetical protein	CAJ73183	91200140	kuste2437	Q1Q6I4	N	0	N	4	N	N
1087	unknown protein	CAJ73185	91200141	kuste2438	Q1Q6I3	N	13.3333	N	4	N	N
1088	unknown protein	CAJ73186	91200142	kuste2439	Q1Q6I2	N	0	N	4	N	N
1089	conserved hypothetical protein	CAJ73187	91200143	kuste2440	Q1Q6I1	N	0	N	4	N	N
1090	conserved hypothetical protein	CAJ73188	91200144	kuste2441	Q1Q6I0	N	0	N	4	N	N
1091	unknown protein	CAJ73189	91200145	kuste2442	Q1Q6J6	N	6.66667	N	4	N	N
1092	similar to site-specific tyrosine recombinase	CAJ73190	91200146	kuste2443	Q1Q6J5	N	0	N	4	N	N
1093	conserved hypothetical protein	CAJ73191	91200147	kuste2444	Q1Q6J4	N	0	N	4	N	N
1094	unknown protein	CAJ73192	91200148	kuste2445	Q1Q6J3	N	0	N	4	N	N
1095	hypothetical protein	CAJ73193	91200149	kuste2446	Q1Q6J2	N	0	N	4	N	N
1096	unknown protein	CAJ73194	91200150	kuste2447	Q1Q6J1	N	0	N	4	N	N
1097	unknown protein	CAJ73195	91200151	kuste2448	Q1Q6J0	N	40	N	4	N	N
1098	unknown protein	CAJ73196	91200152	kuste2449	Q1Q6I9	N	0	N	4	N	N
1099	hypothetical protein	CAJ73197	91200153	kuste2450	Q1Q6I8	N	0	N	4	N	N
1100	similar to ribonuclease R	CAJ73198	91200154	kuste2451	Q1Q6K5	N	0	N	4	N	N
1101	unknown protein	CAJ73199	91200155	kuste2452	Q1Q6K4	N	6.66667	N	4	N	N
1102	strongly similar to exoribonuclease YhaM	CAJ73200	91200156	kuste2453	Q1Q6K3	N	0	N	4	N	N
1103	unknown protein	CAJ73201	91200157	kuste2454	Q1Q6K2	N	0	N	4	N	N
1104	unknown protein	CAJ73202	91200158	kuste2455	Q1Q6K1	N	0	N	4	N	N
1105	unknown protein	CAJ73203	91200159	kuste2456	Q1Q6K0	N	0	N	4	N	N
1106	unknown protein	CAJ73206	91200162	kuste2459	Q1Q6J7	N	26.6667	N	4	N	N
1107	similar to galactose-1-phosphate uridyltransferase	CAJ73209	91200165	kuste2462	Q1Q6L3	N	0	N	4	N	N
1108	strongly similar to glycogen synthase	CAJ73210	91200166	kuste2463	Q1Q6L2	N	13.3333	N	4	N	N
1109	conserved hypothetical protein	CAJ73211	91200167	kuste2464	Q1Q6L1	N	0	N	4	N	N
1110	similar to two component response regulator	CAJ73212	91200168	kuste2465	Q1Q6L0	N	0	N	4	N	N
1111	strongly similar to glucose-1-phosphate adenylyltransferase	CAJ73213	91200169	kuste2466	Q1Q6K9	N	6.66667	N	4	N	N
1112	unknown protein	CAJ73214	91200170	kuste2467	Q1Q6K8	N	0	N	4	N	N
1113	unknown protein	CAJ73215	91200171	kuste2468	Q1Q6K7	N	0	N	4	N	N
1114	conserved hypothetical protein	CAJ73217	91200173	kuste2470	Q1Q6M5	N	20	N	4	N	N
1115	hypothetical protein	CAJ73220	91200176	kuste2473	Q1Q6M2	N	46.6667	N	4	N	N
1116	unknown protein	CAJ73222	91200178	kuste2475	Q1Q6M0	N	0	N	4	N	N
1117	unknown protein	CAJ73223	91200179	kuste2476	Q1Q6L9	N	26.6667	N	4	N	N
1118	conserved hypothetical protein	CAJ73228	91200184	kuste2481	Q1Q6N3	N	0	N	4	N	N
1119	conserved hypothetical protein	CAJ73229	91200185	kuste2482	Q1Q6N2	N	0	N	4	N	N
1120	unknown protein	CAJ73231	91200187	kuste2484	Q1Q6N0	N	0	N	4	N	N
1121	unknown protein	CAJ73233	91200189	kuste2486	Q1Q6M8	N	0	N	4	N	N
1122	hypothetical protein	CAJ73236	91200192	kuste2489	Q1Q6P4	N	0	N	4	N	N
1123	unknown protein	CAJ73237	91200193	kuste2490	Q1Q2V1	N	0	N	4	N	N
1124	conserved hypothetical protein	CAJ73238	91200194	kuste2491	Q1Q2V0	N	0	N	4	N	N
1125	conserved hypothetical protein	CAJ73239	91200195	kuste2492	Q1Q2U9	N	0	N	4	N	N
1126	similar to general secretion pathway protein A (exeA)	CAJ73240	91200196	kuste2493	Q1Q2U8	N	6.66667	N	4	N	N
1127	hypothetical zinc finger containing protein	CAJ73241	91200197	kuste2494	Q1Q2U7	N	0	N	4	N	N
1128	hypothetical protein	CAJ73242	91200198	kuste2495	Q1Q6N8	N	0	N	4	N	N
1129	unknown protein	CAJ73243	91200199	kuste2496	Q1Q6N7	N	0	N	4	N	N
1130	strongly similar to chaperone protein DnaK (heat shock protein 70)	CAJ73244	91200200	kuste2497	Q1Q6N6	N	0	N	4	N	N
1131	similar to GrpE protein	CAJ73245	91200201	kuste2498	Q1Q6N5	N	0	N	4	N	N
1132	conserved hypothetical protein	CAJ73246	91200202	kuste2499	Q1Q6Q4	N	13.3333	N	4	N	N
1133	similar to second small heat shock protein	CAJ73247	91200203	kuste2500	Q1Q6Q3	N	0	N	4	N	N
1134	similar to first small heat shock protein	CAJ73248	91200204	kuste2501	Q1Q6Q2	N	0	N	4	N	N
1135	similar to small heat shock protein	CAJ73249	91200205	kuste2502	Q1Q6Q1	N	0	N	4	N	N
1136	similar to Sigma-54 dependent transcriptional regulator	CAJ73251	91200207	kuste2504	Q1Q6P9	N	0	N	4	N	N
1137	conserved hypothetical protein	CAJ73252	91200208	kuste2505	Q1Q6P8	N	0	N	4	N	N
1138	conserved hypothetical protein	CAJ73253	91200209	kuste2506	Q1Q6P7	N	0	N	4	N	N
1139	strongly similar to proton-translocating NADH dehydrogenase I, 51 kDa subunit (NuoF)	CAJ73254	91200210	kuste2507	Q1Q6P6	N	0	N	4	N	N
1140	similar to transposase	CAJ73255	91200211	kuste2508	Q1Q6P5	N	26.6667	N	4	N	N
1141	strongly similar to to proton-translocating NADH dehydrogenase I, 24 kDa subunit (NuoE)	CAJ73256	91200212	kuste2509	Q1Q6R3	N	0	N	4	N	N
1142	similar to phosphoribosylformylglycinamidine synthase I	CAJ73257	91200213	kuste2510	Q1Q6R2	N	0	N	4	N	N
1143	similar to Phosphoribosylformylglycinamidine synthase II	CAJ73258	91200214	kuste2511	Q1Q6R1	N	0	N	4	N	N
1144	similar to cyclohexadienyl dehydrogenase/5-enolpyruvylshikmate 3-P synthase	CAJ73259	91200215	kuste2512	Q1Q6R0	N	26.6667	N	4	N	N
1145	unknown protein	CAJ73260	91200216	kuste2513	Q1Q6Q9	N	6.66667	N	4	N	N
1146	unknown protein	CAJ73261	91200217	kuste2514	Q1Q6Q8	N	13.3333	N	4	N	N
1147	unknown protein	CAJ73262	91200218	kuste2515	Q1Q6Q7	N	6.66667	N	4	N	N
1148	unknown protein	CAJ73263	91200219	kuste2516	Q1Q6Q6	N	26.6667	N	4	N	N
1149	similar to lateral flagellar FliE-like hook basal body protein	CAJ73264	91200220	kuste2517	Q1Q6Q5	N	13.3333	N	4	N	N
1150	unknown protein	CAJ73265	91200221	kuste2518	Q1Q6S3	N	20	N	4	N	N
1151	unknown protein	CAJ73266	91200222	kuste2519	Q1Q6S2	N	0	N	4	N	N
1152	similar to Flagellar Rotor Protein FliG	CAJ73268	91200224	kuste2521	Q1Q6S0	N	13.3333	N	4	N	N
1153	hypothetical protein	CAJ73269	91200225	kuste2522	Q1Q6R9	N	0	N	4	N	N
1154	strongly similar to flagellar ATPase fliI	CAJ73270	91200226	kuste2523	Q1Q6R8	N	0	N	4	N	N
1155	unknown protein	CAJ73271	91200227	kuste2524	Q1Q6R7	N	0	N	4	N	N
1156	similar to flagellar motor switch	CAJ73274	91200230	kuste2527	Q1Q6R4	N	0	N	4	N	N
1157	strong similar to flagellar motor switch protein FliN	CAJ73275	91200231	kuste2528	Q1Q6T3	N	0	N	4	N	N
1158	unknown protein	CAJ73276	91200232	kuste2529	Q1Q6T2	N	13.3333	N	4	N	N
1159	unknown protein	CAJ73277	91200233	kuste2530	Q1Q6T1	N	0	N	4	N	N
1160	unknown protein	CAJ73279	91200235	kuste2532	Q1Q6S9	N	0	N	4	N	N
1161	strong similarity to bacterial motility regulatory protein MotR	CAJ73285	91200241	kuste2538	Q1Q6U0	N	0	N	4	N	N
1162	unknown protein	CAJ73286	91200242	kuste2539	Q1Q6T9	N	6.66667	N	4	N	N
1163	strongly similar to RNA polymerase sigma factor for flagellar operon	CAJ73289	91200244	kuste2541	Q1Q6T7	N	20	N	4	N	N
1164	similar to acetolactate synthase	CAJ73290	91200245	kuste2542	Q1Q6T6	N	0	N	4	N	N
1165	similar to succinate-semialdehyde dehydrogenase	CAJ73291	91200246	kuste2543	Q1Q6T5	N	0	N	4	N	N
1166	unknown protein	CAJ73292	91200247	kuste2544	Q1Q6T4	N	46.6667	N	4	N	N
1167	hypothetical protein	CAJ73293	91200248	kuste2545	Q1Q6V0	N	20	N	4	N	N
1168	Hypothetical Protein	CAJ73294	91200249	kuste2546	Q1Q6U9	N	0	N	4	N	N
1169	similar to transposase	CAJ73295	91200250	kuste2547	Q1Q095	N	26.6667	N	4	N	N
1170	unknown protein	CAJ73296	91200251	kuste2548	Q1Q6U7	N	0	N	4	N	N
1171	unknown protein	CAJ73297	91200252	kuste2549	Q1Q6U6	N	40	N	4	N	N
1172	unknown protein	CAJ73298	91200253	kuste2550	Q1Q6U5	N	13.3333	N	4	N	N
1173	unknown protein	CAJ73301	91200256	kuste2553	Q1Q6U2	N	26.6667	N	4	N	N
1174	unknown protein	CAJ73302	91200257	kuste2554	Q1PV67	N	0	N	4	N	N
1175	conserved hypothetical protein	CAJ73303	91200258	kuste2555	Q1Q6W0	N	0	N	4	N	N
1176	hypothetical protein	CAJ73304	91200259	kuste2556	Q1Q6V9	N	6.66667	N	4	N	N
1177	similar to moaA/nifB/ppqE/nirJ protein family for cofactor bionsynthesis	CAJ73306	91200261	kuste2558	Q1Q6V7	N	0	N	4	N	N
1178	unknown protein	CAJ73307	91200262	kuste2559	Q1Q6V6	N	6.66667	N	4	N	N
1179	similar to glycosyl transferase protein cotS	CAJ73308	91200263	kuste2560	Q1Q6V5	N	0	N	4	N	N
1180	hypothetical protein	CAJ73309	91200264	kuste2561	Q1Q6V4	N	0	N	4	N	N
1181	unknown protein	CAJ73310	91200265	kuste2562	Q1Q6V3	N	0	N	4	N	N
1182	unknown protein	CAJ73311	91200266	kuste2563	Q1Q6V2	N	0	N	4	N	N
1183	similar to capsular polysaccharide biosynthesis glycosyltransferase CapM	CAJ73313	91200268	kuste2565	Q1Q6X0	N	0	N	4	N	N
1184	conserved hypothetical protein	CAJ73314	91200269	kuste2566	Q1Q6W9	N	0	N	4	N	N
1185	similar to uridine 5'-diphospho-glucose 4-epimerase	CAJ73315	91200270	kuste2567	Q1Q6W8	N	0	N	4	N	N
1186	conserved hypothetical protein	CAJ73316	91200271	kuste2568	Q1Q6W7	N	0	N	4	N	N
1187	similar to mevalonate or galacto kinase	CAJ73317	91200272	kuste2569	Q1Q6W6	N	0	N	4	N	N
1188	unknown protein	CAJ73318	91200273	kuste2570	Q1Q6W5	N	0	N	4	N	N
1189	unknown protein	CAJ73319	91200274	kuste2571	Q1Q6W4	N	0	N	4	N	N
1190	hypothetical protein	CAJ73320	91200275	kuste2572	Q1Q6W3	N	0	N	4	N	N
1191	unknown protein	CAJ73321	91200276	kuste2573	Q1Q6W2	N	6.66667	N	4	N	N
1192	similar to phosphoheptose isomerase	CAJ73322	91200277	kuste2574	Q1Q6W1	N	0	N	4	N	N
1193	unknown protein	CAJ73323	91200278	kuste2575	Q1Q6X9	N	6.66667	N	4	N	N
1194	unknown protein	CAJ73324	91200279	kuste2576	Q1Q6X8	N	13.3333	N	4	N	N
1195	similar to sulfotransferase NodH	CAJ73325	91200280	kuste2577	Q1Q6X7	N	0	N	4	N	N
1196	hypothetical protein	CAJ73326	91200281	kuste2578	Q1Q6X6	N	0	N	4	N	N
1197	hypothetical protein	CAJ73327	91200282	kuste2579	Q1Q6X5	N	0	N	4	N	N
1198	unknown protein	CAJ73328	91200283	kuste2580	Q1Q6X4	N	26.6667	N	4	N	N
1199	unknown protein	CAJ73329	91200284	kuste2581	Q1Q6X3	N	26.6667	N	4	N	N
1200	hypothetical protein	CAJ73330	91200285	kuste2582	Q1Q6X2	N	0	N	4	N	N
1201	unknown protein	CAJ73331	91200286	kuste2583	Q1Q6X1	N	0	N	4	N	N
1202	unknown protein	CAJ73332	91200287	kuste2584	Q1Q6Y9	N	0	N	4	N	N
1203	unknown protein	CAJ73333	91200288	kuste2585	Q1Q6Y8	N	33.3333	N	4	N	N
1204	unknown protein	CAJ73334	91200289	kuste2586	Q1Q6Y7	N	0	N	4	N	N
1205	unknown protein	CAJ73335	91200290	kuste2587	Q1Q6Y6	N	26.6667	N	4	N	N
1206	unknown protein	CAJ73336	91200291	kuste2588	Q1Q6Y5	N	0	N	4	N	N
1207	unknown protein	CAJ73337	91200292	kuste2589	Q1Q6Y4	N	0	N	4	N	N
1208	strongly similar to glucose-1-phosphate cytidylyltransferase	CAJ73338	91200293	kuste2590	Q1Q6Y3	N	6.66667	N	4	N	N
1209	strongly similar to CDP-glucose 4,6-dehydratase	CAJ73339	91200294	kuste2591	Q1Q6Y2	N	6.66667	N	4	N	N
1210	conserved hypothetical protein	CAJ73340	91200295	kuste2592	Q1Q6Y1	N	0	N	4	N	N
1211	strongly similar to dTDP-4-dehydrorhamnose 3,5-epimerase	CAJ73341	91200296	kuste2593	Q1Q6Y0	N	0	N	4	N	N
1212	conserved hypothetical protein	CAJ73342	91200297	kuste2594	Q1Q6Z8	N	0	N	4	N	N
1213	similar to short chain oxidoreductase or oxoacyl carrier reductase	CAJ73343	91200298	kuste2595	Q1Q6Z7	N	26.6667	N	4	N	N
1214	similar to ATP-binding protein Wzt of ABC-transporter involved in LPS biosynthesis	CAJ73345	91200300	kuste2597	Q1Q6Z5	N	0	N	4	N	N
1215	unknown protein	CAJ73346	91200301	kuste2598	Q1Q6Z4	N	0	N	4	N	N
1216	hypothetical protein	CAJ73347	91200302	kuste2599	Q1Q6Z3	N	0	N	4	N	N
1217	hypothetical protein	CAJ73348	91200303	kuste2600	Q1Q6Z2	N	0	N	4	N	N
1218	hypothetical protein	CAJ73349	91200304	kuste2601	Q1Q6Z1	N	0	N	4	N	N
1219	similar to oligosaccharide deacetylase	CAJ73350	91200305	kuste2602	Q1Q6Z0	N	0	N	4	N	N
1220	hypothetical protein	CAJ73352	91200307	kuste2604	Q1Q707	N	6.66667	N	4	N	N
1221	similar to aspargine synthase AsnB	CAJ73353	91200308	kuste2605	Q1Q706	N	0	N	4	N	N
1222	unknown protein	CAJ73354	91200309	kuste2606	Q1Q705	N	0	N	4	N	N
1223	similar to beta-1,4-galactosyltransferase	CAJ73355	91200310	kuste2607	Q1Q704	N	0	N	4	N	N
1224	conserved hypothetical protein	CAJ73356	91200311	kuste2608	Q1Q703	N	0	N	4	N	N
1225	conserved hypothetical protein	CAJ73357	91200312	kuste2609	Q1Q702	N	0	N	4	N	N
1226	hypothetical protein	CAJ73358	91200313	kuste2610	Q1Q701	N	6.66667	N	4	N	N
1227	predicted orf	CAJ73359	91200314	kuste2611	Q1Q700	N	13.3333	N	4	N	N
1228	predicted orf	CAJ73360	91200315	kuste2612	Q1Q6Z9	N	26.6667	N	4	N	N
1229	similar to E. coli insertion element IS186	CAJ73361	91200316	kuste2613	Q1PVI0	N	0	N	4	N	N
1230	predicted orf	CAJ73362	91200317	kuste2614	Q1Q715	N	0	N	4	N	N
1231	predicted orf	CAJ73363	91200318	kuste2615	Q1Q714	N	6.66667	N	4	N	N
1232	predicted orf	CAJ73365	91200319	kuste2616	Q1Q713	N	13.3333	N	4	N	N
1233	predicted orf	CAJ73366	91200320	kuste2617	Q1PXA3	N	0	N	4	N	N
1234	predicted orf	CAJ73367	91200321	kuste2618	Q1Q711	N	0	N	4	N	N
1235	predicted orf	CAJ73368	91200322	kuste2619	Q1PUS3	N	0	N	4	N	N
1236	predicted orf	CAJ73369	91200323	kuste2620	Q1Q709	N	0	N	4	N	N
1237	similar to collagenase related proteinase PrtC	CAJ73372	91200326	kuste2623	Q1Q723	N	0	N	4	N	N
1238	predicted orf	CAJ73374	91200328	kuste2625	Q1Q721	N	6.66667	N	4	N	N
1239	predicted orf	CAJ73375	91200329	kuste2626	Q1Q720	N	0	N	4	N	N
1240	predicted orf	CAJ73376	91200330	kuste2627	Q1Q719	N	0	N	4	N	N
1241	predicted orf	CAJ73377	91200331	kuste2628	Q1Q718	N	0	N	4	N	N
1242	predicted orf	CAJ73379	91200333	kuste2630	Q1Q734	N	0	N	4	N	N
1243	unknown protein	CAJ73380	91200334	kuste2631	Q1Q733	N	0	N	4	N	N
1244	conserved hypothetical protein	CAJ73381	91200335	kuste2632	Q1Q732	N	0	N	4	N	N
1245	hypothetical protein	CAJ73382	91200336	kuste2633	Q1Q731	N	0	N	4	N	N
1246	conserved hypothetical protein	CAJ73383	91200337	kuste2634	Q1Q730	N	6.66667	N	4	N	N
1247	unknown protein	CAJ73384	91200338	kuste2635	Q1Q729	N	0	N	4	N	N
1248	unknown protein	CAJ73385	91200339	kuste2636	Q1Q728	N	0	N	4	N	N
1249	conserved hypothetical protein	CAJ73386	91200340	kuste2637	Q1Q727	N	0	N	4	N	N
1250	unknown protein	CAJ73387	91200341	kuste2638	Q1Q726	N	0	N	4	N	N
1251	hypothetical protein	CAJ73388	91200342	kuste2639	Q1Q744	N	0	N	4	N	N
1252	conserved hypothetical protein	CAJ73389	91200343	kuste2640	Q1Q743	N	0	N	4	N	N
1253	unknown protein	CAJ73390	91200344	kuste2641	Q1Q742	N	6.66667	N	4	N	N
1254	unknown protein	CAJ73391	91200345	kuste2642	Q1Q741	N	0	N	4	N	N
1255	hypothetical protein	CAJ73392	91200346	kuste2643	Q1Q740	N	0	N	4	N	N
1256	unknown protein	CAJ73393	91200347	kuste2644	Q1Q739	N	46.6667	N	4	N	N
1257	hypothetical protein	CAJ73394	91200348	kuste2645	Q1PXC2	N	0	N	4	N	N
1258	unknown protein	CAJ73395	91200349	kuste2646	Q1Q737	N	33.3333	N	4	N	N
1259	hypothetical zinc finger containing protein	CAJ73396	91200350	kuste2647	Q1Q2U7	N	0	N	4	N	N
1260	similar to general secretion pathway protein A (exeA)	CAJ73397	91200351	kuste2648	Q1Q2U8	N	6.66667	N	4	N	N
1261	conserved hypothetical protein	CAJ73398	91200352	kuste2649	Q1Q2U9	N	0	N	4	N	N
1262	hypothetical protein	CAJ73399	91200353	kuste2650	Q1Q752	N	0	N	4	N	N
1263	hypothetical protein	CAJ73400	91200354	kuste2651	Q1Q751	N	0	N	4	N	N
1264	hypothetcal protein	CAJ73401	91200355	kuste2652	Q1Q750	N	0	N	4	N	N
1265	hypothetical protein	CAJ73402	91200356	kuste2653	Q1Q5F3	N	0	N	4	N	N
1266	hypothetical protein	CAJ73403	91200357	kuste2654	Q1Q748	N	0	N	4	N	N
1267	hypothetical protein	CAJ73404	91200358	kuste2655	Q1PXL9	N	0	N	4	N	N
1268	hypothetical protein	CAJ73405	91200359	kuste2656	Q1Q746	N	40	N	4	N	N
1269	unknown protein	CAJ73406	91200360	kuste2657	Q1Q745	N	0	N	4	N	N
1270	unknown protein	CAJ73408	91200362	kuste2659	Q1Q761	N	0	N	4	N	N
1271	strongly similar to NADH dehydrogenase I chain A	CAJ73409	91200363	kuste2660	Q1Q760	N	33.3333	N	4	N	N
1272	strongly similar to NADH dehydrogenase I chain B	CAJ73410	91200364	kuste2661	Q1Q759	N	20	N	4	N	N
1273	strongly similar to NADH dehydrogenase I chain C/D	CAJ73411	91200365	kuste2662	Q1Q758	N	0	N	4	N	N
1274	strongly similar to NADH dehydrogenase I chain E	CAJ73412	91200366	kuste2663	Q1Q757	N	0	N	4	N	N
1275	strongly similar to NADH dehydrogenase I chain F	CAJ73413	91200367	kuste2664	Q1Q756	N	0	N	4	N	N
1276	strongly similar to NADH dehydrogenase I chain G	CAJ73414	91200368	kuste2665	Q1Q755	N	0	N	4	N	N
1277	strongly similar to NADH dehydrogenase I chain I	CAJ73416	91200370	kuste2667	Q1Q773	N	6.66667	N	4	N	N
1278	strongly similar to NADH dehydrogenase I chain K	CAJ73418	91200372	kuste2669	Q1Q771	N	40	N	4	N	N
1279	unknown protein	CAJ73422	91200376	kuste2673	Q1Q767	N	6.66667	N	4	N	N
1280	similar to ATPase component of glycine betaine ABC type transporter	CAJ73423	91200377	kuste2674	Q1Q766	N	0	N	4	N	N
1281	unknown protein	CAJ73425	91200379	kuste2676	Q1Q764	N	0	N	4	N	N
1282	unknown protein	CAJ73426	91200380	kuste2677	Q1Q763	N	0	N	4	N	N
1283	unknown protein	CAJ73427	91200381	kuste2678	Q1Q783	N	0	N	4	N	N
1284	unknown protein	CAJ73428	91200382	kuste2679	Q1Q782	N	0	N	4	N	N
1285	unknown protein	CAJ73429	91200383	kuste2680	Q1Q781	N	0	N	4	N	N
1286	unknown protein	CAJ73430	91200384	kuste2681	Q1Q780	N	46.6667	N	4	N	N
1287	fusion protein similar to hydrolase/phosphatase (n-terminal) and ribose-5-phosphate isomerase (C-terminal)	CAJ73431	91200385	kuste2682	Q1Q779	N	0	N	4	N	N
1288	strongly similar to transketolase 1 thiamin-binding isozyme	CAJ73432	91200386	kuste2683	Q1Q778	N	26.6667	N	4	N	N
1289	similar to DNA protecting protein dps	CAJ73433	91200387	kuste2684	Q1Q777	N	0	N	4	N	N
1290	unknown protein	CAJ73434	91200388	kuste2685	Q1Q776	N	33.3333	N	4	N	N
1291	similar to transaldolase A	CAJ73435	91200389	kuste2686	Q1Q775	N	0	N	4	N	N
1292	strongly similar to gluconate-6-phosphate dehydrogenase, decarboxylating	CAJ73436	91200390	kuste2687	Q1Q774	N	0	N	4	N	N
1293	strongly similar to glucose-6-phosphate dehydrogenase	CAJ73437	91200391	kuste2688	Q1Q786	N	0	N	4	N	N
1294	unknown protein	CAJ73438	91200392	kuste2689	Q1Q785	N	46.6667	N	4	N	N
1295	hypothetical protein	CAJ73439	91200393	kuste2690	Q1Q784	N	0	N	4	N	N
1296	unknown protein	CAJ73441	91200395	kuste2692	Q1Q791	N	13.3333	N	4	N	N
1297	conserved hypothetical protein	CAJ73442	91200396	kuste2693	Q1Q790	N	0	N	4	N	N
1298	unknown protein	CAJ73443	91200397	kuste2694	Q1Q789	N	6.66667	N	4	N	N
1299	unknown protein	CAJ73444	91200398	kuste2695	Q1Q788	N	13.3333	N	4	N	N
1300	strongly similar to cytochrome p450 hydroxylase MmcK	CAJ73445	91200399	kuste2696	Q1Q787	N	0	N	4	N	N
1301	similar to adenosine 5'-phosphosulfate kinase	CAJ73446	91200400	kuste2697	Q1Q799	N	0	N	4	N	N
1302	strongly similar to glycogen phosphorylase	CAJ73447	91200401	kuste2698	Q1Q798	N	6.66667	N	4	N	N
1303	strongly similar to bifunctional cobinamide kinase/cobinamide phosphate guanylyltransferase	CAJ73449	91200403	kuste2700	Q1Q796	N	20	N	4	N	N
1304	similar to DNA polymerase III, delta subunit	CAJ73450	91200404	kuste2701	Q1Q795	N	0	N	4	N	N
1305	similar to fructose-6-phosphate aldolase 1	CAJ73451	91200405	kuste2702	Q1Q794	N	0	N	4	N	N
1306	unknown protein	CAJ73454	91200407	kuste2704	Q1Q7A9	N	0	N	4	N	N
1307	unknown protein	CAJ73455	91200408	kuste2705	Q1Q7A8	N	33.3333	N	4	N	N
1308	similar to ATPase related to the helicase subunit of the Holliday junction resolvase	CAJ73456	91200409	kuste2706	Q1Q7A7	N	0	N	4	N	N
1309	strongly similar to ATP-dependent RNA helicase	CAJ73457	91200410	kuste2707	Q1Q7A6	N	0	N	4	N	N
1310	unknown protein	CAJ73458	91200411	kuste2708	Q1Q7A5	N	0	N	4	N	N
1311	unknown protein	CAJ73459	91200412	kuste2709	Q1Q7A4	N	6.66667	N	4	N	N
1312	hypothetical protein	CAJ73460	91200413	kuste2710	Q1Q7A3	N	0	N	4	N	N
1313	similar to serine/threonine specific protein phosphatase 2	CAJ73461	91200414	kuste2711	Q1Q7A2	N	0	N	4	N	N
1314	unknown protein	CAJ73462	91200415	kuste2712	Q1Q7A1	N	0	N	4	N	N
1315	hypothetical protein	CAJ73463	91200416	kuste2713	Q1Q7A0	N	6.66667	N	4	N	N
1316	unknown protein	CAJ73464	91200417	kuste2714	Q1Q7B8	N	0	N	4	N	N
1317	unknown protein	CAJ73465	91200418	kuste2715	Q1Q7B7	N	0	N	4	N	N
1318	unknown protein	CAJ73466	91200419	kuste2716	Q1Q7B6	N	0	N	4	N	N
1319	similar to 2,4-dieonyl-CoA reductase, FMN-linked	CAJ73467	91200420	kuste2717	Q1Q7B5	N	20	N	4	N	N
1320	similar to enoyl-CoA hydratase	CAJ73468	91200421	kuste2718	Q1Q7B4	N	0	N	4	N	N
1321	similar to octaprenyl diphosphate synthase	CAJ73469	91200422	kuste2719	Q1Q7B3	N	0	N	4	N	N
1322	similar to heptosyl transferase I	CAJ73470	91200423	kuste2720	Q1Q7B2	N	0	N	4	N	N
1323	similar to KDO kinase ( 2-keto-3-deoxy-D-manno-octulosonic acid )	CAJ73471	91200424	kuste2721	Q1Q7B1	N	0	N	4	N	N
1324	unknown protein	CAJ73473	91200426	kuste2723	Q1Q7C8	N	6.66667	N	4	N	N
1325	conserved hypothetical protein	CAJ73474	91200427	kuste2724	Q1Q7C7	N	0	N	4	N	N
1326	similar to ATP dependent transcriptional activator	CAJ73475	91200428	kuste2725	Q1Q7C6	N	13.3333	N	4	N	N
1327	hypothetical protein	CAJ73477	91200430	kuste2727	Q1Q7C4	N	0	N	4	N	N
1328	unknown protein	CAJ73478	91200431	kuste2728	Q1Q7C3	N	0	N	4	N	N
1329	conserved hypothetical protein	CAJ73479	91200432	kuste2729	Q1Q7C2	N	0	N	4	N	N
1330	unknown protein	CAJ73481	91200434	kuste2731	Q1Q7C0	N	0	N	4	N	N
1331	unknown protein	CAJ73483	91200436	kuste2733	Q1Q7D3	N	33.3333	N	4	N	N
1332	strongly similar to hydroxymethylbilane synthase (porphobilinogen deaminase)	CAJ73484	91200437	kuste2734	Q1Q7D2	N	0	N	4	N	N
1333	unknown protein	CAJ73485	91200438	kuste2735	Q1Q7D1	N	0	N	4	N	N
1334	hypothetical protein	CAJ73486	91200439	kuste2736	Q1PVI0	N	0	N	4	N	N
1335	unknown protein	CAJ73487	91200440	kuste2737	Q1Q7C9	N	0	N	4	N	N
1336	unknown protein	CAJ73490	91200443	kuste2740	Q1Q7D6	N	0	N	4	N	N
1337	conserved hypothetical protein	CAJ73492	91200445	kuste2742	Q1Q7D4	N	0	N	4	N	N
1338	hypothetical protein	CAJ73494	91200447	kuste2744	Q1Q7E7	N	0	N	4	N	N
1339	hypothetcal protein	CAJ73495	91200448	kuste2745	Q1PUW9	N	26.6667	N	4	N	N
1340	unknown protein	CAJ73496	91200449	kuste2746	Q1PUW8	N	20	N	4	N	N
1341	conserved hypothetical protein	CAJ73498	91200451	kuste2748	Q1Q7E3	N	6.66667	N	4	N	N
1342	unknown protein	CAJ73500	91200453	kuste2750	Q1Q7E1	N	33.3333	N	4	N	N
1343	conserved hypothetical protein	CAJ73501	91200454	kuste2751	Q1Q7E0	N	0	N	4	N	N
1344	hypothetical protein	CAJ73502	91200455	kuste2752	Q1Q701	N	6.66667	N	4	N	N
1345	unknown protein	CAJ73503	91200456	kuste2753	Q1Q0I6	N	46.6667	N	4	N	N
1346	conserved hypothetical protein	CAJ73504	91200457	kuste2754	Q1Q0I5	N	0	N	4	N	N
1347	unknown protein	CAJ73505	91200458	kuste2755	Q1Q0H9	N	0	N	4	N	N
1348	unknown protein	CAJ73507	91200460	kuste2757	Q1Q0I2	N	0	N	4	N	N
1349	unknown protein	CAJ73509	91200461	kuste2758	Q1Q0I1	N	13.3333	N	4	N	N
1350	unknown protein	CAJ73510	91200462	kuste2759	Q1Q0I0	N	0	N	4	N	N
1351	unknown protein	CAJ73511	91200463	kuste2760	Q1Q0H9	N	0	N	4	N	N
1352	conserved hypothetical protein	CAJ73512	91200464	kuste2761	Q1PVT8	N	0	N	4	N	N
1353	hypothetical protein	CAJ73513	91200465	kuste2762	Q1PVC1	N	0	N	4	N	N
1354	unknown protein	CAJ73514	91200466	kuste2763	Q1Q0J4	N	13.3333	N	4	N	N
1355	unknown protein	CAJ73515	91200467	kuste2764	Q1Q0J3	N	13.3333	N	4	N	N
1356	conserved hypothetical protein	CAJ73516	91200468	kuste2765	Q1Q0J2	N	0	N	4	N	N
1357	conserved hypothetical protein	CAJ73517	91200469	kuste2766	Q1Q0J1	N	0	N	4	N	N
1358	hypothetical protein	CAJ73518	91200470	kuste2767	Q1Q0J0	N	0	N	4	N	N
1359	conserved hypothetical protein	CAJ73519	91200471	kuste2768	Q1Q0I9	N	0	N	4	N	N
1360	similar to selenocysteine lyase	CAJ73520	91200472	kuste2769	Q1Q0I8	N	0	N	4	N	N
1361	similar to molybdopterine biosynthesis protein MoeB	CAJ73521	91200473	kuste2770	Q1Q0I7	N	13.3333	N	4	N	N
1362	conserved hypothetical protein	CAJ73522	91200474	kuste2771	Q1Q0K5	N	0	N	4	N	N
1363	conserved hypothetical protein	CAJ73523	91200475	kuste2772	Q1Q0K4	N	0	N	4	N	N
1364	hypothetical protein	CAJ73524	91200476	kuste2773	Q1Q0K3	N	0	N	4	N	N
1365	similar to glutamyl-tRNAreductase	CAJ73526	91200478	kuste2775	Q1Q0K1	N	26.6667	N	4	N	N
1366	similar to PP-loop ATPase family including transcriptional regulator ExsB	CAJ73527	91200479	kuste2776	Q1Q0K0	N	46.6667	N	4	N	N
1367	conserved hypothetical protein	CAJ73528	91200480	kuste2777	Q1Q0J9	N	0	N	4	N	N
1368	similar to transposase	CAJ73529	91200481	kuste2778	Q1PWT6	N	26.6667	N	4	N	N
1369	conserved hypothetical protein	CAJ73530	91200482	kuste2779	Q1Q0J7	N	0	N	4	N	N
1370	unknown protein	CAJ73531	91200483	kuste2780	Q1Q0L5	N	6.66667	N	4	N	N
1371	unknown protein	CAJ73532	91200484	kuste2781	Q1Q0L4	N	0	N	4	N	N
1372	hypothetical protein	CAJ73533	91200485	kuste2782	Q1Q0L3	N	0	N	4	N	N
1373	unknown protein	CAJ73534	91200486	kuste2783	Q1Q0L2	N	0	N	4	N	N
1374	conserved hypothetical protein	CAJ73535	91200487	kuste2784	Q1Q0L1	N	6.66667	N	4	N	N
1375	unknown protein	CAJ73539	91200491	kuste2788	Q1Q0K7	N	0	N	4	N	N
1376	hypothetical protein	CAJ73540	91200492	kuste2789	Q1Q0K6	N	0	N	4	N	N
1377	unknown protein	CAJ73541	91200493	kuste2790	Q1Q0M5	N	0	N	4	N	N
1378	strongly similar to 2-isopropylmalate synthase	CAJ73542	91200494	kuste2791	Q1Q0M4	N	0	N	4	N	N
1379	similar to 3-dehydroquinate dehydratase / shikimate 5-dehydrogenase	CAJ73543	91200495	kuste2792	Q1Q0M3	N	0	N	4	N	N
1380	similar to shikimate kinase I	CAJ73544	91200496	kuste2793	Q1Q0M2	N	0	N	4	N	N
1381	unknown protein	CAJ73545	91200497	kuste2794	Q1Q0M1	N	40	N	4	N	N
1382	unknown protein	CAJ73547	91200499	kuste2796	Q1Q0L9	N	13.3333	N	4	N	N
1383	similar to phosphoadenosine phosphosulfate reductase (PAPS reductase)	CAJ73551	91200503	kuste2800	Q1Q0N4	N	0	N	4	N	N
1384	similar to holo-	CAJ73553	91200505	kuste2802	Q1Q0N2	N	0	N	4	N	N
1385	hypothetical protein	CAJ73554	91200506	kuste2803	Q1Q0N1	N	0	N	4	N	N
1386	similar to 3-oxoacyl-	CAJ73555	91200507	kuste2804	Q1Q0N0	N	20	N	4	N	N
1387	similar to 3-oxoacyl-	CAJ73556	91200508	kuste2805	Q1Q0M9	N	6.66667	N	4	N	N
1388	unknown protein	CAJ73557	91200509	kuste2806	Q1Q0M8	N	0	N	4	N	N
1389	strongly similar to glutamate-ammonia ligase type III	CAJ73559	91200511	kuste2808	Q1Q0M6	N	0	N	4	N	N
1390	similar to SAM-dependent methyltransferase	CAJ73564	91200515	kuste2812	Q1Q0N9	N	0	N	4	N	N
1391	conserved hypothetical protein	CAJ73567	91200518	kuste2815	Q1Q0N6	N	0	N	4	N	N
1392	unknown protein	CAJ73568	91200519	kuste2816	Q1Q0N5	N	26.6667	N	4	N	N
1393	unknown protein	CAJ73571	91200522	kuste2819	Q1Q0P9	N	0	N	4	N	N
1394	unknown protein	CAJ73572	91200523	kuste2820	Q1Q0P8	N	6.66667	N	4	N	N
1395	unknown protein	CAJ73573	91200524	kuste2821	Q1Q0P7	N	0	N	4	N	N
1396	hypothetical protein	CAJ73574	91200525	kuste2822	Q1Q0P6	N	0	N	4	N	N
1397	unknown protein	CAJ73575	91200526	kuste2823	Q1Q0P5	N	0	N	4	N	N
1398	unknown protein	CAJ73577	91200528	kuste2825	Q1Q0P3	N	6.66667	N	4	N	N
1399	unknown protein	CAJ73578	91200529	kuste2826	Q1Q0R1	N	0	N	4	N	N
1400	unknown protein	CAJ73579	91200530	kuste2827	Q1Q0R0	N	0	N	4	N	N
1401	unknown protein	CAJ73580	91200531	kuste2828	Q1Q0Q9	N	6.66667	N	4	N	N
1402	unknown protein	CAJ73582	91200533	kuste2830	Q1Q0Q7	N	0	N	4	N	N
1403	unknown protein	CAJ73583	91200534	kuste2831	Q1Q0Q6	N	0	N	4	N	N
1404	unknown protein	CAJ73584	91200535	kuste2832	Q1Q0Q5	N	6.66667	N	4	N	N
1405	strongly similar to response regulator of the arsR family	CAJ73585	91200536	kuste2833	Q1Q0Q4	N	0	N	4	N	N
1406	unknown protein	CAJ73586	91200537	kuste2834	Q1Q0Q3	N	0	N	4	N	N
1407	hypothetical protein	CAJ73587	91200538	kuste2835	Q1PVI0	N	0	N	4	N	N
1408	unknown protein	CAJ73588	91200539	kuste2836	Q1Q0S0	N	0	N	4	N	N
1409	similar to pyridine nucleotide-disulphide oxidoreductase	CAJ73591	91200542	kuste2839	Q1Q0R7	N	46.6667	N	4	N	N
1410	unknown protein	CAJ73592	91200543	kuste2840	Q1Q0R6	N	0	N	4	N	N
1411	hypothetical protein	CAJ73593	91200544	kuste2841	Q1Q0R5	N	33.3333	N	4	N	N
1412	conserved hypothetical protein	CAJ73594	91200545	kuste2842	Q1Q0R4	N	0	N	4	N	N
1413	similar to ADP-heptose-LPS-heptosyl transferase II	CAJ73595	91200546	kuste2843	Q1Q0R3	N	0	N	4	N	N
1414	unknown protein	CAJ73596	91200547	kuste2844	Q1Q0R2	N	0	N	4	N	N
1415	strongly similar to pantoate--beta-alanine ligase from Corynebacterium glutamicum (strain ATCC 13032)	CAJ73597	91200548	kuste2845	Q1Q0S9	N	0	N	4	N	N
1416	unknown protein	CAJ73598	91200549	kuste2846	Q1Q0S8	N	20	N	4	N	N
1417	unknown protein	CAJ73599	91200550	kuste2847	Q1Q0S7	N	6.66667	N	4	N	N
1418	unknown protein	CAJ73600	91200551	kuste2848	Q1Q0S6	N	0	N	4	N	N
1419	unknown protein	CAJ73601	91200552	kuste2849	Q1Q0S5	N	13.3333	N	4	N	N
1420	similar to replication initiation protein DnaA	CAJ73602	91200553	kuste2850	Q1Q0S4	N	0	N	4	N	N
1421	similar to Xaa-Pro aminopeptidase (X-Pro aminopeptidase; aminopeptidase P II)	CAJ73603	91200554	kuste2851	Q1Q0S3	N	0	N	4	N	N
1422	similar to biotin carboxyl carrier protein (BCCP) of acetyl-CoA carboxylase	CAJ73604	91200555	kuste2852	Q1Q0S2	N	0	N	4	N	N
1423	strongly similar to biotin carboxylase (A subunit of acetyl-CoA carboxylase)	CAJ73605	91200556	kuste2853	Q1Q0S1	N	0	N	4	N	N
1424	strongly similar to sigma 54 response regulator	CAJ73609	91200560	kuste2857	Q1Q0T6	N	0	N	4	N	N
1425	conserved hypothetical protein	CAJ73614	91200565	kuste2862	Q1Q0T1	N	0	N	4	N	N
1426	conserved hypothetical protein	CAJ73615	91200566	kuste2863	Q1Q0T0	N	0	N	4	N	N
1427	unknown protein	CAJ73616	91200567	kuste2864	Q1Q0U8	N	6.66667	N	4	N	N
1428	unknown protein	CAJ73617	91200568	kuste2865	Q1Q0U7	N	0	N	4	N	N
1429	conserved hypothetical protein	CAJ73618	91200569	kuste2866	Q1Q0U6	N	0	N	4	N	N
1430	unknown protein	CAJ73619	91200570	kuste2867	Q1Q0U5	N	26.6667	N	4	N	N
1431	unknown protein	CAJ73620	91200571	kuste2868	Q1Q0U4	N	0	N	4	N	N
1432	unknown protein	CAJ73621	91200572	kuste2869	Q1Q0U3	N	0	N	4	N	N
1433	unknown protein	CAJ73622	91200573	kuste2870	Q1Q0U2	N	0	N	4	N	N
1434	unknown protein	CAJ73623	91200574	kuste2871	Q1Q0U1	N	0	N	4	N	N
1435	unknown protein	CAJ73625	91200576	kuste2873	Q1Q0V8	N	0	N	4	N	N
1436	unknown protein	CAJ73626	91200577	kuste2874	Q1Q0V7	N	0	N	4	N	N
1437	hypothetical protein	CAJ73627	91200578	kuste2875	Q1Q0V6	N	0	N	4	N	N
1438	unknown protein	CAJ73628	91200579	kuste2876	Q1Q0V5	N	0	N	4	N	N
1439	similar to aconitase 1 (aconitate hydratase 1; citrate hydro-lyase 1)	CAJ73630	91200581	kuste2878	Q1Q0V3	N	13.3333	N	4	N	N
1440	strongly similar to riboflavin synthase alpha chain	CAJ73632	91200583	kuste2880	Q1Q0V1	N	0	N	4	N	N
1441	similar to pyridoxal phosphate biosynthetic protein pdxA	CAJ73633	91200584	kuste2881	Q1Q0V0	N	13.3333	N	4	N	N
1442	similar to dimethyladenosine transferase KsgA	CAJ73634	91200585	kuste2882	Q1Q0U9	N	0	N	4	N	N
1443	strongly similar to small heat shock protein	CAJ73635	91200586	kuste2883	Q1Q0W8	N	0	N	4	N	N
1444	unknown protein	CAJ73636	91200587	kuste2884	Q1Q0W7	N	0	N	4	N	N
1445	similar to ABC transporter ATP-binding protein	CAJ73639	91200590	kuste2887	Q1Q0W4	N	0	N	4	N	N
1446	unknown protein	CAJ73640	91200591	kuste2888	Q1Q0W3	N	0	N	4	N	N
1447	unknown protein	CAJ73641	91200592	kuste2889	Q1Q0W2	N	0	N	4	N	N
1448	unknown protein	CAJ73642	91200593	kuste2890	Q1Q0W1	N	0	N	4	N	N
1449	unknown protein	CAJ73643	91200594	kuste2891	Q1Q0W0	N	0	N	4	N	N
1450	hypothetical protein	CAJ73644	91200595	kuste2892	Q1Q0V9	N	0	N	4	N	N
1451	hypothetical protein	CAJ73645	91200596	kuste2893	Q1PVS0	N	0	N	4	N	N
1452	conserved hypothetical protein	CAJ73646	91200597	kuste2894	Q1Q0X5	N	0	N	4	N	N
1453	similar to Group II intron encoded reverse transcriptase	CAJ73647	91200598	kuste2895	Q1Q0X4	N	0	N	4	N	N
1454	unknown protein	CAJ73648	91200599	kuste2896	Q1Q0X3	N	6.66667	N	4	N	N
1455	unknown protein	CAJ73649	91200600	kuste2897	Q1Q0X2	N	13.3333	N	4	N	N
1456	conserved hypothetical protein	CAJ73652	91200602	kuste2899	Q1Q0X0	N	0	N	4	N	N
1457	conserved hypothetical protein	CAJ73653	91200603	kuste2900	Q1Q0W9	N	0	N	4	N	N
1458	conserved hypothetical protein	CAJ73654	91200604	kuste2901	Q1Q0Y5	N	0	N	4	N	N
1459	unknown protein	CAJ73655	91200605	kuste2902	Q1Q0Y4	N	0	N	4	N	N
1460	strongly similar to glucose-6-phosphate isomerase	CAJ73656	91200606	kuste2903	Q1Q0Y3	N	0	N	4	N	N
1461	unknown protein	CAJ73657	91200607	kuste2904	Q1Q0Y2	N	0	N	4	N	N
1462	unknown protein	CAJ73659	91200609	kuste2906	Q1Q0Y0	N	0	N	4	N	N
1463	unknown protein	CAJ73664	91200614	kuste2911	Q1Q0Z3	N	26.6667	N	4	N	N
1464	unknown protein	CAJ73665	91200615	kuste2912	Q1Q0Z2	N	0	N	4	N	N
1465	unknown protein	CAJ73666	91200616	kuste2913	Q1Q0Z1	N	6.66667	N	4	N	N
1466	unknown protein	CAJ73667	91200617	kuste2914	Q1Q0Z0	N	0	N	4	N	N
1467	unknown protein	CAJ73668	91200618	kuste2915	Q1Q0Y9	N	0	N	4	N	N
1468	unknown protein	CAJ73669	91200619	kuste2916	Q1Q0Y8	N	13.3333	N	4	N	N
1469	unknown protein	CAJ73670	91200620	kuste2917	Q1Q0Y7	N	13.3333	N	4	N	N
1470	unknown protein	CAJ73671	91200621	kuste2918	Q1Q0Y6	N	6.66667	N	4	N	N
1471	conserved hypothetical protein	CAJ73672	91200622	kuste2919	Q1Q103	N	0	N	4	N	N
1472	conserved hypothetical protein	CAJ73673	91200623	kuste2920	Q1Q102	N	0	N	4	N	N
1473	conserved hypothetical protein	CAJ73674	91200624	kuste2921	Q1Q101	N	0	N	4	N	N
1474	hypothetical protein	CAJ73675	91200625	kuste2922	Q1Q100	N	0	N	4	N	N
1475	hypothetical protein	CAJ73676	91200626	kuste2923	Q1Q0Z9	N	26.6667	N	4	N	N
1476	conserved hypothetical protein	CAJ73677	91200627	kuste2924	Q1Q0Z8	N	0	N	4	N	N
1477	conserved hypothetical protein	CAJ73678	91200628	kuste2925	Q1Q0Z7	N	0	N	4	N	N
1478	conserved hypothetical protein	CAJ73679	91200629	kuste2926	Q1Q0Z6	N	0	N	4	N	N
1479	hypothetical protein	CAJ73680	91200630	kuste2927	Q1Q0Z5	N	0	N	4	N	N
1480	conserved hypothetical protein	CAJ73681	91200631	kuste2928	Q1Q113	N	13.3333	N	4	N	N
1481	strongly similar to nicotinate-nucleotide-dimethylbenzimidazole phosphoribosyltransferase	CAJ73682	91200632	kuste2929	Q1Q112	N	0	N	4	N	N
1482	unknown protein	CAJ73683	91200633	kuste2930	Q1Q111	N	13.3333	N	4	N	N
1483	strongly similar to general secretory system type II protein, ATPase component	CAJ73684	91200634	kuste2931	Q1Q110	N	0	N	4	N	N
1484	strongly similar to general secretory system type II protein, ATPase component	CAJ73685	91200635	kuste2932	Q1Q109	N	13.3333	N	4	N	N
1485	similar to ADP-ribose pyrophosphatase	CAJ73687	91200637	kuste2934	Q1Q107	N	0	N	4	N	N
1486	similar to flavoproteins norVW and fprA	CAJ73688	91200638	kuste2935	Q1Q106	N	0	N	4	N	N
1487	similar to 3-isopropylmalate dehydratase, small chain	CAJ73689	91200639	kuste2936	Q1Q105	N	0	N	4	N	N
1488	conserved hypothetical protein	CAJ73690	91200640	kuste2937	Q1Q104	N	0	N	4	N	N
1489	similar to 3-isopropylmalate dehydratase, large subunit	CAJ73691	91200641	kuste2938	Q1Q122	N	0	N	4	N	N
1490	hypothetical protein	CAJ73692	91200642	kuste2939	Q1Q121	N	0	N	4	N	N
1491	hypothetical protein	CAJ73694	91200644	kuste2941	Q1Q119	N	13.3333	N	4	N	N
1492	strongly similar to inositol-1-monophosphatase	CAJ73695	91200645	kuste2942	Q1Q118	N	0	N	4	N	N
1493	strongly similar to phosphoribosylaminoimidazole-succinocarboxamide (SAICAR) synthase	CAJ73696	91200646	kuste2943	Q1Q117	N	0	N	4	N	N
1494	hypothetical protein	CAJ73697	91200647	kuste2944	Q1Q116	N	0	N	4	N	N
1495	strongly similar to chorismate synthase	CAJ73699	91200649	kuste2946	Q1Q114	N	0	N	4	N	N
1496	Similar to transposase tnpA	CAJ73701	91200651	kuste2948	Q1Q125	N	26.6667	N	4	N	N
1497	unknown protein	CAJ73702	91200652	kuste2949	Q1Q124	N	0	N	4	N	N
1498	strongly similar to translational elongation factor Tu	CAJ73703	91200653	kuste2950	Q1Q123	N	0	N	4	N	N
1499	strongly similar to transcription antitermination protein NusG	CAJ73705	91200655	kuste2952	Q1Q133	N	0	N	4	N	N
1500	strongly similar to 50S ribosomal protein L11	CAJ73706	91200656	kuste2953	Q1Q132	N	13.3333	N	4	N	N
1501	strongly similar to 50S ribosomal protein L1	CAJ73707	91200657	kuste2954	Q1Q131	N	0	N	4	N	N
1502	similar to 50S ribosomal protein L10	CAJ73708	91200658	kuste2955	Q1Q130	N	0	N	4	N	N
1503	strongly similar to 50S ribosomal protein L7/L12	CAJ73709	91200659	kuste2956	Q1Q129	N	13.3333	N	4	N	N
1504	strongly similar to DNA-directed RNA polymerase, beta chain	CAJ73710	91200660	kuste2957	Q1Q128	N	0	N	4	N	N
1505	strongly similar to DNA-directed RNA polymerase, beta prime chain	CAJ73712	91200661	kuste2958	Q1Q127	N	0	N	4	N	N
1506	strongly similar to 30S ribosomal protein S12	CAJ73713	91200662	kuste2959	Q1Q143	N	0	N	4	N	N
1507	strongly similar to 30S ribosomal protein S7	CAJ73714	91200663	kuste2960	Q1Q142	N	0	N	4	N	N
1508	strongly similar to translation elongation factor EF-G	CAJ73715	91200664	kuste2961	Q1Q141	N	0	N	4	N	N
1509	strongly similar to translational elongation factor Tu	CAJ73716	91200665	kuste2962	Q1Q123	N	0	N	4	N	N
1510	strongly similar to 30S ribosomal protein S10	CAJ73717	91200666	kuste2963	Q1Q139	N	0	N	4	N	N
1511	strongly similar to 50S ribosomal protein L3	CAJ73718	91200667	kuste2964	Q1Q138	N	13.3333	N	4	N	N
1512	strongly similar to 50S ribosomal protein L4	CAJ73719	91200668	kuste2965	Q1Q137	N	0	N	4	N	N
1513	strongly similar to 50S ribosomal protein L23	CAJ73720	91200669	kuste2966	Q1Q136	N	0	N	4	N	N
1514	strongly similar to 50S ribosomal protein L2	CAJ73721	91200670	kuste2967	Q1Q135	N	0	N	4	N	N
1515	strongly similar to 30S ribosomal protein S19	CAJ73722	91200671	kuste2968	Q1Q153	N	0	N	4	N	N
1516	strongly similar to 50S ribosomal protein L22	CAJ73723	91200672	kuste2969	Q1Q152	N	0	N	4	N	N
1517	strongly similar to 30S ribosomal protein S3	CAJ73724	91200673	kuste2970	Q1Q151	N	0	N	4	N	N
1518	strongly similar to 50S ribosomal protein L16/L10E	CAJ73725	91200674	kuste2971	Q1Q150	N	0	N	4	N	N
1519	strongly similar to 50S ribosomal protein L29	CAJ73726	91200675	kuste2972	Q1Q149	N	0	N	4	N	N
1520	strongly similar to 30S ribosomal protein S17	CAJ73727	91200676	kuste2973	Q1Q148	N	0	N	4	N	N
1521	strongly similar to 50S ribosomal protein L14	CAJ73728	91200677	kuste2974	Q1Q147	N	0	N	4	N	N
1522	strongly similar to 50S ribosomal protein L24	CAJ73729	91200678	kuste2975	Q1Q146	N	0	N	4	N	N
1523	strongly similar to 50S ribosomal protein L5	CAJ73730	91200679	kuste2976	Q1Q145	N	0	N	4	N	N
1524	strongly similar to ribosomal protein S14	CAJ73731	91200680	kuste2977	Q1Q144	N	0	N	4	N	N
1525	strongly similar to 30S ribosomal protein S8	CAJ73732	91200681	kuste2978	Q1Q162	N	0	N	4	N	N
1526	strongly similar to 50S ribosomal protein L6	CAJ73733	91200682	kuste2979	Q1Q161	N	0	N	4	N	N
1527	strongly similar to 50S ribosomal protein L18	CAJ73734	91200683	kuste2980	Q1Q160	N	0	N	4	N	N
1528	strongly similar to 30S ribosomal protein S5	CAJ73735	91200684	kuste2981	Q1Q159	N	6.66667	N	4	N	N
1529	strongly similar to 50S ribosomal protein L15	CAJ73736	91200685	kuste2982	Q1Q158	N	13.3333	N	4	N	N
1530	strongly similar to adenylate kinase	CAJ73738	91200687	kuste2984	Q1Q156	N	0	N	4	N	N
1531	strongly similar to methionine aminopeptidase	CAJ73739	91200688	kuste2985	Q1Q155	N	0	N	4	N	N
1532	strongly similar to translation initiation factor IF-1	CAJ73740	91200689	kuste2986	Q1Q154	N	0	N	4	N	N
1533	strongly similar to 30S ribosomal protein S13	CAJ73741	91200690	kuste2987	Q1Q172	N	0	N	4	N	N
1534	conserved hypothetical protein	CAJ73742	91200691	kuste2988	Q1Q171	N	13.3333	N	4	N	N
1535	strongly similar to 30S ribosomal protein S11	CAJ73743	91200692	kuste2989	Q1Q170	N	13.3333	N	4	N	N
1536	strongly similar to 30S ribosomal protein S4	CAJ73744	91200693	kuste2990	Q1Q169	N	0	N	4	N	N
1537	strongly similar to DNA-directed RNA polymerase, alpha chain	CAJ73745	91200694	kuste2991	Q1Q168	N	0	N	4	N	N
1538	strongly similar to 50S ribosomal protein L17	CAJ73746	91200695	kuste2992	Q1Q167	N	0	N	4	N	N
1539	strongly similar to septum formation/inhibition protein Maf	CAJ73747	91200696	kuste2993	Q1Q166	N	0	N	4	N	N
1540	conserved hypothetical protein	CAJ73748	91200697	kuste2994	Q1Q165	N	0	N	4	N	N
1541	unknown protein	CAJ73749	91200698	kuste2995	Q1Q164	N	0	N	4	N	N
1542	unknown protein	CAJ73750	91200699	kuste2996	Q1Q163	N	0	N	4	N	N
1543	conserved hypothetical protein	CAJ73751	91200700	kuste2997	Q1Q180	N	26.6667	N	4	N	N
1544	unknown protein	CAJ73752	91200701	kuste2998	Q1PV79	N	0	N	4	N	N
1545	similar to transposase	CAJ73753	91200702	kuste2999	Q1Q178	N	0	N	4	N	N
1546	strongly similar to phosphoenolpyruvate synthase/ pyruvate phosphate dikinase	CAJ73754	91200703	kuste3000	Q1Q177	N	0	N	4	N	N
1547	hypothetical protein	CAJ73755	91200704	kuste3001	Q1Q176	N	0	N	4	N	N
1548	unknown protein	CAJ73756	91200705	kuste3002	Q1Q175	N	0	N	4	N	N
1549	unknown protein	CAJ73757	91200706	kuste3003	Q1Q174	N	46.6667	N	4	N	N
1550	unknown protein	CAJ73758	91200707	kuste3004	Q1Q173	N	13.3333	N	4	N	N
1551	similar to group II intron encoded reverse transcriptase	CAJ73759	91200708	kuste3005	Q1Q188	N	0	N	4	N	N
1552	hypothetical protein	CAJ73760	91200709	kuste3006	Q1Q187	N	0	N	4	N	N
1553	unknown protein	CAJ73761	91200710	kuste3007	Q1Q0U8	N	6.66667	N	4	N	N
1554	unknown protein	CAJ73762	91200711	kuste3008	Q1Q0X2	N	13.3333	N	4	N	N
1555	conserved hypothetical protein	CAJ73764	91200712	kuste3009	Q1Q184	N	26.6667	N	4	N	N
1556	unknown protein	CAJ73765	91200713	kuste3010	Q1Q183	N	6.66667	N	4	N	N
1557	hypothetical protein	CAJ73766	91200714	kuste3011	Q1Q182	N	0	N	4	N	N
1558	unknown protein	CAJ73767	91200715	kuste3012	Q1Q181	N	0	N	4	N	N
1559	conserved hypothetical protein	CAJ73769	91200717	kuste3014	Q1Q197	N	0	N	4	N	N
1560	unknown protein	CAJ73771	91200719	kuste3016	Q1Q195	N	0	N	4	N	N
1561	similar to multidrug resistance ABC-transporter ATP binding protein	CAJ73772	91200720	kuste3017	Q1Q194	N	6.66667	N	4	N	N
1562	conserved hypothetical protein	CAJ73773	91200721	kuste3018	Q1Q193	N	0	N	4	N	N
1563	unknown protein	CAJ73774	91200722	kuste3019	Q1Q192	N	0	N	4	N	N
1564	strongly similar to cold shock protein CspB	CAJ73775	91200723	kuste3020	Q1Q191	N	0	N	4	N	N
1565	hypothetical protein	CAJ73776	91200724	kuste3021	Q1Q190	N	0	N	4	N	N
1566	similar to protein YjeE	CAJ73777	91200725	kuste3022	Q1Q189	N	0	N	4	N	N
1567	similar to Flagellin	CAJ73779	91200727	kuste3024	Q1Q1A7	N	20	N	4	N	N
1568	conserved hypothetical protein	CAJ73780	91200728	kuste3025	Q1Q1A6	N	0	N	4	N	N
1569	unknown protein	CAJ73781	91200729	kuste3026	Q1Q1A5	N	6.66667	N	4	N	N
1570	similar to transcription-repair coupling factor	CAJ73782	91200730	kuste3027	Q1Q1A4	N	40	N	4	N	N
1571	unknown protein	CAJ73783	91200731	kuste3028	Q1Q1A3	N	6.66667	N	4	N	N
1572	similar to xanthine dehydrogenase	CAJ73784	91200732	kuste3029	Q1Q1A2	N	0	N	4	N	N
1573	similar to xanthine dehydrogenase	CAJ73785	91200733	kuste3030	Q1Q1A1	N	0	N	4	N	N
1574	unknown protein	CAJ73786	91200734	kuste3031	Q1Q1A0	N	0	N	4	N	N
1575	conserved hypothetical protein	CAJ73788	91200736	kuste3033	Q1Q1B7	N	0	N	4	N	N
1576	unknown protein	CAJ73789	91200737	kuste3034	Q1Q1B6	N	26.6667	N	4	N	N
1577	putative transposase	CAJ73790	91200738	kuste3035	Q1PVC1	N	0	N	4	N	N
1578	unknown protein	CAJ73791	91200739	kuste3036	Q1Q1B4	N	0	N	4	N	N
1579	hypothetical protein	CAJ73792	91200740	kuste3037	Q1Q1B3	N	0	N	4	N	N
1580	hypothetical protein	CAJ73793	91200741	kuste3038	Q1Q1B2	N	0	N	4	N	N
1581	unknown protein	CAJ73794	91200742	kuste3039	Q1Q1B1	N	6.66667	N	4	N	N
1582	hypothetical protein	CAJ73795	91200743	kuste3040	Q1Q1B0	N	0	N	4	N	N
1583	Strongly similar to argininosuccinate synthetase	CAJ73796	91200744	kuste3041	Q1Q1A9	N	6.66667	N	4	N	N
1584	unknown protein	CAJ73797	91200745	kuste3042	Q1Q1C2	N	0	N	4	N	N
1585	hypothetical protein	CAJ73798	91200746	kuste3043	Q1Q1C1	N	33.3333	N	4	N	N
1586	pseudogene	CAJ73799	91200747	kuste3044	PSEUD1	N	0	N	4	N	N
1587	Pseudogene	CAJ73800	91200748	kuste3045	PSEUD2	N	0	N	4	N	N
1588	pseudogene	CAJ73801	91200749	kuste3046	PSEUD3	N	0	N	4	N	N
1589	strong similarity to sigma 54 response regulator protein	CAJ73803	91200751	kuste3048	Q1Q1B9	N	0	N	4	N	N
1590	unknown protein	CAJ73804	91200752	kuste3049	Q1Q1B8	N	0	N	4	N	N
1591	unknown protein	CAJ73806	91200753	kuste3050	Q1Q1D2	N	0	N	4	N	N
1592	unknown protein	CAJ73807	91200754	kuste3051	Q1Q1D1	N	26.6667	N	4	N	N
1593	hypothetical protein	CAJ73809	91200756	kuste3053	Q1Q1C9	N	0	N	4	N	N
1594	strongly similar to imidazoleglycerol-phosphate dehydratase	CAJ73813	91200760	kuste3057	Q1Q1C5	N	33.3333	N	4	N	N
1595	similar to maltooligosyl trehalose synthase treY	CAJ73814	91200761	kuste3058	Q1Q1C4	N	0	N	4	N	N
1596	strongly similar to 4-alpha-glucanotransferase	CAJ73815	91200762	kuste3059	Q1Q1C3	N	0	N	4	N	N
1597	hypothetical protein	CAJ73816	91200763	kuste3060	Q1Q1E2	N	0	N	4	N	N
1598	conserved hypothetical protein	CAJ73817	91200764	kuste3061	Q1Q1E1	N	0	N	4	N	N
1599	strongly similar to malto-oligosyltrehalose trehalohydrolase	CAJ73818	91200765	kuste3062	Q1Q1E0	N	0	N	4	N	N
1600	strongly similar to 1,4-alpha-glucan branching enzyme	CAJ73819	91200766	kuste3063	Q1Q1D9	N	0	N	4	N	N
1601	conserved hypothetical protein	CAJ73820	91200767	kuste3064	Q1Q1D8	N	0	N	4	N	N
1602	conserved hypothetical protein	CAJ73821	91200768	kuste3065	Q1Q1D7	N	0	N	4	N	N
1603	conserved hypothetical protein	CAJ73822	91200769	kuste3066	Q1Q1D6	N	0	N	4	N	N
1604	conserved hypothetical protein	CAJ73823	91200770	kuste3067	Q1Q1D5	N	0	N	4	N	N
1605	similar to DNA mismatch repair protein MutL	CAJ73824	91200771	kuste3068	Q1Q1D4	N	0	N	4	N	N
1606	conserved hypothetical protein	CAJ73825	91200772	kuste3069	Q1Q1D3	N	0	N	4	N	N
1607	conserved hypothetical protein	CAJ73826	91200773	kuste3070	Q1Q1F1	N	0	N	4	N	N
1608	conserved hypothetical protein	CAJ73827	91200774	kuste3071	Q1Q1F0	N	0	N	4	N	N
1609	conserved hypothetical protein	CAJ73828	91200775	kuste3072	Q1Q1E9	N	0	N	4	N	N
1610	strongly similar to negative regulator of genetic competence ClpC/MecB	CAJ73829	91200776	kuste3073	Q1Q1E8	N	0	N	4	N	N
1611	unknown protein	CAJ73830	91200777	kuste3074	Q1Q1E7	N	0	N	4	N	N
1612	strongly similar to DNA repair protein RadA	CAJ73831	91200778	kuste3075	Q1Q1E6	N	0	N	4	N	N
1613	Similar to transposase tnpA	CAJ73833	91200780	kuste3077	Q1Q125	N	26.6667	N	4	N	N
1614	unknown protein	CAJ73834	91200781	kuste3078	Q1Q1E3	N	0	N	4	N	N
1615	similar to acid phosphatase SurE	CAJ73835	91200782	kuste3079	Q1Q1F9	N	0	N	4	N	N
1616	unknown protein	CAJ73837	91200784	kuste3081	Q1Q1F7	N	0	N	4	N	N
1617	unknown protein	CAJ73839	91200786	kuste3083	Q1Q1F5	N	6.66667	N	4	N	N
1618	conserved hypothetical protein	CAJ73840	91200787	kuste3084	Q1Q1F4	N	0	N	4	N	N
1619	similar to ATP phosphoribosyltransferase	CAJ73842	91200789	kuste3086	Q1Q1F2	N	0	N	4	N	N
1620	similar to ribosome-binding factor A	CAJ73843	91200790	kuste3087	Q1Q1G7	N	0	N	4	N	N
1621	conserved hypothetical protein	CAJ73844	91200791	kuste3088	Q1Q1G6	N	0	N	4	N	N
1622	strongly similar to translation initiation factor IF-2	CAJ73845	91200792	kuste3089	Q1Q1G5	N	0	N	4	N	N
1623	strongly similar to transcription elongation protein NusA	CAJ73846	91200793	kuste3090	Q1Q1G4	N	0	N	4	N	N
1624	strongly similar to anthranilate synthase component II	CAJ73848	91200795	kuste3092	Q1Q1G2	N	0	N	4	N	N
1625	similar to orotidine 5'-phosphate decarboxylase	CAJ73849	91200796	kuste3093	Q1Q1G1	N	0	N	4	N	N
1626	hypothetical protein	CAJ73850	91200797	kuste3094	Q1Q1G0	N	0	N	4	N	N
1627	unknown protein	CAJ73852	91200798	kuste3095	Q1Q1H4	N	6.66667	N	4	N	N
1628	unknown protein	CAJ73855	91200801	kuste3098	Q1Q1H1	N	0	N	4	N	N
1629	hypothetical protein	CAJ73859	91200805	kuste3102	Q1Q1I3	N	0	N	4	N	N
1630	hypothetical protein	CAJ73860	91200806	kuste3103	Q1Q1I2	N	6.66667	N	4	N	N
1631	strongly similar to UDP-N-acetylglucosamine 2-epimerase	CAJ73861	91200807	kuste3104	Q1Q1I1	N	0	N	4	N	N
1632	hypothetical protein	CAJ73862	91200808	kuste3105	Q1Q1I0	N	0	N	4	N	N
1633	hypothetical protein	CAJ73863	91200809	kuste3106	Q1Q1H5	N	0	N	4	N	N
1634	unknown protein	CAJ73864	91200810	kuste3107	Q1Q1H9	N	26.6667	N	4	N	N
1635	unknown protein	CAJ73865	91200811	kuste3108	Q1Q1H8	N	0	N	4	N	N
1636	similar to oxoacid:ferredoxin oxidoreductase gamma chain	CAJ73866	91200812	kuste3109	Q1Q1H7	N	13.3333	N	4	N	N
1637	conserved hypothetical protein	CAJ73867	91200813	kuste3110	Q1Q1H6	N	0	N	4	N	N
1638	conserved hypothetical protein; probable fumarate hydratase, beta subunit	CAJ73868	91200814	kuste3111	Q1Q1J3	N	0	N	4	N	N
1639	unknown protein	CAJ73869	91200815	kuste3112	Q1Q1J2	N	20	N	4	N	N
1640	strongly similar to 2,3-bisphosphoglycerate-independent phosphoglycerate mutase 1	CAJ73870	91200816	kuste3113	Q1Q1J1	N	0	N	4	N	N
1641	hypothetical protein	CAJ73872	91200818	kuste3115	Q1Q1I9	N	46.6667	N	4	N	N
1642	unknown protein	CAJ73873	91200819	kuste3116	Q1Q1I8	N	0	N	4	N	N
1643	hypothetical protein	CAJ73875	91200821	kuste3118	Q1Q1I6	N	0	N	4	N	N
1644	unknown protein	CAJ73877	91200823	kuste3120	Q1Q1I4	N	6.66667	N	4	N	N
1645	unknown protein	CAJ73879	91200825	kuste3122	Q1Q1J7	N	0	N	4	N	N
1646	unknown protein	CAJ73880	91200826	kuste3123	Q1PV79	N	0	N	4	N	N
1647	unknown protein	CAJ73881	91200827	kuste3124	Q1Q1J5	N	20	N	4	N	N
1648	hypothetical protein	CAJ73882	91200828	kuste3125	Q1Q1J4	N	0	N	4	N	N
1649	similar to ferric uptake regulation protein	CAJ73883	91200829	kuste3126	Q1Q1K7	N	0	N	4	N	N
1650	conserved hypothetical protein	CAJ73884	91200830	kuste3127	Q1Q1K6	N	6.66667	N	4	N	N
1651	similar to glutamyl-tRNA(Gln) amidotransferase subunit C	CAJ73885	91200831	kuste3128	Q1Q1K5	N	0	N	4	N	N
1652	strongly similar to glutamyl-tRNA(Gln) amidotransferase subunit A	CAJ73886	91200832	kuste3129	Q1Q1K4	N	0	N	4	N	N
1653	strongly similar to aspartyl/glutamyl-tRNA(Asn/Gln) amidotransferase subunit B	CAJ73887	91200833	kuste3130	Q1Q1K3	N	13.3333	N	4	N	N
1654	unknown protein	CAJ73888	91200834	kuste3131	Q1Q1K2	N	0	N	4	N	N
1655	similar to MTA/SAH nucleosidase	CAJ73889	91200835	kuste3132	Q1Q1K1	N	0	N	4	N	N
1656	unknown protein	CAJ73890	91200836	kuste3133	Q1Q1K0	N	0	N	4	N	N
1657	conserved hypothetical protein	CAJ73891	91200837	kuste3134	Q1Q1J9	N	0	N	4	N	N
1658	unknown protein	CAJ73892	91200838	kuste3135	Q1Q1L6	N	0	N	4	N	N
1659	unknown protein	CAJ73893	91200839	kuste3136	Q1Q1L5	N	33.3333	N	4	N	N
1660	unknown protein	CAJ73894	91200840	kuste3137	Q1Q1L4	N	0	N	4	N	N
1661	unknown protein	CAJ73895	91200841	kuste3138	Q1Q1L3	N	0	N	4	N	N
1662	hypothetical protein	CAJ73896	91200842	kuste3139	Q1Q1L2	N	0	N	4	N	N
1663	unknown protein	CAJ73897	91200843	kuste3140	Q1Q1L1	N	0	N	4	N	N
1664	unknown protein	CAJ73898	91200844	kuste3141	Q1Q1L0	N	0	N	4	N	N
1665	conserved hypothetical protein	CAJ73899	91200845	kuste3142	Q1Q1K9	N	0	N	4	N	N
1666	conserved hypothetical protein	CAJ73901	91200847	kuste3144	Q1Q1M5	N	13.3333	N	4	N	N
1667	unknown protein	CAJ73902	91200848	kuste3145	Q1Q1M4	N	13.3333	N	4	N	N
1668	unknown protein	CAJ73903	91200849	kuste3146	Q1Q1M3	N	0	N	4	N	N
1669	unknown protein	CAJ73904	91200850	kuste3147	Q1Q1M2	N	0	N	4	N	N
1670	unknown protein	CAJ73905	91200851	kuste3148	Q1Q1M1	N	0	N	4	N	N
1671	hypothetical protein	CAJ73906	91200852	kuste3149	Q1Q1M0	N	0	N	4	N	N
1672	unknown protein	CAJ73907	91200853	kuste3150	Q1Q1L9	N	6.66667	N	4	N	N
1673	hypothetical protein	CAJ73908	91200854	kuste3151	Q1Q1L8	N	6.66667	N	4	N	N
1674	unknown protein	CAJ73909	91200855	kuste3152	Q1Q1L7	N	0	N	4	N	N
1675	unknown protein	CAJ73910	91200856	kuste3153	Q1Q1N3	N	0	N	4	N	N
1676	conserved hypothetical protein	CAJ73911	91200857	kuste3154	Q1Q1N2	N	6.66667	N	4	N	N
1677	conserved hypothetical protein	CAJ73912	91200858	kuste3155	Q1Q1N1	N	0	N	4	N	N
1678	unknown protein	CAJ73916	91200861	kuste3158	Q1Q1M8	N	0	N	4	N	N
1679	unknown protein	CAJ73917	91200862	kuste3159	Q1Q1M7	N	0	N	4	N	N
1680	similar to putative nitric oxide detoxifying norVW flavorubredoxin	CAJ73918	91200863	kuste3160	Q1Q1M6	N	0	N	4	N	N
1681	conserved hypothetical protein	CAJ73919	91200864	kuste3161	Q1Q1P3	N	0	N	4	N	N
1682	conserved hypothetical protein	CAJ73920	91200865	kuste3162	Q1Q1P2	N	0	N	4	N	N
1683	similar to succinyl-diaminopimelate desuccinylase	CAJ73921	91200866	kuste3163	Q1Q1P1	N	0	N	4	N	N
1684	similar to inosine-5'-monophosphate dehydrogenase related protein II	CAJ73923	91200868	kuste3165	Q1Q1N9	N	0	N	4	N	N
1685	unknown protein	CAJ73924	91200869	kuste3166	Q1Q1N8	N	0	N	4	N	N
1686	conserved hypothetical protein	CAJ73925	91200870	kuste3167	Q1Q1N7	N	0	N	4	N	N
1687	strongly similar to acetyl-CoA synthetase (ADP-forming) gene	CAJ73927	91200872	kuste3169	Q1Q1N5	N	0	N	4	N	N
1688	hypothetical phosphotransacetylase protein	CAJ73928	91200873	kuste3170	Q1Q1N4	N	40	N	4	N	N
1689	unknown protein	CAJ73929	91200874	kuste3171	Q1Q1Q2	N	0	N	4	N	N
1690	strongly similar to thiamin biosynthesis protein ThiC	CAJ73930	91200875	kuste3172	Q1Q1Q1	N	0	N	4	N	N
1691	conserved hypothetical protein	CAJ73931	91200876	kuste3173	Q1Q1Q0	N	0	N	4	N	N
1692	similar to DNA repair protein RecN	CAJ73932	91200877	kuste3174	Q1Q1P9	N	26.6667	N	4	N	N
1693	strongly similar to methionyl-tRNA synthetase (mets)	CAJ73933	91200878	kuste3175	Q1Q1P8	N	0	N	4	N	N
1694	strongly similar to tRNA pseudouridine synthase I	CAJ73934	91200879	kuste3176	Q1Q1P7	N	0	N	4	N	N
1695	strongly similar to probable translation initiation inhibitor	CAJ73936	91200881	kuste3178	Q1Q1P5	N	20	N	4	N	N
1696	conserved hypopethical protein	CAJ73937	91200882	kuste3179	Q1Q1P4	N	0	N	4	N	N
1697	conserved hypothetical protein	CAJ73938	91200883	kuste3180	Q1Q1Q9	N	0	N	4	N	N
1698	unknown protein	CAJ73939	91200884	kuste3181	Q1Q1Q8	N	0	N	4	N	N
1699	strongly similar to seryl-tRNA synthetase	CAJ73940	91200885	kuste3182	Q1Q1Q7	N	0	N	4	N	N
1700	unknown protein	CAJ73941	91200886	kuste3183	Q1Q1Q6	N	0	N	4	N	N
1701	unknown protein	CAJ73943	91200887	kuste3184	Q1Q1Q5	N	40	N	4	N	N
1702	hypothetical protein	CAJ73945	91200889	kuste3186	Q1Q1Q3	N	0	N	4	N	N
1703	strongly similar to glutamine-fructose-6-phosphate transaminase (isomerizing)	CAJ73946	91200890	kuste3187	Q1Q1R9	N	0	N	4	N	N
1704	unknown protein	CAJ73947	91200891	kuste3188	Q1Q1R8	N	26.6667	N	4	N	N
1705	unknown protein	CAJ73951	91200895	kuste3192	Q1Q1R4	N	26.6667	N	4	N	N
1706	unknown protein	CAJ73952	91200896	kuste3193	Q1Q1R3	N	0	N	4	N	N
1707	hypothetical protein	CAJ73953	91200897	kuste3194	Q1PVI0	N	0	N	4	N	N
1708	unknown protein	CAJ73954	91200898	kuste3195	Q1Q1R1	N	0	N	4	N	N
1709	similar to UDP-glucose/GDP-mannose dehydrogenase	CAJ73955	91200899	kuste3196	Q1Q1R0	N	0	N	4	N	N
1710	unknown protein	CAJ73956	91200900	kuste3197	Q1Q1Q2	N	0	N	4	N	N
1711	unknown protein	CAJ73957	91200901	kuste3198	Q1Q1S8	N	0	N	4	N	N
1712	unknown protein	CAJ73958	91200902	kuste3199	Q1Q1S7	N	0	N	4	N	N
1713	unknown protein	CAJ73959	91200903	kuste3200	Q1Q1S6	N	0	N	4	N	N
1714	unknown protein	CAJ73960	91200904	kuste3201	Q1Q1S5	N	6.66667	N	4	N	N
1715	unknown protein	CAJ73961	91200905	kuste3202	Q1Q1S4	N	0	N	4	N	N
1716	unknown protein	CAJ73962	91200906	kuste3203	Q1Q1S3	N	0	N	4	N	N
1717	unknown protein	CAJ73964	91200908	kuste3205	Q1Q1S1	N	26.6667	N	4	N	N
1718	unknown protein	CAJ73965	91200909	kuste3206	Q1Q1S0	N	0	N	4	N	N
1719	hypothetical protein	CAJ73966	91200910	kuste3207	Q1Q1T8	N	0	N	4	N	N
1720	hypothetical protein	CAJ73967	91200911	kuste3208	Q1PVI0	N	0	N	4	N	N
1721	hypothetical protein	CAJ73968	91200912	kuste3209	Q1Q1T6	N	0	N	4	N	N
1722	unknown protein	CAJ73969	91200913	kuste3210	Q1Q1T5	N	0	N	4	N	N
1723	strongly similar to GDP-mannose pyrophosphorylase	CAJ73971	91200915	kuste3212	Q1Q1T3	N	6.66667	N	4	N	N
1724	unknown protein	CAJ73972	91200916	kuste3213	Q1Q1T2	N	0	N	4	N	N
1725	similar to ATP-binding protein Wzt of ABC-transporter involved in LPS biosynthesis	CAJ73973	91200917	kuste3214	Q1Q1T1	N	6.66667	N	4	N	N
1726	hypothetical protein	CAJ73974	91200918	kuste3215	Q1Q1T0	N	6.66667	N	4	N	N
1727	hypothetical protein	CAJ73975	91200919	kuste3216	Q1Q1U5	N	0	N	4	N	N
1728	hypothetical protein	CAJ73976	91200920	kuste3217	Q1Q1U4	N	0	N	4	N	N
1729	unknown protein	CAJ73977	91200921	kuste3218	Q1Q1U3	N	0	N	4	N	N
1730	unknown protein	CAJ73978	91200922	kuste3219	Q1Q1U2	N	13.3333	N	4	N	N
1731	predicted orf	CAJ73979	91200923	kuste3220	Q1Q1U1	N	0	N	4	N	N
1732	conserved hypothetical protein	CAJ73980	91200924	kuste3221	Q1Q1U0	N	0	N	4	N	N
1733	hypothetical protein	CAJ73981	91200925	kuste3222	Q1Q1U7	N	0	N	4	N	N
1734	unknown protein	CAJ73982	91200926	kuste3223	Q1Q1U6	N	0	N	4	N	N
1735	putative transposase	CAJ73983	91200927	kuste3224	Q1Q1T9	N	0	N	4	N	N
1736	unknown protein	CAJ73984	91200928	kuste3225	Q1Q1V6	N	6.66667	N	4	N	N
1737	unknown protein	CAJ73985	91200929	kuste3226	Q1Q1V5	N	0	N	4	N	N
1738	conserved hypothetical protein	CAJ73986	91200930	kuste3227	Q1Q1V4	N	6.66667	N	4	N	N
1739	similar to perosamine synthetase	CAJ73987	91200931	kuste3228	Q1Q1V3	N	0	N	4	N	N
1740	hypothetical protein	CAJ73988	91200932	kuste3229	Q1Q1V2	N	0	N	4	N	N
1741	conserved hypothetical protein	CAJ73989	91200933	kuste3230	Q1Q1V1	N	6.66667	N	4	N	N
1742	unknown protein	CAJ73990	91200934	kuste3231	Q1Q1V0	N	0	N	4	N	N
1743	conserved hypothetical protein	CAJ73991	91200935	kuste3232	Q1Q1U9	N	0	N	4	N	N
1744	conserved hypothetical protein	CAJ73993	91200937	kuste3234	Q1Q1W5	N	0	N	4	N	N
1745	similar to galactoside O-acetyltransferase	CAJ73994	91200938	kuste3235	Q1Q1W4	N	0	N	4	N	N
1746	similar to capsular polysaccharide biosynthesis glycosyltransferase	CAJ73995	91200939	kuste3236	Q1Q1W3	N	0	N	4	N	N
1747	unknown protein	CAJ73996	91200940	kuste3237	Q1Q1W2	N	0	N	4	N	N
1748	hypothetical protein	CAJ73998	91200942	kuste3239	Q1Q1W0	N	0	N	4	N	N
1749	hypothetical protein	CAJ73999	91200943	kuste3240	Q1Q1V9	N	0	N	4	N	N
1750	conserved hypothetical protein	CAJ74000	91200944	kuste3241	Q1Q1V8	N	0	N	4	N	N
1751	similar to transposase	CAJ74001	91200945	kuste3242	Q1Q1V7	N	0	N	4	N	N
1752	conserved hypothetical protein	CAJ74002	91200946	kuste3243	Q1Q1X4	N	6.66667	N	4	N	N
1753	hypothetical protein	CAJ74003	91200947	kuste3244	Q1Q1X3	N	0	N	4	N	N
1754	similar to mannosyltransferase B	CAJ74004	91200948	kuste3245	Q1Q1X2	N	0	N	4	N	N
1755	conserved hypothetical protein	CAJ74005	91200949	kuste3246	Q1Q1X1	N	0	N	4	N	N
1756	conserved hypothetical protein	CAJ74006	91200950	kuste3247	Q1Q1X0	N	0	N	4	N	N
1757	conserved hypothetical protein	CAJ74007	91200951	kuste3248	Q1Q1W9	N	0	N	4	N	N
1758	conserved hypothetical protein	CAJ74008	91200952	kuste3249	Q1PUS3	N	0	N	4	N	N
1759	unknown protein	CAJ74009	91200953	kuste3250	Q1Q1W7	N	0	N	4	N	N
1760	strongly similar to Arnb transferase	CAJ74011	91200955	kuste3252	Q1Q1Y1	N	0	N	4	N	N
1761	conserved hypothetical protein	CAJ74013	91200956	kuste3253	Q1Q1Y0	N	0	N	4	N	N
1762	putative transposase	CAJ74014	91200957	kuste3254	Q1Q1X9	N	0	N	4	N	N
1763	unknown protein	CAJ74016	91200959	kuste3256	Q1Q1X7	N	26.6667	N	4	N	N
1764	unknown protein	CAJ74017	91200960	kuste3257	Q1Q1X6	N	0	N	4	N	N
1765	hypothetical protein	CAJ74018	91200961	kuste3258	Q1PVI0	N	0	N	4	N	N
1766	unknown protein	CAJ74019	91200962	kuste3259	Q1Q1Z1	N	26.6667	N	4	N	N
1767	unknown protein	CAJ74021	91200964	kuste3261	Q1Q1Y8	N	0	N	4	N	N
1768	unknown protein	CAJ74023	91200966	kuste3263	Q1Q1Z0	N	0	N	4	N	N
1769	unknown protein	CAJ74024	91200967	kuste3264	Q1Q1Y6	N	33.3333	N	4	N	N
1770	unknown protein	CAJ74025	91200968	kuste3265	Q1Q1Y5	N	0	N	4	N	N
1771	unknown protein	CAJ74027	91200970	kuste3267	Q1Q1Y3	N	0	N	4	N	N
1772	unknown protein	CAJ74028	91200971	kuste3268	Q1Q1Y2	N	0	N	4	N	N
1773	hypothetical protein	CAJ74029	91200972	kuste3269	Q1Q200	N	0	N	4	N	N
1774	unknown protein	CAJ74030	91200973	kuste3270	Q1Q1Z9	N	6.66667	N	4	N	N
1775	unknown protein	CAJ74031	91200974	kuste3271	Q1Q1Z8	N	0	N	4	N	N
1776	unknown protein	CAJ74032	91200975	kuste3272	Q1Q1Z7	N	0	N	4	N	N
1777	unknown protein	CAJ74033	91200976	kuste3273	Q1Q1Z6	N	20	N	4	N	N
1778	unknown protein	CAJ74035	91200978	kuste3275	Q1Q1Z4	N	6.66667	N	4	N	N
1779	unknown protein	CAJ74037	91200980	kuste3277	Q1Q1Z2	N	0	N	4	N	N
1780	similar to NAD synthase	CAJ74038	91200981	kuste3278	Q1Q210	N	0	N	4	N	N
1781	conserved hypothetical protein (NAPRTase)	CAJ74039	91200982	kuste3279	Q1Q209	N	0	N	4	N	N
1782	unknown protein	CAJ74040	91200983	kuste3280	Q1PV67	N	0	N	4	N	N
1783	similar to riboflavin biosynthesis protein RibF	CAJ74041	91200984	kuste3281	Q1Q207	N	0	N	4	N	N
1784	unknown protein	CAJ74043	91200986	kuste3283	Q1Q205	N	6.66667	N	4	N	N
1785	unknown protein	CAJ74045	91200988	kuste3285	Q1Q203	N	13.3333	N	4	N	N
1786	unknown protein	CAJ74046	91200989	kuste3286	Q1Q202	N	0	N	4	N	N
1787	unknown protein	CAJ74047	91200990	kuste3287	Q1Q201	N	0	N	4	N	N
1788	unknown protein	CAJ74048	91200991	kuste3288	Q1Q219	N	6.66667	N	4	N	N
1789	unknown protein	CAJ74049	91200992	kuste3289	Q1Q218	N	33.3333	N	4	N	N
1790	strongly similar to	CAJ74050	91200993	kuste3290	Q1Q217	N	13.3333	N	4	N	N
1791	unknown protein	CAJ74051	91200994	kuste3291	Q1Q216	N	6.66667	N	4	N	N
1792	conserved hypothetical protein	CAJ74052	91200995	kuste3292	Q1Q215	N	6.66667	N	4	N	N
1793	similar to transposase	CAJ74055	91200998	kuste3295	Q1PWT6	N	26.6667	N	4	N	N
1794	unknown protein	CAJ74056	91200999	kuste3296	Q1Q211	N	0	N	4	N	N
1795	unknown protein	CAJ74059	91201002	kuste3299	Q1Q229	N	0	N	4	N	N
1796	similar to sensor histidine kinase	CAJ74060	91201003	kuste3300	Q1Q228	N	0	N	4	N	N
1797	similar to two component response regulator	CAJ74061	91201004	kuste3301	Q1Q227	N	0	N	4	N	N
1798	strongly similar to ADP-heptose synthase	CAJ74062	91201005	kuste3302	Q1Q226	N	13.3333	N	4	N	N
1799	strongly similar to phosphoheptose isomerase	CAJ74063	91201006	kuste3303	Q1Q225	N	0	N	4	N	N
1800	conserved hypothetical protein	CAJ74064	91201007	kuste3304	Q1Q221	N	0	N	4	N	N
1801	unknown protein	CAJ74065	91201008	kuste3305	Q1Q220	N	26.6667	N	4	N	N
1802	hypothetical protein	CAJ74066	91201009	kuste3306	Q1Q224	N	13.3333	N	4	N	N
1803	unknown protein	CAJ74067	91201010	kuste3307	Q1Q223	N	0	N	4	N	N
1804	unknown protein	CAJ74068	91201011	kuste3308	Q1Q222	N	0	N	4	N	N
1805	unknown protein	CAJ74069	91201012	kuste3309	Q1Q239	N	6.66667	N	4	N	N
1806	hypothetical protein	CAJ74070	91201013	kuste3310	Q1PY62	N	0	N	4	N	N
1807	hypothetical protein	CAJ74071	91201014	kuste3311	Q1PXV1	N	0	N	4	N	N
1808	unknown protein	CAJ74072	91201015	kuste3312	Q1PXW5	N	0	N	4	N	N
1809	strongly similar to UDP-N-acetylglucosamine 1-carboxyvinyltransferase (enolpyruvyltransferase)	CAJ74073	91201016	kuste3313	Q1Q235	N	0	N	4	N	N
1810	similar to protein methyltransferase	CAJ74074	91201017	kuste3314	Q1Q234	N	0	N	4	N	N
1811	strongly similar to class I peptide chain release factor	CAJ74075	91201018	kuste3315	Q1Q233	N	0	N	4	N	N
1812	strongly similar to 50S ribosomal protein L31	CAJ74076	91201019	kuste3316	Q1Q232	N	0	N	4	N	N
1813	strongly similar to signal recognition particle protein	CAJ74078	91201020	kuste3317	Q1Q248	N	0	N	4	N	N
1814	strongly similar to 30S ribosomal protein S16	CAJ74079	91201021	kuste3318	Q1Q247	N	6.66667	N	4	N	N
1815	strongly similar to tRNA (guanine-N(1)-)-methyltransferase	CAJ74080	91201022	kuste3319	Q1Q246	N	0	N	4	N	N
1816	strongly similar to 50S ribosomal protein L19	CAJ74081	91201023	kuste3320	Q1Q245	N	0	N	4	N	N
1817	conserved hypothetical protein	CAJ74082	91201024	kuste3321	Q1Q244	N	0	N	4	N	N
1818	conserved hypothetical protein	CAJ74083	91201025	kuste3322	Q1Q243	N	13.3333	N	4	N	N
1819	conserved hypothetical protein	CAJ74084	91201026	kuste3323	Q1Q242	N	0	N	4	N	N
1820	unknown protein	CAJ74085	91201027	kuste3324	Q1Q241	N	13.3333	N	4	N	N
1821	similar to Na(+)-translocating NADH-quinone reductase subunit A	CAJ74086	91201028	kuste3325	Q1Q240	N	0	N	4	N	N
1822	similar to UDP-N-acetylenolpyruvoylglucosamine reductase	CAJ74091	91201033	kuste3330	Q1Q253	N	0	N	4	N	N
1823	conserved hypothetical protein	CAJ74093	91201035	kuste3332	Q1Q251	N	0	N	4	N	N
1824	unknown protein	CAJ74095	91201037	kuste3334	Q1Q249	N	13.3333	N	4	N	N
1825	similar to dolichyl-phosphate beta-glucosyltransferase	CAJ74096	91201038	kuste3335	Q1Q267	N	13.3333	N	4	N	N
1826	similar to dihydroxyhexaprenylbenzoate methyltransferase	CAJ74099	91201041	kuste3338	Q1Q264	N	0	N	4	N	N
1827	similar to (3R)-hydroxymyristoyl acyl carrier protein dehydrase	CAJ74100	91201042	kuste3339	Q1Q263	N	0	N	4	N	N
1828	similar to acyl carrier protein	CAJ74101	91201043	kuste3340	Q1Q262	N	0	N	4	N	N
1829	strongly similar to 3-oxoacyl-	CAJ74102	91201044	kuste3341	Q1Q261	N	0	N	4	N	N
1830	hypothetical protein	CAJ74103	91201045	kuste3342	Q1Q260	N	0	N	4	N	N
1831	similar to moaA/nirJ/ppqE family of cofactor synthesis proteins	CAJ74104	91201046	kuste3343	Q1Q259	N	6.66667	N	4	N	N
1832	similar to phenylacetate-coenzyme A ligase	CAJ74105	91201047	kuste3344	Q1Q258	N	6.66667	N	4	N	N
1833	unknown protein	CAJ74106	91201048	kuste3345	Q1Q276	N	33.3333	N	4	N	N
1834	similar to beta-ketoacyl (acyl carrier protein ) synthase II	CAJ74107	91201049	kuste3346	Q1Q275	N	0	N	4	N	N
1835	hypothetical protein	CAJ74108	91201050	kuste3347	Q1Q274	N	0	N	4	N	N
1836	similar to beta-ketoacyl (acyl carrier protein ) synthase II	CAJ74109	91201051	kuste3348	Q1Q273	N	0	N	4	N	N
1837	strongly similar to beta-ketoacyl (acyl carrier protein ) synthase II	CAJ74110	91201052	kuste3349	Q1Q272	N	6.66667	N	4	N	N
1838	unknown protein	CAJ74111	91201053	kuste3350	Q1Q271	N	46.6667	N	4	N	N
1839	conserved hypothetical protein	CAJ74112	91201054	kuste3351	Q1Q270	N	0	N	4	N	N
1840	unknown protein	CAJ74114	91201056	kuste3353	Q1Q268	N	26.6667	N	4	N	N
1841	conserved hypothetical protein	CAJ74115	91201057	kuste3354	Q1Q285	N	13.3333	N	4	N	N
1842	hypothetical protein	CAJ74116	91201058	kuste3355	Q1Q284	N	6.66667	N	4	N	N
1843	conserved hypotheticl protein	CAJ74117	91201059	kuste3356	Q1Q283	N	0	N	4	N	N
1844	conserved hypothetical protein	CAJ74118	91201060	kuste3357	Q1Q282	N	0	N	4	N	N
1845	hypothetical protein	CAJ74119	91201061	kuste3358	Q1Q281	N	0	N	4	N	N
1846	conserved hypothetical protein	CAJ74120	91201062	kuste3359	Q1Q280	N	20	N	4	N	N
1847	unknown protein	CAJ74121	91201063	kuste3360	Q1Q279	N	13.3333	N	4	N	N
1848	hypothetical protein	CAJ74124	91201066	kuste3363	Q1Q286	N	0	N	4	N	N
1849	similar to lipid A biosynthesis lauroyl acyltransferase	CAJ74127	91201069	kuste3366	Q1Q292	N	0	N	4	N	N
1850	unknown protein	CAJ74128	91201070	kuste3367	Q1Q291	N	0	N	4	N	N
1851	strongly similar to fungal cytosine deaminase	CAJ74129	91201071	kuste3368	Q1Q290	N	0	N	4	N	N
1852	similar to guanine deaminase	CAJ74130	91201072	kuste3369	Q1Q289	N	0	N	4	N	N
1853	conserved hypothetical protein	CAJ74131	91201073	kuste3370	Q1Q288	N	20	N	4	N	N
1854	strongly similar to N-(5'-phosphoribosyl)anthranilate isomerase	CAJ74132	91201074	kuste3371	Q1Q287	N	6.66667	N	4	N	N
1855	unknown protein	CAJ74133	91201075	kuste3372	Q1Q2A4	N	0	N	4	N	N
1856	strongly similar to bifunctional purine biosynthesis protein phosphoribosylaminoimidazolecarboxamide formyltransferase (AICAR transformylase); IMP cyclohydrolase	CAJ74134	91201076	kuste3373	Q1Q2A3	N	0	N	4	N	N
1857	strongly similar to ABC transporter ATP-binding protein	CAJ74138	91201080	kuste3377	Q1Q299	N	0	N	4	N	N
1858	hypothetical protein	CAJ74141	91201083	kuste3380	Q1Q296	N	0	N	4	N	N
1859	strongly similar to DNA mismatch repair protein MutS	CAJ74142	91201084	kuste3381	Q1Q295	N	0	N	4	N	N
1860	conserved hypothetical protein	CAJ74143	91201085	kuste3382	Q1Q2B2	N	0	N	4	N	N
1861	conserved hypothetical protein	CAJ74144	91201086	kuste3383	Q1Q2B1	N	0	N	4	N	N
1862	unknown protein	CAJ74145	91201087	kuste3384	Q1Q2B0	N	13.3333	N	4	N	N
1863	unknown protein	CAJ74147	91201088	kuste3385	Q1Q2A9	N	6.66667	N	4	N	N
1864	conserved hypothetical protein	CAJ74148	91201089	kuste3386	Q1Q2A8	N	0	N	4	N	N
1865	conserved hypothetical protein	CAJ74149	91201090	kuste3387	Q1Q2A7	N	0	N	4	N	N
1866	unknown protein	CAJ74155	91201096	kuste3393	Q1Q2B9	N	26.6667	N	4	N	N
1867	conserved hypothetical protein	CAJ74157	91201098	kuste3395	Q1Q2B7	N	6.66667	N	4	N	N
1868	hypothetical protein	CAJ74158	91201099	kuste3396	Q1Q2B6	N	0	N	4	N	N
1869	strongly similar to GTP-binding protein Era	CAJ74159	91201100	kuste3397	Q1Q2B5	N	0	N	4	N	N
1870	strongly similar to uridine phosphorylase	CAJ74160	91201101	kuste3398	Q1Q2B4	N	0	N	4	N	N
1871	unknown protein	CAJ74161	91201102	kuste3399	Q1Q2C2	N	33.3333	N	4	N	N
1872	strongly similar to histidinol dehydrogenase	CAJ74162	91201103	kuste3400	Q1Q2D0	N	0	N	4	N	N
1873	similar to histidinol phosphate aminotransferase	CAJ74163	91201104	kuste3401	Q1Q2C9	N	0	N	4	N	N
1874	conserved hypothetical protein	CAJ74164	91201105	kuste3402	Q1Q2C8	N	0	N	4	N	N
1875	hypothetical protein	CAJ74165	91201106	kuste3403	Q1Q2C7	N	0	N	4	N	N
1876	conserved hypothetical protein	CAJ74166	91201107	kuste3404	Q1Q2C6	N	0	N	4	N	N
1877	conserved hypothetical protein	CAJ74167	91201108	kuste3405	Q1Q2C5	N	6.66667	N	4	N	N
1878	similar to iron sulfur	CAJ74172	91201113	kuste3410	Q1Q2D8	N	0	N	4	N	N
1879	strongly similar to iron sulfur	CAJ74173	91201114	kuste3411	Q1Q2D7	N	0	N	4	N	N
1880	unknown protein	CAJ74174	91201115	kuste3412	Q1Q2D6	N	0	N	4	N	N
1881	strongly similar to the ATP-ase component of the phosphate ABC transporter	CAJ74179	91201120	kuste3417	Q1Q2D1	N	0	N	4	N	N
1882	similar to phoU	CAJ74180	91201121	kuste3418	Q1Q2E1	N	0	N	4	N	N
1883	conserved hypothetical iron sulfur protein	CAJ74181	91201122	kuste3419	Q1Q2E9	N	0	N	4	N	N
1884	conserved hypothetical protein	CAJ74182	91201123	kuste3420	Q1Q2E8	N	0	N	4	N	N
1885	unknown protein	CAJ74183	91201124	kuste3421	Q1Q2E7	N	0	N	4	N	N
1886	unknown protein	CAJ74184	91201125	kuste3422	Q1Q2E6	N	0	N	4	N	N
1887	unknown protein	CAJ74185	91201126	kuste3423	Q1Q2E5	N	0	N	4	N	N
1888	conserved hypothetical protein	CAJ74186	91201127	kuste3424	Q1Q2E4	N	0	N	4	N	N
1889	hypothetical protein	CAJ74188	91201129	kuste3426	Q1Q2E2	N	0	N	4	N	N
1890	unknown protein	CAJ74192	91201133	kuste3430	Q1Q2F7	N	0	N	4	N	N
1891	unknown protein	CAJ74193	91201134	kuste3431	Q1Q2F6	N	33.3333	N	4	N	N
1892	unknown protein	CAJ74196	91201137	kuste3434	Q1Q2F3	N	0	N	4	N	N
1893	unknown protein	CAJ74197	91201138	kuste3435	Q1Q2F2	N	0	N	4	N	N
1894	conserved hypothetical protein	CAJ74199	91201140	kuste3437	Q1Q2F0	N	0	N	4	N	N
1895	conserved hypothetical protein	CAJ74200	91201141	kuste3438	Q1Q2G9	N	0	N	4	N	N
1896	unknown protein	CAJ74201	91201142	kuste3439	Q1Q2G8	N	0	N	4	N	N
1897	unknown protein	CAJ74202	91201143	kuste3440	Q1Q2G7	N	6.66667	N	4	N	N
1898	similar to RNA 3'-terminal phosphate cyclase	CAJ74203	91201144	kuste3441	Q1Q2G6	N	0	N	4	N	N
1899	unknown protein	CAJ74204	91201145	kuste3442	Q1Q2G5	N	0	N	4	N	N
1900	unknown protein	CAJ74207	91201148	kuste3445	Q1PVX9	N	20	N	4	N	N
1901	conserved hypothetical protein	CAJ74208	91201149	kuste3446	Q1PUW9	N	26.6667	N	4	N	N
1902	similar to transposase	CAJ74210	91201151	kuste3448	Q1PWT6	N	26.6667	N	4	N	N
1903	unknown protein	CAJ74211	91201152	kuste3449	Q1Q2H7	N	40	N	4	N	N
1904	strongly similar to uroporphyrinogen III synthase/methyltransferase	CAJ74212	91201153	kuste3450	Q1Q2H6	N	0	N	4	N	N
1905	unknown protein	CAJ74213	91201154	kuste3451	Q1Q2H5	N	0	N	4	N	N
1906	unknown protein	CAJ74215	91201156	kuste3453	Q1Q2H3	N	0	N	4	N	N
1907	unknown protein	CAJ74216	91201157	kuste3454	Q1Q2H2	N	0	N	4	N	N
1908	conserved hypothetical protein	CAJ74217	91201158	kuste3455	Q1Q2H1	N	0	N	4	N	N
1909	conserved hypothetical protein	CAJ74218	91201159	kuste3456	Q1Q2H0	N	0	N	4	N	N
1910	unknown protein	CAJ74219	91201160	kuste3457	Q1Q2I8	N	20	N	4	N	N
1911	conserved hypothetical protein	CAJ74222	91201162	kuste3459	Q1Q2I6	N	46.6667	N	4	N	N
1912	conserved hypothetical protein	CAJ74223	91201163	kuste3460	Q1Q2I5	N	0	N	4	Y	N
1913	conserved hypothetical protein	CAJ74224	91201164	kuste3461	Q1Q2I4	N	0	N	4	N	N
1914	unknown protein	CAJ74225	91201165	kuste3462	Q1Q2I3	N	0	N	4	N	N
1915	strongly similar to glutamate-ammonia ligase GlnA	CAJ74226	91201166	kuste3463	Q1Q2I2	N	0	N	4	N	N
1916	unknown protein	CAJ74227	91201167	kuste3464	Q1Q2I1	N	20	N	4	N	N
1917	similar to transposase tnpA	CAJ74228	91201168	kuste3465	Q1Q2I0	N	6.66667	N	4	N	N
1918	strongly similar to 30S ribosomal protein S2	CAJ74229	91201169	kuste3466	Q1Q2J5	N	0	N	4	N	N
1919	strongly similar to elongation factor Ts (EF-Ts)	CAJ74230	91201170	kuste3467	Q1Q2J4	N	0	N	4	N	N
1920	strongly similar to uridylate kinase (uridine monophosphate kinase, UMP kinase)	CAJ74231	91201171	kuste3468	Q1Q2J3	N	0	N	4	N	N
1921	similar to ribosome recycling factor (ribosome releasing factor) (RRF)	CAJ74232	91201172	kuste3469	Q1Q2J2	N	0	N	4	N	N
1922	unknown protein	CAJ74233	91201173	kuste3470	Q1Q2J1	N	20	N	4	N	N
1923	similar to molybdenum cofactor biosynthesis protein B	CAJ74234	91201174	kuste3471	Q1Q2J0	N	0	N	4	N	N
1924	conserved hypothetical protein	CAJ74235	91201175	kuste3472	Q1Q2I9	N	0	N	4	N	N
1925	unknown protein	CAJ74236	91201176	kuste3473	Q1Q2K5	N	0	N	4	N	N
1926	unknown protein	CAJ74237	91201177	kuste3474	Q1Q2K4	N	0	N	4	N	N
1927	unknown protein	CAJ74238	91201178	kuste3475	Q1Q2K3	N	0	N	4	N	N
1928	hypothetical protein	CAJ74239	91201179	kuste3476	Q1Q2K2	N	40	N	4	N	N
1929	similar to LexA transcriptional repressor, SOS response regulator	CAJ74240	91201180	kuste3477	Q1Q2K1	N	0	N	4	N	N
1930	unknown protein	CAJ74241	91201181	kuste3478	Q1Q2K0	N	13.3333	N	4	N	N
1931	unknown protein	CAJ74242	91201182	kuste3479	Q1Q2J9	N	0	N	4	N	N
1932	similar to UDP-N-acetylmuramoylalanine D-glutamate ligase	CAJ74243	91201183	kuste3480	Q1Q2J8	N	20	N	4	N	N
1933	unknown protein	CAJ74244	91201184	kuste3481	Q1Q2J7	N	0	N	4	N	N
1934	unknown protein	CAJ74245	91201185	kuste3482	Q1Q2J6	N	0	N	4	N	N
1935	unknown protein	CAJ74246	91201186	kuste3483	Q1Q2L5	N	6.66667	N	4	N	N
1936	unknown protein	CAJ74248	91201188	kuste3485	Q1Q2L3	N	0	N	4	N	N
1937	similar to glucose-1-phosphate thymidylyltransferase	CAJ74249	91201189	kuste3486	Q1Q2L2	N	0	N	4	N	N
1938	conserved hypothetical protein	CAJ74250	91201190	kuste3487	Q1Q2L1	N	0	N	4	N	N
1939	similar to GTP cyclohydrolase II / 3,4-dihydroxy-2-butanone 4-phosphate synthase	CAJ74251	91201191	kuste3488	Q1Q2L0	N	0	N	4	N	N
1940	unknown protein	CAJ74252	91201192	kuste3489	Q1Q2K9	N	33.3333	N	4	N	N
1941	strongly similar to carbamoyl-phosphate synthase small chain	CAJ74253	91201193	kuste3490	Q1Q2K8	N	0	N	4	N	N
1942	strongly similar to carbamoyl-phosphate synthase (glutamine-hydrolyzing)	CAJ74254	91201194	kuste3491	Q1Q2K7	N	0	N	4	N	N
1943	conserved hypothetical protein	CAJ74255	91201195	kuste3492	Q1Q2K6	N	6.66667	N	4	N	N
1944	unknown protein	CAJ74258	91201198	kuste3495	Q1Q2M2	N	0	N	4	N	N
1945	conserved hypothetical protein	CAJ74260	91201200	kuste3497	Q1Q2M0	N	0	N	4	N	N
1946	strongly similar to aspartate-semialdehyde dehydrogenase Asd	CAJ74261	91201201	kuste3498	Q1Q2L9	N	13.3333	N	4	N	N
1947	unknown protein	CAJ74262	91201202	kuste3499	Q1Q2L8	N	0	N	4	N	N
1948	conserved hypothetical protein	CAJ74266	91201206	kuste3503	Q1Q2N3	N	0	N	4	N	N
1949	unknown protein	CAJ74267	91201207	kuste3504	Q1Q2N2	N	0	N	4	N	N
1950	unknown protein	CAJ74268	91201208	kuste3505	Q1Q2N1	N	40	N	4	N	N
1951	unknown protein	CAJ74269	91201209	kuste3506	Q1Q2N0	N	0	N	4	N	N
1952	unknown protein	CAJ74270	91201210	kuste3507	Q1Q2M9	N	20	N	4	N	N
1953	conserved hypothetical protein	CAJ74271	91201211	kuste3508	Q1Q2M8	N	6.66667	N	4	N	N
1954	similar to NADP-dependent glyceraldehyde-3-phosphate dehydrogenase GapN	CAJ74272	91201212	kuste3509	Q1Q2M7	N	0	N	4	N	N
1955	hypothetical protein	CAJ74273	91201213	kuste3510	Q1Q2M6	N	26.6667	N	4	N	N
1956	unknown protein	CAJ74274	91201214	kuste3511	Q1Q2M5	N	20	N	4	N	N
1957	unknown protein	CAJ74275	91201215	kuste3512	Q1Q2P4	N	0	N	4	N	N
1958	unknown protein	CAJ74276	91201216	kuste3513	Q1Q2P3	N	0	N	4	N	N
1959	conserved hypothetical protein	CAJ74278	91201218	kuste3515	Q1Q2P1	N	0	N	4	N	N
1960	unknown protein	CAJ74279	91201219	kuste3516	Q1Q2P0	N	0	N	4	N	N
1961	unknown protein	CAJ74280	91201220	kuste3517	Q1Q2N9	N	26.6667	N	4	N	N
1962	conserved hypothetical protein	CAJ74281	91201221	kuste3518	Q1Q2N8	N	0	N	4	N	N
1963	conserved hypothetical protein	CAJ74282	91201222	kuste3519	Q1Q2N7	N	0	N	4	N	N
1964	unknown protein	CAJ74283	91201223	kuste3520	Q1Q2N6	N	26.6667	N	4	N	N
1965	unknown protein	CAJ74285	91201225	kuste3522	Q1PUW8	N	20	N	4	N	N
1966	conserved hypothetical protein	CAJ74286	91201226	kuste3523	Q1PUW9	N	26.6667	N	4	N	N
1967	conserved hypothetical protein	CAJ74287	91201227	kuste3524	Q1Q2Q2	N	13.3333	N	4	N	N
1968	conserved hypothetical protein	CAJ74288	91201228	kuste3525	Q1Q2Q1	N	6.66667	N	4	N	N
1969	hypothetical protein	CAJ74289	91201229	kuste3526	Q1Q2Q0	N	0	N	4	N	N
1970	unknown protein	CAJ74290	91201230	kuste3527	Q1Q2P9	N	0	N	4	N	N
1971	unknown protein	CAJ74291	91201231	kuste3528	Q1Q2P8	N	0	N	4	N	N
1972	unknown protein	CAJ74292	91201232	kuste3529	Q1Q2P7	N	0	N	4	N	N
1973	unknown protein	CAJ74293	91201233	kuste3530	Q1Q2P6	N	0	N	4	N	N
1974	similar to site-specific DNA-methyltransferase (cytosine-specific)	CAJ74294	91201234	kuste3531	Q1Q2P5	N	20	N	4	N	N
1975	hypothetical protein	CAJ74295	91201235	kuste3532	Q1Q2R5	N	6.66667	N	4	N	N
1976	unknown protein	CAJ74296	91201236	kuste3533	Q1Q2R4	N	20	N	4	N	N
1977	unknown protein	CAJ74297	91201237	kuste3534	Q1Q2R3	N	0	N	4	N	N
1978	hypothetical protein	CAJ74298	91201238	kuste3535	Q1PUU2	N	20	N	4	N	N
1979	similar to transposase	CAJ74299	91201239	kuste3536	Q1Q2R1	N	26.6667	N	4	N	N
1980	unknown protein	CAJ74300	91201240	kuste3537	Q1Q2R0	N	0	N	4	N	N
1981	hypothetical protein	CAJ74301	91201241	kuste3538	Q1Q2Q9	N	0	N	4	N	N
1982	unknown protein	CAJ74302	91201242	kuste3539	Q1Q2Q8	N	0	N	4	N	N
1983	hypothetical protein	CAJ74303	91201243	kuste3540	Q1Q2Q7	N	13.3333	N	4	N	N
1984	similar to flagella synthesis protein FlgN	CAJ74304	91201244	kuste3541	Q1Q2Q6	N	0	N	4	N	N
1985	similar to flagellar hook-associated protein FlgK	CAJ74305	91201245	kuste3542	Q1Q2Q5	N	26.6667	N	4	N	N
1986	similar to flagellar hook-associated protein FlgL	CAJ74306	91201246	kuste3543	Q1Q2S5	N	13.3333	N	4	N	N
1987	conserved hypothetical protein	CAJ74307	91201247	kuste3544	Q1Q2S4	N	0	N	4	N	N
1988	similar to transposase	CAJ74308	91201248	kuste3545	Q1Q2S3	N	26.6667	N	4	N	N
1989	unknown protein	CAJ74310	91201250	kuste3547	Q1Q2S1	N	0	N	4	N	N
1990	hypothetical protein	CAJ74311	91201251	kuste3548	Q1Q2S0	N	6.66667	N	4	N	N
1991	similar to sorbitol dehydrogenase	CAJ74312	91201252	kuste3549	Q1Q2R9	N	0	N	4	N	N
1992	similar to fructose-1,6-biphosphate aldolase class I	CAJ74313	91201253	kuste3550	Q1Q2R8	N	0	N	4	N	N
1993	strongly similar to serine acetyltransferase	CAJ74314	91201254	kuste3551	Q1Q2R7	N	0	N	4	N	N
1994	strongly similar to cysteine synthase (O-acetylserine sulfhydrylase)	CAJ74315	91201255	kuste3552	Q1Q2R6	N	0	N	4	N	N
1995	similar to DNA-directed RNA polymerase omega chain	CAJ74317	91201257	kuste3554	Q1Q2T3	N	0	N	4	N	N
[truncated: 2,668 more rows]
