# Supplementary material for: A predicted physicochemically distinct sub-proteome associated with the intracellular organelle of the anammox bacterium Kuenenia stuttgartiensis
Source: BMC Genomics. 2010 May 12;11:299. doi: 10.1186/1471-2164-11-299 (PMC2881027; doi:10.1186/1471-2164-11-299)
Supplement: Additional file 2 — Predicted anammoxosomal proteome. Details on the anammoxosomal proteome prediction. [file 1471-2164-11-299-S2.XLS]

## Sheet: S1 - Predictions legend
This supplementary table stores all the RF predicted anammoxosomal proteins.
Legens：
Input Nr	input order in which the sequences where subjected to the model
Name	Gene description
NCBI	NCBI code
genbank	Genbank code
locus tag	kust locus tag
Uniprot	Uniprot cde
SP Y/N	Signal peptide prediction by majority vote
SP % pred	Percentage of signal peptide predictors in majority vote that predicted a signal peptide
TM Y/N	Transmembrane helices in protein (by Phobius and TMHMM 2.0)
Subset	Protein subset (1 = SP, no TMH; 2 = TMH, no SP; 3 = SP & TMH; 4 = no SP, no TMH)
RF prediction	Random Forest location prediction (anammoxosomal / non-annamoxosomal)
Training set A/P/-	Presence of protein in training set A or P
Cyt?	Cytochrome protein?
Cyt Expr	Cytochrome protein expression (Kartal et al., unpublished data)
Tat SP	Tat SP prediction by TatFind
Type IV SP	Type IV Pilin SP prediction by PilFind
Loops <45AA?	Prediction based on predicted extracytoplasmic domains of 45AA or less (prediction may be less accurate)
SMART/PFAM domains	Protein domains predicted by the SMART database (including PFAM domains)

## Sheet: S2 - Pred. anammoxosomal prots
Input Nr	Name	NCBI	genbank	locus tag	Uniprot	SP Y/N	SP % pred	TM Y/N	Subset	RF prediction	Training set A/P/-	Cyt?	Cyt Expr	Tat SP	Type IV SP	Loops <45AA?	SMART/PFAM domains	Domain function seemingly incompatible with 'A' prediction?
1	unknown protein	CAJ72993	91199951	kuste2248	Q1Q600	Y	60	N	1	A	-	N	-	N	N	N	-
3	unknown protein	CAJ73031	91199989	kuste2286	Q1Q640	Y	60	N	1	A	-	N	-	N	N	N	-
6	unknown protein	CAJ73071	91200029	kuste2326	Q1Q674	Y	86.6667	N	1	A	-	N	-	N	N	N	-
8	conserved hypothetical protein	CAJ73141	91200098	kuste2395	Q1Q6D5	Y	80	N	1	A	-	N	-	N	N	N	TPR,Pfam:TPR_1,TPR,Pfam:TPR_1,Pfam:TPR_2,TPR,Pfam:TPR_1,TPR,Pfam:TPR_1,Pfam:TPR_2,TPR,Pfam:TPR_1,Pfam:TPR_2,TPR,Pfam:TPR_1
11	conserved hypothetical protein	CAJ73205	91200161	kuste2458	Q1Q6J8	Y	80	N	1	A	-	N	-	N	N	N	Pfam:Cyclase
13	hypothetical protein	CAJ73216	91200172	kuste2469	Q1Q6K6	Y	66.6667	N	1	A	-	N	-	N	N	N	-
15	unknown (diheme) protein	CAJ73221	91200177	kuste2474	Q1Q6M1	Y	80	N	1	A	-	Y	0	N	N	N	-
16	conserved hypothetical (diheme) protein	CAJ73225	91200181	kuste2478	Q1Q6L7	Y	93.3333	N	1	A	-	Y	0	N	N	N	Pfam:Linocin_M18
17	similar to copper oxidase and hydroxylamine oxidoreductase (fusion protein)	CAJ73226	91200182	kuste2479	Q1Q6L6	Y	93.3333	N	1	A	-	Y	0	N	N	N	Pfam:Cu-oxidase_3,Pfam:Cu-oxidase_2
21	unknown protein	CAJ73272	91200228	kuste2525	Q1Q6R6	Y	60	N	1	A	-	N	-	N	N	N	-
27	unknown protein	CAJ73493	91200446	kuste2743	Q1Q7E8	Y	100	N	1	A	-	N	-	N	N	N	-
30	unknown protein	CAJ73537	91200489	kuste2786	Q1Q0K9	Y	86.6667	N	1	A	-	N	-	N	N	N	Pfam:Cna_B	YES
31	similar to N-acetylglucosaminyltransferases (O-GlcNAc transferase)	CAJ73538	91200490	kuste2787	Q1Q0K8	Y	73.3333	N	1	A	-	N	-	N	N	N	TPR,TPR,TPR,Pfam:TPR_1,Pfam:TPR_2,SEL1,TPR,Pfam:TPR_1,Pfam:TPR_2,TPR,Pfam:TPR_1,Pfam:TPR_2,SEL1,TPR,Pfam:TPR_1,Pfam:TPR_2,TPR,Pfam:TPR_1,Pfam:TPR_2,SEL1,TPR,Pfam:TPR_1,Pfam:TPR_2,TPR,Pfam:TPR_1,TPR,Pfam:TPR_1,Pfam:TPR_2,SEL1,TPR,Pfam:TPR_1,Pfam:TPR_2,TPR,TPR,Pfam:TPR_1,Pfam:TPR_2,TPR,Pfam:TPR_1,Pfam:TPR_2
33	unknown protein	CAJ73560	91200512	kuste2809	Q1Q0P2	Y	93.3333	N	1	A	-	N	-	N	N	N	-
34	unknown protein	CAJ73561	91200513	kuste2810	Q1Q0P1	Y	86.6667	N	1	A	-	N	-	N	N	N	-
35	highly similar to nuclease	CAJ73563	91200514	kuste2811	Q1Q0P0	Y	60	N	1	A	-	N	-	N	N	N	SNc,Pfam:SNase
37	hypothetical (triheme) protein	CAJ73606	91200557	kuste2854	Q1Q0T9	Y	100	N	1	A	A	Y	45	N	N	N	-
38	unknown protein	CAJ73610	91200561	kuste2858	Q1Q0T5	Y	80	N	1	A	-	N	-	N	N	N	-
39	hypothetical protein	CAJ73611	91200562	kuste2859	Q1Q0T4	Y	93.3333	N	1	A	-	N	-	N	N	N	-
40	hypothetical (di heme) protein	CAJ73612	91200563	kuste2860	Q1Q0T3	Y	86.6667	N	1	A	A	Y	75	N	N	N	-
41	hypothetical (di heme) protein	CAJ73613	91200564	kuste2861	Q1Q0T2	Y	100	N	1	A	A	Y	76.9	N	N	N	-
42	strongly similar to cytochrome c551 peroxidase	CAJ73658	91200608	kuste2905	Q1Q0Y1	Y	100	N	1	A	-	Y	0	N	N	N	Pfam:CCP_MauG
44	unknown protein	CAJ73810	91200757	kuste3054	Q1Q1C8	Y	80	N	1	A	-	N	-	N	N	N	-
49	unknown protein	CAJ73914	91200860	kuste3157	Q1Q1M9	Y	53.3333	N	1	A	-	N	-	N	N	N	-
54	conserved hypothetical protein	CAJ74015	91200958	kuste3255	Q1Q1X8	Y	73.3333	N	1	A	-	N	-	N	N	N	Pfam:Bac_transf
60	conserved hypothetical protein	CAJ74057	91201000	kuste3297	Q1Q231	Y	53.3333	N	1	A	-	N	-	N	N	N	Pfam:DUF323
61	unknown protein	CAJ74058	91201001	kuste3298	Q1Q230	Y	100	N	1	A	-	N	-	N	N	N	-
62	similar to Na(+)-translocating NADH-quinone reductase subunit C	CAJ74088	91201030	kuste3327	Q1Q256	Y	53.3333	N	1	A	-	N	-	N	N	N	Pfam:FMN_bind,FMN_bind
63	similar to Na(+)-translocating NADH-quinone reductase subunit F	CAJ74090	91201032	kuste3329	Q1Q254	Y	60	N	1	A	-	N	-	N	N	N	Pfam:Fer2,Pfam:NAD_binding_1
65	unknown protein	CAJ74113	91201055	kuste3352	Q1Q269	Y	66.6667	N	1	A	-	N	-	N	N	N	-
68	similar to VacJ lipoprotein	CAJ74135	91201077	kuste3374	Q1Q2A2	Y	86.6667	N	1	A	-	N	-	N	N	N	Pfam:VacJ	YES
72	hypothetical protein	CAJ74168	91201109	kuste3406	Q1Q2C4	Y	93.3333	N	1	A	-	N	-	N	N	N	TPR,Pfam:TPR_1,Pfam:TPR_2,TPR,Pfam:TPR_1,Pfam:TPR_2,TPR,Pfam:TPR_1,Pfam:TPR_2,TPR,Pfam:TPR_1,TPR,Pfam:TPR_1,TPR,Pfam:TPR_1,Pfam:TPR_2,TPR,Pfam:TPR_1,Pfam:TPR_2,TPR,Pfam:TPR_1,Pfam:TPR_2,TPR,Pfam:TPR_1,Pfam:TPR_2,TPR,Pfam:TPR_1,Pfam:TPR_2,TPR,TPR,Pfam:TPR_1,Pfam:TPR_2,TPR,Pfam:TPR_1,Pfam:TPR_2,TPR,Pfam:TPR_1,Pfam:TPR_2,TPR,Pfam:TPR_1,Pfam:TPR_2,TPR,Pfam:TPR_1,Pfam:TPR_2
74	unknown protein	CAJ74170	91201111	kuste3408	Q1Q2E0	Y	60	N	1	A	-	N	-	N	N	N	-
75	similar to heat shock protease DegP/HtrA	CAJ74171	91201112	kuste3409	Q1Q2D9	Y	60	N	1	A	-	N	-	N	N	N	Pfam:Trypsin,Pfam:PDZ,PDZ,Pfam:PDZ,PDZ
79	unknown protein	CAJ74205	91201146	kuste3443	Q1Q2G4	Y	60	N	1	A	-	N	-	N	N	N	-
82	hypothetical protein	CAJ74256	91201196	kuste3493	Q1Q2M4	Y	66.6667	N	1	A	-	N	-	N	N	N	TPR,Pfam:TPR_1,SEL1,TPR,Pfam:TPR_1,Pfam:TPR_2,SEL1,TPR,Pfam:TPR_1,Pfam:TPR_2,Pfam:TPR_3,TPR,Pfam:TPR_1,SEL1,TPR,Pfam:TPR_1,Pfam:TPR_2,Pfam:TPR_3
84	unknown protein	CAJ74316	91201256	kuste3553	Q1Q2T4	Y	53.3333	N	1	A	-	N	-	N	N	N	-
87	unknown protein	CAJ74352	91201292	kuste3589	Q1Q2W2	Y	66.6667	N	1	A	-	N	-	N	N	N	-
88	hypothetical protein	CAJ74353	91201293	kuste3590	Q1Q2X0	Y	100	N	1	A	-	N	-	N	N	N	Pfam:YHS
89	unknown protein	CAJ74364	91201304	kuste3601	Q1Q2X8	Y	66.6667	N	1	A	-	N	-	N	N	N	-
90	unknown protein	CAJ74396	91201336	kuste3633	Q1Q303	Y	86.6667	N	1	A	-	N	-	N	N	N	-
92	unknown protein	CAJ74441	91201381	kuste3678	Q1Q352	Y	100	N	1	A	-	N	-	N	N	N	-
94	unknown protein	CAJ74494	91201434	kuste3731	Q1Q3A7	Y	73.3333	N	1	A	-	N	-	N	N	N	-
95	unknown protein	CAJ74499	91201439	kuste3736	Q1Q3A2	Y	60	N	1	A	-	N	-	N	N	N	-
97	hypothetical protein	CAJ74505	91201445	kuste3742	Q1Q3B6	Y	86.6667	N	1	A	-	N	-	N	N	N	Pfam:Hemerythrin
99	hypothetical protein	CAJ74527	91201467	kuste3764	Q1Q3E3	Y	86.6667	N	1	A	-	N	-	N	N	N	-
106	unknown protein	CAJ74613	91201553	kuste3850	Q1Q3M5	Y	60	N	1	A	-	N	-	N	N	N	-
111	unknown protein	CAJ74721	91201661	kuste3958	Q1Q3X4	Y	80	N	1	A	-	N	-	N	N	N	-
112	unknown protein	CAJ74743	91201683	kuste3980	Q1Q410	Y	86.6667	N	1	A	-	N	-	N	N	N	TPR,Pfam:TPR_1,Pfam:TPR_2,TPR,Pfam:TPR_1,Pfam:TPR_2,TPR,Pfam:TPR_1,TPR,Pfam:TPR_1,Pfam:TPR_2,TPR,Pfam:TPR_1,Pfam:TPR_2
115	conserved hypothetical protein	CAJ74759	91201699	kuste3996	Q1Q414	Y	66.6667	N	1	A	-	N	-	N	N	N	Pfam:Peptidase_S10
116	hypothetical multiheme cytochrome c protein	CAJ74788	91201728	kuste4025	Q1Q442	Y	66.6667	N	1	A	-	Y	0	N	N	N	-
118	unknown protein	CAJ74800	91201740	kuste4037	Q1Q466	Y	80	N	1	A	-	N	-	N	N	N	-
120	unknown protein	CAJ74812	91201752	kuste4049	Q1Q472	Y	53.3333	N	1	A	-	N	-	N	N	N	-
123	Conserved Hypothetical Protein	CAJ74843	91201783	kuste4081	Q1Q497	Y	86.6667	N	1	A	-	N	-	N	N	N	-
126	strongly similar to cd1 nitrite reductase NirS	CAJ74898	91201838	kuste4136	Q1Q4F5	Y	86.6667	N	1	A	-	Y	0	N	N	N	Pfam:Cytochrom_D1
127	hypothetical mono heme cytochrome nirC	CAJ74899	91201839	kuste4137	Q1Q4F4	Y	73.3333	N	1	A	-	Y	0	N	N	N	-
130	unknown protein	CAJ74916	91201856	kuste4154	Q1Q4H7	Y	80	N	1	A	-	N	-	N	N	N	-
132	unknown protein	CAJ74924	91201864	kuste4162	Q1Q4I9	Y	66.6667	N	1	A	-	N	-	N	N	N	-
133	hypothetical protein	CAJ74942	91201882	kuste4180	Q1Q4K7	Y	93.3333	N	1	A	-	N	-	N	N	N	-
136	similar to H+-driven flagellar motor component MotB	CAJ75007	91201947	kuste4245	Q1Q4S5	Y	66.6667	N	1	A	-	N	-	N	N	N	Pfam:OmpA	YES
138	hypothetical cytochrome protein	CAJ75043	91201983	kuste4281	Q1Q4U6	Y	100	N	1	A	A	Y	11.1	N	N	N	Pfam:Cna_B,Pfam:Paired_CXXCH_1
139	unknown protein	CAJ75061	91202001	kuste4299	Q1Q4W9	Y	80	N	1	A	-	N	-	N	N	N	-
141	similar to multicopper oxidase sufI	CAJ75063	91202003	kuste4301	Q1Q4W7	Y	73.3333	N	1	A	-	N	-	Y	N	N	Pfam:Cu-oxidase_3,Pfam:Cu-oxidase,Pfam:Cu-oxidase_2
142	unknown protein	CAJ75071	91202011	kuste4309	Q1Q4X7	Y	86.6667	N	1	A	-	N	-	N	N	N	-
144	conserved hypothetical protein	CAJ75079	91202019	kuste4317	Q1Q4Y7	Y	66.6667	N	1	A	-	N	-	N	N	N	TPR,Pfam:TPR_1,Pfam:TPR_2,Pfam:TPR_3,TPR,Pfam:TPR_1,Pfam:TPR_2,TPR,Pfam:TPR_1,Pfam:TPR_2,TPR,Pfam:TPR_1,Pfam:TPR_2,Pfam:TPR_3,TPR,Pfam:TPR_1,Pfam:TPR_2
146	conserved hypothetical protein	CAJ75108	91202048	kuste4346	Q1Q517	Y	86.6667	N	1	A	-	N	-	N	N	N	-
148	unknown protein	CAJ75110	91202050	kuste4348	Q1Q515	Y	73.3333	N	1	A	-	N	-	N	N	N	-
149	unknown protein	CAJ75113	91202053	kuste4351	Q1Q532	Y	80	N	1	A	-	Y	8.3	N	N	N	Pfam:DUF1326
150	unknown protein	CAJ75118	91202058	kuste4356	Q1Q527	Y	60	N	1	A	-	Y	0	N	N	N	-
152	unknown protein	CAJ75138	91202078	kuste4376	Q1Q547	Y	60	N	1	A	-	N	-	N	N	N	-
154	unknown protein	CAJ75170	91202110	kuste4408	Q1Q572	Y	53.3333	N	1	A	-	N	-	N	N	N	-
156	unknown protein	CAJ75173	91202113	kuste4411	Q1Q588	Y	93.3333	N	1	A	-	N	-	N	N	N	-
159	unknown protein	CAJ75177	91202117	kuste4415	Q1Q584	Y	73.3333	N	1	A	-	N	-	N	N	N	-
160	Unknown protein	CAJ75196	91202136	kuste4434	Q1Q5A7	Y	100	N	1	A	-	N	-	N	N	N	-
161	unknown protein	CAJ75298	91202238	kuste4536	Q1Q5J9	Y	66.6667	N	1	A	-	N	-	N	N	N	-
162	unknown protein	CAJ75337	91202277	kuste4575	Q1Q5Q6	Y	60	N	1	A	-	N	-	N	N	N	-
166	unknown protein	CAJ75398	91202338	kuste4636	Q1Q5V9	Y	66.6667	N	1	A	-	N	-	N	N	N	-
167	conserved hypothetical protein	CAJ75418	91202358	kuste4656	Q1Q5X6	Y	86.6667	N	1	A	-	N	-	N	N	N	Pfam:Rotamase
169	unknown protein	CAJ72007	91202368	kustd1262	Q1Q0F9	Y	60	N	1	A	-	N	-	N	N	N	-
170	unknown protein	CAJ72009	91202370	kustd1264	Q1Q0F7	Y	100	N	1	A	-	N	-	N	N	N	-
171	hypothetical protein with TPR domain	CAJ72020	91202381	kustd1275	Q1Q0G2	Y	86.6667	N	1	A	-	N	-	N	N	N	TPR,Pfam:TPR_1,Pfam:TPR_2,TPR,Pfam:TPR_1,TPR,Pfam:TPR_1,TPR,Pfam:TPR_1,Pfam:TPR_2,TPR,Pfam:TPR_1,TPR,Pfam:TPR_1
172	hypothetical protein	CAJ72022	91202383	kustd1277	Q1Q0G0	Y	100	N	1	A	-	N	-	N	N	N	-
174	unknown protein	CAJ72036	91202397	kustd1291	Q1PY80	Y	100	N	1	A	-	N	-	N	N	N	-
175	unknown protein	CAJ72037	91202398	kustd1292	Q1PY79	Y	80	N	1	A	-	N	-	N	N	N	-
177	unknown protein	CAJ72040	91202401	kustd1295	Q1PY76	Y	80	N	1	A	-	N	-	N	N	N	-
178	unknown protein	CAJ72045	91202406	kustd1300	Q1PY91	Y	80	N	1	A	-	N	-	N	N	N	-
179	similar to superoxide dismutase	CAJ72048	91202409	kustd1303	Q1PY88	Y	53.3333	N	1	A	-	N	-	Y	N	N	Pfam:Sod_Fe_C
180	unknown protein	CAJ72051	91202412	kustd1306	Q1PY85	Y	60	N	1	A	-	N	-	N	N	N	-
181	conserved hypothetical protein	CAJ72054	91202415	kustd1309	Q1PYA1	Y	53.3333	N	1	A	-	N	-	N	N	N	-
182	unknown protein	CAJ72055	91202416	kustd1310	Q1PYA0	Y	86.6667	N	1	A	-	N	-	N	N	N	-
183	conserved hypothetical protein	CAJ72058	91202419	kustd1313	Q1PY97	Y	86.6667	N	1	A	-	N	-	N	N	N	Pfam:BON
185	unknown protein	CAJ72070	91202431	kustd1325	Q1PYA3	Y	86.6667	N	1	A	-	N	-	N	N	N	-
186	conserved hypothetical protein	CAJ72073	91202434	kustd1328	Q1PYB8	Y	86.6667	N	1	A	-	N	-	N	N	N	Pfam:BON
187	unknown protein	CAJ72084	91202445	kustd1339	Q1PYC6	Y	60	N	1	A	-	N	-	N	N	N	-
188	similar to hydroxylamine oxidoreductase hao	CAJ72085	91202446	kustd1340	Q1PYC5	Y	73.3333	N	1	A	-	Y	7.7	N	N	N	-
189	unknown protein	CAJ72088	91202449	kustd1343	Q1PYC2	Y	93.3333	N	1	A	-	N	-	N	N	N	-
190	strongly similar to peptidylprolylisomerase	CAJ72098	91202459	kustd1353	Q1PYD2	Y	66.6667	N	1	A	-	N	-	N	N	N	Pfam:Pro_isomerase
191	hypothetical protein	CAJ72109	91202470	kustd1364	Q1PYE1	Y	93.3333	N	1	A	-	N	-	N	N	N	Pfam:TPR_1,Pfam:TPR_2,Pfam:TPR_1,Pfam:TPR_2
192	conserved hypothetical protein	CAJ72118	91202479	kustd1373	Q1PYF1	Y	93.3333	N	1	A	-	N	-	N	N	N	Pfam:Peptidase_M48
193	unknown protein	CAJ72122	91202483	kustd1377	Q1PYG6	Y	73.3333	N	1	A	-	N	-	N	N	N	-
194	hypothetical protein	CAJ72173	91202534	kustd1428	Q1PYL2	Y	80	N	1	A	-	N	-	N	N	N	TPR,TPR,TPR,Pfam:TPR_1,TPR,Pfam:TPR_1,Pfam:TPR_2,TPR,TPR
199	unknown protein	CAJ72212	91202573	kustd1467	Q1PYQ9	Y	86.6667	N	1	A	-	N	-	N	N	N	-
200	hypothetical protein	CAJ72213	91202574	kustd1468	Q1PYQ8	Y	93.3333	N	1	A	-	N	-	N	N	N	-
201	unknown protein	CAJ72227	91202588	kustd1482	Q1PYR6	Y	73.3333	N	1	A	-	N	-	N	N	N	-
209	unknown protein	CAJ72324	91202685	kustd1579	Q1PZ10	Y	53.3333	N	1	A	-	N	-	N	N	N	-
212	similar to nitrate reductase subunit NarG	CAJ72445	91202806	kustd1700	Q1PZD8	Y	73.3333	N	1	A	-	N	-	Y	N	N	Pfam:Molybdopterin
213	unknown protein	CAJ72449	91202810	kustd1704	Q1PZD4	Y	100	N	1	A	-	N	-	N	N	N	Pfam:EB_dh
214	conserved hypothetical (monoheme) protein	CAJ72450	91202811	kustd1705	Q1PZD3	Y	80	N	1	A	A	Y	31.2	N	N	N	-
215	hypothetical (tetraheme) protein	CAJ72453	91202814	kustd1708	Q1PZE9	Y	100	N	1	A	A	Y	52.5	N	N	N	Pfam:Cytochrom_C
217	unknown protein	CAJ72461	91202822	kustd1716	Q1PZG0	Y	93.3333	N	1	A	-	N	-	N	N	N	-
219	unknown protein	CAJ72533	91202894	kustd1788	Q1PZM2	Y	93.3333	N	1	A	-	N	-	N	N	N	-
220	conserved hypothetical protein	CAJ72537	91202898	kustd1792	Q1PZN6	Y	53.3333	N	1	A	-	N	-	N	N	N	-
222	unknown protein	CAJ72562	91202923	kustd1817	Q1PZP7	Y	93.3333	N	1	A	-	N	-	N	N	N	-
224	similar to NADH dehydrogenase I chain F (1st module) EC: 1.6.5.3	CAJ72572	91202933	kustd1827	Q1PZQ6	Y	73.3333	N	1	A	-	N	-	N	N	N	Pfam:Complex1_51K,Pfam:SLBB
225	hypothetical protein	CAJ72576	91202937	kustd1831	Q1PZS1	Y	73.3333	N	1	A	-	N	-	N	N	N	-
227	unknown protein	CAJ72611	91202972	kustd1866	Q1PZU5	Y	80	N	1	A	-	N	-	N	N	N	-
232	conserved hypothetical protein	CAJ72631	91202992	kustd1886	Q1PZW3	Y	66.6667	N	1	A	-	N	-	N	N	N	Pfam:DUF323
235	strongly similar to cytochrome c peroxidase	CAJ72649	91203010	kustd1904	Q1PZY5	Y	100	N	1	A	A	Y	12.5	N	N	N	Pfam:CCP_MauG
237	unknown protein	CAJ72679	91203040	kustd1934	Q1Q012	Y	86.6667	N	1	A	-	N	-	N	N	N	EZ_HEAT,Pfam:HEAT_PBS,EZ_HEAT,EZ_HEAT,Pfam:HEAT_PBS
238	hypothetical protein	CAJ72700	91203061	kustd1955	Q1Q048	Y	80	N	1	A	-	Y	7.7	N	N	N	-
240	conserved hypothetical protein	CAJ72732	91203093	kustd1987	Q1Q073	Y	86.6667	N	1	A	-	N	-	N	N	N	-
241	unknown protein	CAJ72751	91203112	kustd2006	Q1Q090	Y	86.6667	N	1	A	-	N	-	N	N	N	-
242	conserved hypothetical protein	CAJ72766	91203127	kustd2021	Q1Q0B4	Y	86.6667	N	1	A	-	Y	8.8	N	N	N	-
245	hypothetical protein	CAJ72824	91203185	kustd2079	Q1PXR9	Y	86.6667	N	1	A	-	N	-	N	N	N	TPR,Pfam:TPR_1,Pfam:TPR_2,TPR,Pfam:TPR_1,Pfam:TPR_2,TPR,Pfam:TPR_1,Pfam:TPR_2,Pfam:TPR_3,TPR,Pfam:TPR_1,Pfam:TPR_2,TPR,Pfam:TPR_1,TPR,Pfam:TPR_1,Pfam:TPR_2,TPR,Pfam:TPR_1,Pfam:TPR_2,Pfam:TPR_3,TPR
246	hypothetical protein	CAJ72833	91203194	kustd2088	Q1PXT0	Y	66.6667	N	1	A	-	N	-	N	N	N	PLDc,Pfam:PLDc
248	hypothetical protein	CAJ72850	91203211	kustd2105	Q1PXT2	Y	66.6667	N	1	A	-	N	-	N	N	N	Pfam:TPR_1,Pfam:TPR_1
255	unknown protein	CAJ72945	91203306	kustd2200	Q1PY39	Y	73.3333	N	1	A	-	N	-	N	N	N	-
256	conserved hypothetical protein	CAJ72950	91203311	kustd2205	Q1PY34	Y	53.3333	N	1	A	-	N	-	N	N	N	TPR,Pfam:TPR_1,Pfam:TPR_2,TPR,Pfam:TPR_1,Pfam:TPR_2,TPR,Pfam:TPR_1,Pfam:TPR_2,TPR,Pfam:TPR_1,Pfam:TPR_2
257	conserved hypothetical protein	CAJ72953	91203314	kustd2208	Q1PY49	Y	80	N	1	A	-	N	-	N	N	N	TPR,Pfam:TPR_3,TPR,Pfam:TPR_1,TPR,Pfam:TPR_1,Pfam:TPR_2,Pfam:TPR_3,TPR,Pfam:TPR_1,Pfam:TPR_2
259	conserved hypothetical protein	CAJ72967	91203328	kustd2222	Q1PY54	Y	80	N	1	A	-	N	-	N	N	N	Pfam:TehB,Pfam:MTS,Pfam:Methyltransf_11,Pfam:Methyltransf_12
261	unknown protein	CAJ71037	91203384	kustc0292	Q1PUX7	Y	93.3333	N	1	A	-	N	-	N	N	N	-
262	conserved hypothetical multicopper oxidase protein	CAJ71060	91203407	kustc0315	Q1PV13	Y	80	N	1	A	-	N	-	N	N	N	Pfam:Cu-oxidase_2
263	unknown protein	CAJ71073	91203420	kustc0328	Q1PV19	Y	66.6667	N	1	A	-	N	-	N	N	N	-
269	conserved hypothetical protein	CAJ71115	91203462	kustc0370	Q1PV57	Y	80	N	1	A	-	N	-	N	N	N	Pfam:DUF1425
271	hypothetical heme protein	CAJ71137	91203484	kustc0392	Q1PV92	Y	66.6667	N	1	A	-	Y	0	N	N	N	-
273	unknown protein with unusual CxxxxCH motiv	CAJ71142	91203489	kustc0397	Q1PV87	Y	100	N	1	A	-	N	-	N	N	N	-
274	unknown protein	CAJ71146	91203493	kustc0401	Q1PV83	Y	53.3333	N	1	A	-	N	-	N	N	N	-
276	unknown protein	CAJ71173	91203520	kustc0428	Q1PVB5	Y	53.3333	N	1	A	-	N	-	N	N	N	Pfam:FixQ
277	similar to cbb3-type cytochrome c oxidase maturation protein	CAJ71175	91203522	kustc0430	Q1PVB3	Y	53.3333	N	1	A	-	N	-	N	N	N	Pfam:CcoS
279	conserved hypothetical cytochrome protein	CAJ71202	91203549	kustc0457	Q1PVE1	Y	100	N	1	A	A	Y	64.7	N	N	N	-
280	similar to hydroxylamine oxidoreductase	CAJ71203	91203550	kustc0458	Q1PVE0	Y	73.3333	N	1	A	A	Y	54.5	N	N	N	-
284	similar to cytochrome c-553	CAJ71307	91203654	kustc0562	Q30JB4	Y	86.6667	N	1	A	-	Y	0	N	N	N	Pfam:Cytochrom_C
285	similar to cytochrome c6	CAJ71308	91203655	kustc0563	Q30JB5	Y	100	N	1	A	-	Y	0	N	N	N	-
286	conserved hypothetical protein	CAJ71423	91203770	kustc0678	Q1PW28	Y	86.6667	N	1	A	-	N	-	N	N	N	Pfam:HHH,HhH1,HhH1
289	unknown protein	CAJ71491	91203838	kustc0746	Q1PW95	Y	53.3333	N	1	A	-	N	-	N	N	N	-
293	similar to O-linked GlcNAc transferase	CAJ71510	91203857	kustc0765	Q1PWB4	Y	100	N	1	A	-	N	-	N	N	N	TPR,Pfam:TPR_1,Pfam:TPR_2,TPR,Pfam:TPR_1,Pfam:TPR_2,TPR,Pfam:TPR_1,Pfam:TPR_2,Pfam:TPR_3,TPR,Pfam:TPR_1,TPR,Pfam:TPR_1,Pfam:TPR_2,TPR,Pfam:TPR_1,Pfam:TPR_2,TPR,Pfam:TPR_1,TPR,Pfam:TPR_1,Pfam:TPR_2,Pfam:TPR_3,TPR
295	similar to biopolymer transport ExbD protein	CAJ71521	91203868	kustc0776	Q1PWC1	Y	53.3333	N	1	A	-	N	-	N	N	N	Pfam:ExbD
297	unknown protein	CAJ71594	91203941	kustc0849	Q1PWI2	Y	80	N	1	A	-	N	-	N	N	N	-
300	unknown protein	CAJ71603	91203950	kustc0858	Q1PWJ1	Y	53.3333	N	1	A	-	N	-	N	N	N	-
301	similar to thiol-disulfide oxidoreductase	CAJ71605	91203952	kustc0860	Q1PWK8	Y	53.3333	N	1	A	-	N	-	N	N	N	Pfam:AhpC-TSA,Pfam:Redoxin,Pfam:Thioredoxin
307	unknown protein	CAJ71681	91204028	kustc0936	Q1PWT5	Y	100	N	1	A	-	N	-	N	N	N	-
308	hypothetical protein	CAJ71682	91204029	kustc0937	Q1PWT4	Y	66.6667	N	1	A	-	N	-	Y	N	N	-
310	unknown protein	CAJ71689	91204036	kustc0944	Q1PWS7	Y	86.6667	N	1	A	-	N	-	N	N	N	Pfam:Cna_B	YES
311	unknown protein	CAJ71690	91204037	kustc0945	Q1PWU4	Y	80	N	1	A	-	N	-	N	N	N	-
313	similar to thioredoxin-like protein	CAJ71712	91204059	kustc0967	Q1PWV9	Y	100	N	1	A	-	N	-	N	N	N	Pfam:Redoxin,Pfam:AhpC-TSA,Pfam:Thioredoxin
315	similar to flagellar motor protein B	CAJ71730	91204077	kustc0985	Q1PWX8	Y	66.6667	N	1	A	-	N	-	N	N	N	Pfam:OmpA	YES
316	unknown protein	CAJ71788	91204135	kustc1043	Q1PX30	Y	73.3333	N	1	A	-	N	-	N	N	N	-
317	hypothetical protein	CAJ71790	91204137	kustc1045	Q1PX28	Y	60	N	1	A	-	Y	0	N	N	N	-
319	similar to hydroxylamine oxidoreductase hao	CAJ71806	91204153	kustc1061	Q1PX48	Y	100	N	1	A	A	Y	63.3	N	N	N	-
321	unknown protein	CAJ71820	91204167	kustc1075	Q1PX71	Y	93.3333	N	1	A	-	N	-	N	N	N	-
325	unknown protein	CAJ71880	91204227	kustc1135	Q1PXC6	Y	73.3333	N	1	A	-	N	-	N	N	N	-
326	hypothetical tetraheme cytochrome c protein	CAJ71915	91204262	kustc1170	Q1PXG6	Y	60	N	1	A	-	Y	0	N	N	N	-
327	conserved hypothetical protein	CAJ71946	91204293	kustc1201	Q1PXJ1	Y	53.3333	N	1	A	-	N	-	N	N	N	Pfam:PEGA
328	similar to cytochrome c like protein	CAJ71965	91204312	kustc1220	Q1PXK5	Y	53.3333	N	1	A	-	Y	0	N	N	N	-
329	hypothetical protein	CAJ71998	91204345	kustc1253	Q1PXP6	Y	86.6667	N	1	A	-	N	-	N	N	N	-
330	unknown protein	CAJ71999	91204346	kustc1254	Q1PXP5	Y	93.3333	N	1	A	-	N	-	N	N	N	-
334	unknown protein	CAJ70893	91204393	kustb0148	Q1PUI9	Y	93.3333	N	1	A	-	N	-	N	N	N	-
336	unknown protein	CAJ70953	91204453	kustb0208	Q1PUP1	Y	86.6667	N	1	A	-	N	-	N	N	N	Pfam:Ribosomal_S23p
342	similar to hydroxylamine oxidoreductase hao	CAJ70788	91204560	kusta0043	Q1Q7J1	Y	100	N	1	A	A	Y	36.6	N	N	N	-
343	unknown protein	CAJ70832	91204604	kusta0087	Q1Q7P4	Y	80	N	1	A	A	Y	70	N	N	N	-
344	unknown protein	CAJ70833	91204605	kusta0088	Q1Q7P3	Y	100	N	1	A	-	Y	0	N	N	N	-
345	unknown protein	CAJ72999	91199957	kuste2254	Q1Q5Z4	Y	73.3333	Y	2	A	-	N	-	N	N	Y	-
350	hypothetical protein	CAJ73050	91200008	kuste2305	Q1Q658	Y	66.6667	Y	2	A	-	N	-	N	N	N	-
351	similar to nitrite extrusion protein narK	CAJ73053	91200011	kuste2308	Q1Q655	Y	80	Y	2	A	-	N	-	N	N	Y	Pfam:MFS_1
352	similar to cell division protein FtsW	CAJ73127	91200084	kuste2381	Q1Q6D0	Y	86.6667	Y	2	A	-	N	-	N	N	N	Pfam:FTSW_RODA_SPOVE
353	hypothetical protein	CAJ73142	91200099	kuste2396	Q1Q6D4	Y	100	Y	2	A	-	N	-	N	N	Y	-
355	strongly similar to cation (Co/Zn/Cd) diffusion facilitator family protein	CAJ73165	91200122	kuste2419	Q1Q6G6	Y	60	Y	2	A	-	N	-	N	N	Y	Pfam:Cation_efflux
356	hypothetical protein	CAJ73178	91200135	kuste2432	Q1Q6H2	Y	93.3333	Y	2	A	-	N	-	N	N	Y	Pfam:DUF81
357	hypothetical protein	CAJ73235	91200191	kuste2488	Q1Q6M6	Y	60	Y	2	A	-	N	-	N	N	N	-
358	hypothetical protein	CAJ73278	91200234	kuste2531	Q1Q6T0	Y	93.3333	Y	2	A	-	N	-	N	N	Y	-
359	strongly similar to polar flagellar assembly protein FliP	CAJ73280	91200236	kuste2533	Q1Q6S8	Y	100	Y	2	A	-	N	-	N	N	N	Pfam:FliP	YES
360	similar to flagellar biosynthetic protein FliQ	CAJ73281	91200237	kuste2534	Q1Q6S7	Y	53.3333	Y	2	A	-	N	-	N	N	Y	Pfam:Bac_export_3	YES
361	unknown protein	CAJ73287	91200243	kuste2540	Q1Q6T8	Y	53.3333	Y	2	A	-	N	-	N	N	Y	-
363	strongly similar to NADH dehydrogenase I chain J	CAJ73417	91200371	kuste2668	Q1Q772	Y	53.3333	Y	2	A	-	N	-	N	N	Y	Pfam:Oxidored_q3
364	strongly similar to NADH dehydrogenase I chain L	CAJ73419	91200373	kuste2670	Q1Q770	Y	53.3333	Y	2	A	-	N	-	N	N	Y	Pfam:Oxidored_q1_N,Pfam:Oxidored_q1
365	strongly similar to NADH dehydrogenase I chain N	CAJ73421	91200375	kuste2672	Q1Q768	Y	53.3333	Y	2	A	-	N	-	N	N	Y	Pfam:Oxidored_q1
367	hypothetical protein	CAJ73550	91200502	kuste2799	Q1Q0L6	Y	93.3333	Y	2	A	-	N	-	N	N	N	-
368	conserved hypothetical protein; probable integral membrane efflux protein	CAJ73589	91200540	kuste2837	Q1Q0R9	Y	60	Y	2	A	-	N	-	N	N	Y	Pfam:SBF
369	hypothetical (hepta heme) protein	CAJ73607	91200558	kuste2855	Q1Q0T8	Y	80	Y	2	A	-	Y	33.3	N	N	N	-
370	similar to ABC-type transport system ATP-binding protein	CAJ73637	91200588	kuste2885	Q1Q0W6	Y	86.6667	Y	2	A	-	N	-	N	N	Y	Pfam:FtsX
373	similar to heat shock protease HtpX	CAJ73693	91200643	kuste2940	Q1Q120	Y	93.3333	Y	2	A	-	N	-	N	N	Y	Pfam:Peptidase_M48
374	similar to lipoprotein releasing system transmembrane protein LolC	CAJ73698	91200648	kuste2945	Q1Q115	Y	53.3333	Y	2	A	-	N	-	N	N	N	Pfam:FtsX
375	similar to preprotein translocase SecE subunit	CAJ73704	91200654	kuste2951	Q1Q134	Y	53.3333	Y	2	A	-	N	-	N	N	Y	Pfam:SecE
376	conserved hypothetical protein	CAJ73770	91200718	kuste3015	Q1Q196	Y	53.3333	Y	2	A	-	N	-	N	N	N	Pfam:UPF0118
377	hypothetical histidine kinase protein	CAJ73802	91200750	kuste3047	Q1Q1C0	Y	80	Y	2	A	-	N	-	N	N	N	Pfam:HAMP,HAMP,PAS,Pfam:PAS,Pfam:PAS_3,PAC,GAF,Pfam:GAF,PAS,Pfam:PAS,Pfam:PAS_4,PAC,HisKA,Pfam:HisKA,HATPase_c,Pfam:HATPase_c
379	strongly similar to cell division protein FtsH	CAJ73838	91200785	kuste3082	Q1Q1F6	Y	53.3333	Y	2	A	-	N	-	N	N	N	Pfam:FtsH_ext,AAA,Pfam:AAA,Pfam:AAA_5,Pfam:Peptidase_M41
380	unknown protein	CAJ73847	91200794	kuste3091	Q1Q1G3	Y	60	Y	2	A	-	N	-	N	N	Y	-
381	unknown protein	CAJ73874	91200820	kuste3117	Q1Q1I7	Y	53.3333	Y	2	A	-	N	-	N	N	Y	-
383	similar to Na(+)-translocating NADH-quinone reductasesubunit E	CAJ74089	91201031	kuste3328	Q1Q255	Y	73.3333	Y	2	A	-	N	-	N	N	Y	Pfam:Rnf-Nqr
384	conserved hypothetical protein	CAJ74140	91201082	kuste3379	Q1Q297	Y	66.6667	Y	2	A	-	N	-	N	N	Y	-
385	unknown protein	CAJ74156	91201097	kuste3394	Q1Q2B8	Y	60	Y	2	A	-	N	-	N	N	Y	-
386	unknown protein	CAJ74190	91201131	kuste3428	Q1Q2F9	Y	80	Y	2	A	-	N	-	N	N	N	Pfam:TPR_1,Pfam:TPR_2
389	hypothetical protein	CAJ74247	91201187	kuste3484	Q1Q2L4	Y	66.6667	Y	2	A	-	N	-	N	N	N	Pfam:PMT
390	unknown protein	CAJ74259	91201199	kuste3496	Q1Q2M1	Y	66.6667	Y	2	A	-	N	-	N	N	Y	-
391	unknown protein	CAJ74458	91201398	kuste3695	Q1Q370	Y	53.3333	Y	2	A	-	N	-	N	N	Y	-
392	unknown protein	CAJ74476	91201416	kuste3713	Q1Q391	Y	100	Y	2	A	-	N	-	N	N	N	-
393	conserved hypothetical protein	CAJ74477	91201417	kuste3714	Q1Q390	Y	73.3333	Y	2	A	-	N	-	N	N	Y	Pfam:CbiM
394	conserved hypothetical protein	CAJ74516	91201456	kuste3753	Q1Q3C5	Y	53.3333	Y	2	A	-	N	-	N	N	Y	Pfam:DUF6
395	similar to hybrid sensor	CAJ74542	91201482	kuste3779	Q1Q3E7	Y	66.6667	Y	2	A	-	N	-	N	N	N	Pfam:HAMP,HAMP,HisKA,Pfam:HisKA,HATPase_c,Pfam:HATPase_c,REC,Pfam:Response_reg,REC,Pfam:Response_reg,HPT,Pfam:Hpt
396	conserved hypothetical protein	CAJ74553	91201493	kuste3790	Q1Q3F6	Y	100	Y	2	A	-	N	-	N	N	Y	Pfam:ATP-synt_C
397	conserved hypothetical protein	CAJ74554	91201494	kuste3791	Q1Q3F5	Y	93.3333	Y	2	A	-	N	-	N	N	Y	Pfam:ATP-synt_C
399	conserved hypothetical protein	CAJ74634	91201574	kuste3871	Q1Q3P0	Y	93.3333	Y	2	A	-	N	-	N	N	Y	-
400	unknown protein	CAJ74678	91201618	kuste3915	Q1Q3U1	Y	53.3333	Y	2	A	-	N	-	N	N	Y	-
403	hypothetical protein	CAJ74765	91201705	kuste4002	Q1Q428	Y	53.3333	Y	2	A	-	N	-	N	N	Y	Pfam:DUF308,Pfam:DUF308,Pfam:DUF308,Pfam:DUF308,Pfam:DUF308
404	conserved hypothetical protein	CAJ74784	91201724	kuste4021	Q1Q446	Y	80	Y	2	A	-	N	-	N	N	Y	Pfam:MIP
406	conserved hypothetical protein	CAJ74943	91201883	kuste4181	Q1Q4K6	Y	80	Y	2	A	-	N	-	N	N	N	PAS,PAC,HDc,Pfam:HD
407	conserved hypothetical protein	CAJ74954	91201894	kuste4192	Q1Q4L2	Y	53.3333	Y	2	A	-	N	-	N	N	N	TPR,TPR,Pfam:TPR_1,Pfam:TPR_2,TPR,Pfam:TPR_1
408	strongly similar to H+-driven flagellar motor component MotA	CAJ75005	91201945	kuste4243	Q1Q4Q9	Y	53.3333	Y	2	A	-	N	-	N	N	Y	Pfam:MotA_ExbB
409	putative integral membrane component of sec protein-translocation machinery, secG	CAJ75016	91201956	kuste4254	Q1Q4T5	Y	53.3333	Y	2	A	-	N	-	N	N	Y	Pfam:SecG
411	unknown protein	CAJ75045	91201985	kuste4283	Q1Q4W5	Y	73.3333	Y	2	A	-	N	-	N	N	N	HDc,Pfam:HD
412	conserved hypothetical protein	CAJ75096	91202036	kuste4334	Q1Q509	Y	86.6667	Y	2	A	-	N	-	N	N	Y	Pfam:Na_Ca_ex,Pfam:Na_Ca_ex
413	hypothetical protein	CAJ75123	91202063	kuste4361	Q1Q542	Y	80	Y	2	A	-	N	-	N	N	Y	Pfam:DUF1328
414	unknown protein	CAJ75124	91202064	kuste4362	Q1Q541	Y	53.3333	Y	2	A	-	N	-	N	N	Y	-
415	similar to hydroxylamine oxidoreductase hao	CAJ75336	91202276	kuste4574	Q1Q5N7	Y	80	Y	2	A	-	Y	39.4	N	N	N	-
416	hypothetical protein	CAJ75357	91202297	kuste4595	Q1Q5S3	Y	53.3333	Y	2	A	-	N	-	N	N	Y	-
417	strongly similar to ATPE encoding subunit c of ATP synthase	CAJ75359	91202299	kuste4597	Q1Q5S1	Y	73.3333	Y	2	A	-	N	-	N	N	Y	Pfam:ATP-synt_C
419	unknown protein	CAJ75382	91202322	kuste4620	Q1Q5T6	Y	60	Y	2	A	-	N	-	N	N	Y	-
420	hypothetical protein	CAJ72012	91202373	kustd1267	Q1Q0F4	Y	100	Y	2	A	-	N	-	N	N	N	-
421	unknown protein	CAJ72047	91202408	kustd1302	Q1PY89	Y	93.3333	Y	2	A	-	N	-	N	N	Y	-
422	unknown protein	CAJ72057	91202418	kustd1312	Q1PY98	Y	73.3333	Y	2	A	-	N	-	N	N	Y	-
423	unknown protein	CAJ72072	91202433	kustd1327	Q1PYB9	Y	73.3333	Y	2	A	-	N	-	N	N	Y	-
424	similar to high affinity sulfate transporter (plant)	CAJ72089	91202450	kustd1344	Q1PYC1	Y	66.6667	Y	2	A	-	N	-	N	N	N	Pfam:Xan_ur_permease,Pfam:Sulfate_transp,Pfam:STAS
425	similar to CDP-diglyceride synthetase	CAJ72105	91202466	kustd1360	Q1PYE5	Y	80	Y	2	A	-	N	-	N	N	Y	Pfam:CTP_transf_1
428	conserved hypotheical protein	CAJ72266	91202627	kustd1521	Q1PYV7	Y	93.3333	Y	2	A	-	N	-	N	N	N	-
429	conserved hypothetical protein	CAJ72267	91202628	kustd1522	Q1PYV6	Y	93.3333	Y	2	A	-	N	-	N	N	N	-
430	conserved hypothetical protein	CAJ72268	91202629	kustd1523	Q1PYV5	Y	93.3333	Y	2	A	-	N	-	N	N	N	-
432	hypothetical protein	CAJ72305	91202666	kustd1560	Q1PYZ3	Y	53.3333	Y	2	A	-	N	-	N	N	Y	Pfam:DUF1550,VWA
433	conserved hypothetical (monoheme) protein	CAJ72452	91202813	kustd1707	Q1PZF0	Y	86.6667	Y	2	A	-	Y	25	N	N	N	-
434	hypothetical (diheme) protein	CAJ72454	91202815	kustd1709	Q1PZE8	Y	60	Y	2	A	-	Y	50	N	N	N	EB_dh,Pfam:EB_dh
435	similar to subunit 1 of alternative cytochrome bd quinol oxidase (CydA)	CAJ72457	91202818	kustd1712	Q1PZE5	Y	80	Y	2	A	-	N	-	N	N	N	-
437	unknown protein	CAJ72501	91202862	kustd1756	Q1PZJ7	Y	86.6667	Y	2	A	-	N	-	N	N	Y	-
438	similar to cytochrome c biogenesis protein resC	CAJ72505	91202866	kustd1760	Q1PZJ3	Y	53.3333	Y	2	A	-	N	-	N	N	N	Pfam:Cytochrom_C_asm
439	similar to membrane-bound	CAJ72520	91202881	kustd1775	Q1PZL7	Y	53.3333	Y	2	A	-	N	-	N	N	Y	-
440	strongly similar to membrane-bound	CAJ72522	91202883	kustd1777	Q1PZL5	Y	60	Y	2	A	-	N	-	N	N	Y	Pfam:Oxidored_q1
441	similar to p-hydroxybenzoate: octaprenyltransferase	CAJ72526	91202887	kustd1781	Q1PZL1	Y	53.3333	Y	2	A	-	N	-	N	N	Y	Pfam:UbiA
442	conserved hypothetical protein	CAJ72531	91202892	kustd1786	Q1PZM4	Y	80	Y	2	A	-	N	-	N	N	Y	Pfam:CitMHS,Pfam:TrkA_C,Pfam:TrkA_C
444	unknown protein	CAJ72579	91202940	kustd1834	Q1PZR8	Y	60	Y	2	A	-	N	-	N	N	N	-
445	unknown protein	CAJ72580	91202941	kustd1835	Q1PZR7	Y	60	Y	2	A	-	N	-	N	N	Y	-
446	strongly similar to vacuolar-type H(+)-translocating inorganic pyrophosphatase	CAJ72581	91202942	kustd1836	Q1PZR6	Y	66.6667	Y	2	A	-	N	-	N	N	N	Pfam:H_PPase
447	strongly similar to Na+/H+ antiporter (CPA1 family)	CAJ72592	91202953	kustd1847	Q1PZS4	Y	53.3333	Y	2	A	-	N	-	N	N	Y	Pfam:Na_H_Exchanger
449	hypothetical protein	CAJ72634	91202995	kustd1889	Q1PZY0	Y	60	Y	2	A	-	N	-	N	N	Y	-
450	similar to rod shape-determining protein	CAJ72641	91203002	kustd1896	Q1PZX3	Y	66.6667	Y	2	A	-	N	-	N	N	Y	-
452	conserved hypothetical protein	CAJ72682	91203043	kustd1937	Q1Q027	Y	80	Y	2	A	-	N	-	N	N	Y	Pfam:DUF81
453	similar to carbon starvation proteinCstA	CAJ72690	91203051	kustd1945	Q1Q038	Y	53.3333	Y	2	A	-	N	-	N	N	N	Pfam:CstA
457	conserved hypothetical protein	CAJ72728	91203089	kustd1983	Q1Q077	Y	73.3333	Y	2	A	-	N	-	N	N	Y	-
459	conserved hypothetical protein	CAJ72741	91203102	kustd1996	Q1Q082	Y	80	Y	2	A	-	N	-	N	N	Y	-
460	conserved hypothetical protein	CAJ72791	91203152	kustd2046	Q1Q0C6	Y	66.6667	Y	2	A	-	N	-	N	N	Y	Pfam:DoxX
461	conserved hypothetical protein	CAJ72797	91203158	kustd2052	Q1Q0D9	Y	73.3333	Y	2	A	-	N	-	N	N	Y	Pfam:BPD_transp_1
463	hypothetical protein	CAJ72851	91203212	kustd2106	Q1PXV0	Y	100	Y	2	A	-	N	-	N	N	N	Pfam:TPR_1,Pfam:TPR_1,Pfam:TPR_2
464	hypothetical protein	CAJ72858	91203219	kustd2113	Q1PXU3	Y	86.6667	Y	2	A	-	N	-	N	N	Y	Pfam:DUF6,Pfam:DUF6
466	hypothetical protein	CAJ72886	91203247	kustd2141	Q1PXW7	Y	53.3333	Y	2	A	-	N	-	N	N	Y	Pfam:ABC_sub_bind
467	conserved hypothetical protein	CAJ72914	91203275	kustd2169	Q1PXZ9	Y	73.3333	Y	2	A	-	N	-	N	N	N	Pfam:HAMP,HAMP,HisKA,Pfam:HisKA,HATPase_c,Pfam:HATPase_c,REC,Pfam:Response_reg,REC,Pfam:Response_reg	YES
468	conserved hypothetical protein	CAJ72939	91203300	kustd2194	Q1PY28	Y	60	Y	2	A	-	N	-	N	N	Y	Pfam:UPF0016
469	unknown protein	CAJ72940	91203301	kustd2195	Q1PY27	Y	60	Y	2	A	-	N	-	N	N	Y	-
471	unknown protein	CAJ71079	91203426	kustc0334	Q1PV32	Y	86.6667	Y	2	A	-	N	-	N	N	N	-
472	similar to ammonium transport protein amtB	CAJ71126	91203473	kustc0381	Q1PV65	Y	66.6667	Y	2	A	-	N	-	N	N	N	Pfam:Ammonium_transp
473	unknown protein	CAJ71164	91203511	kustc0419	Q1PVA5	Y	80	Y	2	A	-	N	-	N	N	N	-
474	conserved hypothetical protein	CAJ71170	91203517	kustc0425	Q1PVB8	Y	66.6667	Y	2	A	-	N	-	N	N	Y	-
475	hypothetical protein	CAJ71206	91203553	kustc0461	Q1PVF7	Y	53.3333	Y	2	A	-	N	-	N	N	Y	Pfam:UPF0104
476	hypothetical protein	CAJ71209	91203556	kustc0464	Q1PVF4	Y	53.3333	Y	2	A	-	N	-	N	N	Y	Pfam:Zip
478	hypothetical protein	CAJ71293	91203640	kustc0548	Q1PVN6	Y	60	Y	2	A	-	N	-	N	N	N	TPR,Pfam:TPR_1,Pfam:TPR_2,TPR,Pfam:TPR_1,TPR,Pfam:TPR_1,Pfam:TPR_2,TPR,Pfam:TPR_1,TPR,Pfam:TPR_1,Pfam:TPR_2,TPR,Pfam:TPR_1,Pfam:TPR_2,TPR
479	strongly similar to ATPE gene encoding subunit c of ATP synthase	CAJ71321	91203668	kustc0576	Q1PVR3	Y	80	Y	2	A	-	N	-	N	N	Y	Pfam:ATP-synt_C
480	unknown protein	CAJ71374	91203721	kustc0629	Q1PVX1	Y	53.3333	Y	2	A	-	N	-	N	N	Y	Pfam:Polysacc_synt,Pfam:MatE
481	conserved hypothetical protein	CAJ71424	91203771	kustc0679	Q1PW27	Y	53.3333	Y	2	A	-	N	-	N	N	Y	-
482	hypothetical protein	CAJ71433	91203780	kustc0688	Q1PW36	Y	73.3333	Y	2	A	-	N	-	N	N	Y	-
484	strongly similar to Na(+)-translocating NADH:quinone reductase	CAJ71476	91203823	kustc0731	Q1PW71	Y	73.3333	Y	2	A	-	N	-	N	N	Y	Pfam:Rnf-Nqr
485	similar to Na(+)-translocating NADH:quinone reductase	CAJ71477	91203824	kustc0732	Q1PW70	Y	60	Y	2	A	-	N	-	N	N	Y	Pfam:Rnf-Nqr
486	conserver hypothetical protein	CAJ71497	91203844	kustc0752	Q1PW89	Y	53.3333	Y	2	A	-	N	-	N	N	Y	Pfam:DUF218
488	similar to sodium/calcium/potassium exchanger NCKX1	CAJ71563	91203910	kustc0818	Q1PWF7	Y	80	Y	2	A	-	N	-	N	N	N	Pfam:Na_H_Exchanger
489	similar to Na(+)/H(+) antiporter	CAJ71566	91203913	kustc0821	Q1PWF4	Y	93.3333	Y	2	A	-	N	-	N	N	N	Pfam:Na_H_Exchanger
490	similar to to proton-translocating NADH dehydrogenase I chain A (NuoA)	CAJ71567	91203914	kustc0822	Q1PWH1	Y	73.3333	Y	2	A	-	N	-	N	N	Y	Pfam:Oxidored_q4
491	strongly similar to NAD(P)H:quinone oxidoreductase chain 5	CAJ71583	91203930	kustc0838	Q1PWH4	Y	60	Y	2	A	-	N	-	N	N	Y	Pfam:Oxidored_q1_N,Pfam:Oxidored_q1
492	similar to sensor histidine kinase/response regulator protein NtrY	CAJ71600	91203947	kustc0855	Q1PWJ4	Y	53.3333	Y	2	A	-	N	-	N	N	N	Pfam:HAMP,HAMP,PAS,Pfam:PAS,Pfam:PAS_4,PAC,HisKA,HATPase_c,Pfam:HATPase_c
493	hypothetical protein	CAJ71627	91203974	kustc0882	Q1PWM6	Y	60	Y	2	A	-	N	-	N	N	Y	Pfam:Colicin_V
495	hypothetical protein	CAJ71660	91204007	kustc0915	Q1PWP9	Y	86.6667	Y	2	A	-	N	-	N	N	N	Pfam:MotA_ExbB
496	similar to thiol:disulfide interchange protein	CAJ71691	91204038	kustc0946	Q1PWU3	Y	86.6667	Y	2	A	-	N	-	N	N	N	Pfam:DsbD,Pfam:Thioredoxin
497	conserved hypothetical protein	CAJ71711	91204058	kustc0966	Q1PWW0	Y	93.3333	Y	2	A	-	N	-	N	N	Y	Pfam:PHO4
498	Conserved Hypothetical Protein	CAJ71713	91204060	kustc0968	Q1PWV8	Y	60	Y	2	A	-	N	-	N	N	Y	Pfam:Cation_efflux
500	strongly similar to ammonium transporter	CAJ71757	91204104	kustc1012	Q1PX06	Y	93.3333	Y	2	A	-	N	-	N	N	Y	Pfam:Ammonium_transp
501	strongly similar to ammonium transporter	CAJ71760	91204107	kustc1015	Q1PX03	Y	100	Y	2	A	-	N	-	N	N	Y	Pfam:Ammonium_transp
504	conserved hypothetical protein	CAJ71932	91204279	kustc1187	Q1PXI7	Y	93.3333	Y	2	A	-	N	-	N	N	N	Pfam:DUF477
505	hypothetical protein	CAJ71951	91204298	kustc1206	Q1PXK1	Y	53.3333	Y	2	A	-	N	-	N	N	Y	Pfam:Abi
506	conserved hypothetical protein	CAJ71962	91204309	kustc1217	Q1PXK8	Y	66.6667	Y	2	A	-	N	-	N	N	Y	Pfam:DUF486
508	hypothetical protein	CAJ71978	91204325	kustc1233	Q1PXN0	Y	60	Y	2	A	-	N	-	N	N	N	TPR,Pfam:TPR_1,TPR,TPR,Pfam:TPR_1,TPR,Pfam:TPR_1,Pfam:TPR_2,TPR,Pfam:TPR_1,Pfam:TPR_2,TPR
510	hypothetical protein	CAJ70971	91204471	kustb0226	Q1PUR2	Y	60	Y	2	A	-	N	-	N	N	N	-
511	conserved hypothetical protein	CAJ70818	91204590	kusta0073	Q1Q7M0	Y	66.6667	Y	2	A	-	N	-	N	N	N	Pfam:HAMP,HAMP,HisKA,Pfam:HisKA,HATPase_c,Pfam:HATPase_c
512	strongly similar to copper-transporting ATPase	CAJ72992	91199950	kuste2247	Q1Q601	N	0	Y	3	A	-	N	-	N	N	Y	Pfam:YHS,Pfam:E1-E2_ATPase,Pfam:Hydrolase
513	similar to CAAX prenyl protease 1 (Ste24p)	CAJ73002	91199960	kuste2257	Q1Q610	N	40	Y	3	A	-	N	-	N	N	Y	Pfam:Peptidase_M48
514	similar to phosphatidylglycerophosphatase	CAJ73010	91199968	kuste2265	Q1Q602	N	0	Y	3	A	-	N	-	N	N	Y	Pfam:PgpA
516	hypothetical protein	CAJ73021	91199979	kuste2276	Q1Q631	N	0	Y	3	A	-	N	-	N	N	N	Pfam:PMT
518	conserved hypothetical protein	CAJ73028	91199986	kuste2283	Q1Q624	N	0	Y	3	A	-	N	-	N	N	Y	Pfam:LAB_N
519	unknown protein	CAJ73036	91199994	kuste2291	Q1Q635	N	0	Y	3	A	-	N	-	N	N	Y	-
523	unknown protein	CAJ73048	91200006	kuste2303	Q1Q641	N	6.66667	Y	3	A	-	N	-	N	N	Y	-
525	unknown protein	CAJ73075	91200033	kuste2330	Q1Q670	N	13.3333	Y	3	A	-	N	-	N	N	Y	-
526	similar to nitrite extrusion protein narK	CAJ73080	91200038	kuste2335	Q1Q683	N	46.6667	Y	3	A	-	N	-	N	N	Y	Pfam:MFS_1
527	unknown membrane protein	CAJ73081	91200039	kuste2336	Q1Q682	N	13.3333	Y	3	A	-	N	-	N	N	Y	-
528	unknown protein	CAJ73087	91200045	kuste2342	Q1Q694	N	0	Y	3	A	-	N	-	N	N	N	-
529	hypothetical protein	CAJ73091	91200049	kuste2346	Q1Q690	N	46.6667	Y	3	A	-	N	-	N	N	N	Pfam:TPR_1,Pfam:TPR_2
530	unknown protein	CAJ73095	91200053	kuste2350	Q1Q6A3	N	26.6667	Y	3	A	-	N	-	N	N	Y	-
532	strongly similar to phospho-N-acetylmuramoyl-pentapeptide transferase	CAJ73126	91200083	kuste2380	Q1Q6D1	N	26.6667	Y	3	A	-	N	-	N	N	Y	Pfam:MraY_sig1,Pfam:Glycos_transf_4
533	hypothetical protein	CAJ73133	91200090	kuste2387	Q1Q6C4	N	13.3333	Y	3	A	-	N	-	N	N	N	-
537	hypothetical protein	CAJ73140	91200097	kuste2394	Q1Q6D6	N	20	Y	3	A	-	N	-	N	N	N	-
541	unknown protein	CAJ73218	91200174	kuste2471	Q1Q6M4	N	26.6667	Y	3	A	-	N	-	N	N	N	-
543	hypothetical protein	CAJ73227	91200183	kuste2480	Q1Q6N4	N	20	Y	3	A	-	N	-	N	N	N	-
544	unknown protein	CAJ73250	91200206	kuste2503	Q1Q6Q0	N	13.3333	Y	3	A	-	N	-	N	N	Y	-
545	similar to flagellar MS ring protein	CAJ73267	91200223	kuste2520	Q1Q6S1	N	13.3333	Y	3	A	-	N	-	N	N	N	Pfam:YscJ_FliF,Pfam:YscJ_FliF_C	YES
547	similar to flagellar biosynthetic protein FliR	CAJ73282	91200238	kuste2535	Q1Q6S6	N	26.6667	Y	3	A	-	N	-	N	N	Y	Pfam:Bac_export_1	YES
551	unknown protein	CAJ73312	91200267	kuste2564	Q1Q6V1	N	6.66667	Y	3	A	-	N	-	N	N	N	-
552	similar to ABC-transporter involved in LPS biosynthesis Wzm	CAJ73344	91200299	kuste2596	Q1Q6Z6	N	13.3333	Y	3	A	-	N	-	N	N	Y	Pfam:ABC2_membrane
553	unknown protein	CAJ73351	91200306	kuste2603	Q1Q708	N	40	Y	3	A	-	N	-	N	N	N	-
555	putative fusion protein of n terminal phosphoserine phosphatase and c-terminal phosphatidate cytidylyltransferase	CAJ73373	91200327	kuste2624	Q1Q722	N	0	Y	3	A	-	N	-	N	N	Y	Pfam:Hydrolase,Pfam:CTP_transf_1
558	strongly similar to NADH dehydrogenase I chain H	CAJ73415	91200369	kuste2666	Q1Q754	N	46.6667	Y	3	A	-	N	-	N	N	N	Pfam:NADHdh
559	strongly similar to NADH dehydrogenase I chain M	CAJ73420	91200374	kuste2671	Q1Q769	N	46.6667	Y	3	A	-	N	-	N	N	N	Pfam:Oxidored_q1
560	unknown protein	CAJ73440	91200394	kuste2691	Q1Q792	N	0	Y	3	A	-	N	-	N	N	N	-
561	similar to cobalamin 5'-phosphate synthase	CAJ73448	91200402	kuste2699	Q1Q797	N	40	Y	3	A	-	N	-	N	N	Y	Pfam:CobS
563	conserved hypothetical protein	CAJ73472	91200425	kuste2722	Q1Q7B0	N	33.3333	Y	3	A	-	N	-	N	N	Y	Pfam:DUF205
565	similar to sodium or proton dependent glutamate transport protein	CAJ73488	91200441	kuste2738	Q1Q7D8	N	33.3333	Y	3	A	-	N	-	N	N	N	Pfam:SDF
566	hypothetical protein	CAJ73489	91200442	kuste2739	Q1Q7D7	N	26.6667	Y	3	A	-	N	-	Y	N	N	-
567	conserved hypothetical protein	CAJ73497	91200450	kuste2747	Q1Q7E4	N	0	Y	3	A	-	N	-	N	N	N	-
569	similar to cytochrome c biogenesis protein resC	CAJ73525	91200477	kuste2774	Q1Q0K2	N	40	Y	3	A	-	N	-	N	N	Y	Pfam:Cytochrom_C_asm
570	unknown protein	CAJ73546	91200498	kuste2795	Q1Q0M0	N	26.6667	Y	3	A	-	N	-	N	N	N	-
571	similar to diacylglycerol kinase (DAGK)	CAJ73548	91200500	kuste2797	Q1Q0L8	N	26.6667	Y	3	A	-	N	-	N	N	Y	Pfam:DAGK_prokar
572	similar to phosphoglycerol transferase	CAJ73549	91200501	kuste2798	Q1Q0L7	N	6.66667	Y	3	A	-	N	-	N	N	N	Pfam:Sulfatase
573	unknown protein	CAJ73552	91200504	kuste2801	Q1Q0N3	N	26.6667	Y	3	A	-	N	-	N	N	Y	-
574	conserved hypothetical protein	CAJ73565	91200516	kuste2813	Q1Q0N8	N	26.6667	Y	3	A	-	N	-	N	N	Y	-
575	similar to sodium solute symporter	CAJ73566	91200517	kuste2814	Q1Q0N7	N	40	Y	3	A	-	N	-	N	N	N	Pfam:SSF
577	unknown protein	CAJ73576	91200527	kuste2824	Q1Q0P4	N	0	Y	3	A	-	N	-	N	N	N	-
579	unknown protein	CAJ73590	91200541	kuste2838	Q1Q0R8	N	6.66667	Y	3	A	-	N	-	N	N	N	-
580	similar to formate dehydrogenase, cytochrome b556 (FDO) subunit	CAJ73608	91200559	kuste2856	Q1Q0T7	N	46.6667	Y	3	A	-	N	-	N	N	N	-
581	conserved hypothetical protein	CAJ73624	91200575	kuste2872	Q1Q0U0	N	20	Y	3	A	-	N	-	N	N	Y	Pfam:HPP
582	similar to undeca heme containing cytochrome c protein	CAJ73629	91200580	kuste2877	Q1Q0V4	N	26.6667	Y	3	A	A	Y	35.3	N	N	N	-
585	unknown protein	CAJ73660	91200610	kuste2907	Q1Q0X9	N	33.3333	Y	3	A	-	N	-	N	N	N	-
587	similar to general secretory system type II protein, membrane component	CAJ73686	91200636	kuste2933	Q1Q108	N	0	Y	3	A	-	N	-	N	N	Y	Pfam:GSPII_F,Pfam:GSPII_F	YES
588	unknown protein	CAJ73700	91200650	kuste2947	Q1Q126	N	6.66667	Y	3	A	-	N	-	N	N	Y	-
592	conserved hypothetical protein	CAJ73787	91200735	kuste3032	Q1Q199	N	33.3333	Y	3	A	-	N	-	N	N	Y	Pfam:UPF0014
593	conserved hypothetical protein	CAJ73811	91200758	kuste3055	Q1Q1C7	N	33.3333	Y	3	A	-	N	-	N	N	Y	Pfam:Form_Nir_trans
599	hypothetical protein	CAJ73857	91200803	kuste3100	Q1Q1G9	N	26.6667	Y	3	A	-	N	-	N	N	Y	Pfam:Cytochrom_C_asm
603	strongly similar to cell division protein FtsH	CAJ73922	91200867	kuste3164	Q1Q1P0	N	26.6667	Y	3	A	-	N	-	N	N	N	Pfam:FtsH_ext,AAA,Pfam:AAA,Pfam:AAA_5,Pfam:Peptidase_M41
604	unknown protein	CAJ73935	91200880	kuste3177	Q1Q1P6	N	0	Y	3	A	-	N	-	N	N	Y	-
607	hypothetical protein	CAJ73963	91200907	kuste3204	Q1Q1S2	N	0	Y	3	A	-	N	-	N	N	Y	-
608	similar to ABC-transporter involved in LPS biosynthesis Wzm	CAJ73970	91200914	kuste3211	Q1Q1T4	N	0	Y	3	A	-	N	-	N	N	Y	Pfam:ABC2_membrane
610	hypothetical protein	CAJ73997	91200941	kuste3238	Q1Q1W1	N	33.3333	Y	3	A	-	N	-	N	N	N	Pfam:Wzy_C
611	hypothetical protein	CAJ74036	91200979	kuste3276	Q1Q1Z3	N	40	Y	3	A	-	N	-	N	N	Y	Pfam:PqiA
612	hypothetical protein	CAJ74042	91200985	kuste3282	Q1Q206	N	20	Y	3	A	-	N	-	N	N	N	-
614	hypothetical protein	CAJ74054	91200997	kuste3294	Q1Q213	N	0	Y	3	A	-	N	-	N	N	Y	-
616	unknown protein	CAJ74092	91201034	kuste3331	Q1Q252	N	0	Y	3	A	-	N	-	N	N	N	-
619	conserved hypothetical protein	CAJ74125	91201067	kuste3364	Q1Q294	N	46.6667	Y	3	A	-	N	-	N	N	Y	Pfam:SNARE_assoc
620	similar to outer membrane lipoprotein-sorting protein LolA	CAJ74126	91201068	kuste3365	Q1Q293	N	33.3333	Y	3	A	-	N	-	N	N	N	Pfam:LolA
622	strongly similar to ABC-transporter, permease	CAJ74139	91201081	kuste3378	Q1Q298	N	0	Y	3	A	-	N	-	N	N	N	Pfam:DUF140
623	strongly similar to cellulose synthase, catalytic subunit (UDP-forming)	CAJ74150	91201091	kuste3388	Q1Q2A6	N	6.66667	Y	3	A	-	N	-	N	N	N	Pfam:Glycos_transf_2,Pfam:PilZ
625	similar to endoglucanase (endo-1,4-beta-D-glucanase; carboxymethylcellulase)	CAJ74153	91201094	kuste3391	Q1Q2C1	N	40	Y	3	A	-	N	-	N	N	N	Pfam:Glyco_hydro_8
626	conserved hypothetical protein	CAJ74177	91201118	kuste3415	Q1Q2D3	N	46.6667	Y	3	A	-	N	-	N	N	Y	WD40,WD40,Pfam:BPD_transp_1
627	conserved hypothetical protein	CAJ74178	91201119	kuste3416	Q1Q2D2	N	46.6667	Y	3	A	-	N	-	N	N	N	Pfam:BPD_transp_1
628	unknown protein	CAJ74189	91201130	kuste3427	Q1Q2G0	N	13.3333	Y	3	A	-	N	-	N	N	Y	-
629	conserved hypothetical protein	CAJ74194	91201135	kuste3432	Q1Q2F5	N	33.3333	Y	3	A	-	N	-	N	N	N	VWA,Pfam:VWA
631	conserved hypothetical protein	CAJ74206	91201147	kuste3444	Q1Q2G3	N	0	Y	3	A	-	N	-	N	N	N	-
632	conserved hypothetical protein	CAJ74220	91201161	kuste3458	Q1Q2I7	N	6.66667	Y	3	A	-	N	-	N	N	Y	Pfam:C4dic_mal_tran
633	unknown protein	CAJ74257	91201197	kuste3494	Q1Q2M3	N	33.3333	Y	3	A	-	N	-	N	N	Y	-
634	unknown protein	CAJ74264	91201204	kuste3501	Q1Q2L6	N	0	Y	3	A	-	N	-	N	N	N	-
635	unknown protein	CAJ74265	91201205	kuste3502	Q1Q2N4	N	40	Y	3	A	-	N	-	N	N	N	-
636	strongly similar to groEL suppressor protein SugE	CAJ74277	91201217	kuste3514	Q1Q2P2	N	13.3333	Y	3	A	-	N	-	N	N	Y	Pfam:Multi_Drug_Res	YES
637	similar to transposase tnpA	CAJ74284	91201224	kuste3521	Q1Q2N5	N	0	Y	3	A	-	N	-	N	N	N	-
638	unknown protein	CAJ74309	91201249	kuste3546	Q1Q2S2	N	0	Y	3	A	-	N	-	N	N	Y	-
643	unknown protein	CAJ74330	91201270	kuste3567	Q1Q2T9	N	33.3333	Y	3	A	-	N	-	N	N	N	-
644	similar to cobalamin biosynthesis protein cbiB	CAJ74331	91201271	kuste3568	Q1Q2T8	N	6.66667	Y	3	A	-	N	-	N	N	N	Pfam:CobD_Cbib
645	conserved hypothetical protein	CAJ74351	91201291	kuste3588	Q1Q2V4	N	33.3333	Y	3	A	-	N	-	N	N	Y	Pfam:MarC
646	conserved hypothetical protein	CAJ74357	91201297	kuste3594	Q1PUW7	N	0	Y	3	A	-	N	-	N	N	N	-
648	unknown protein	CAJ74395	91201335	kuste3632	Q1Q304	N	0	Y	3	A	-	N	-	N	N	Y	Pfam:LYTB,Pfam:UbiA
649	unknown protein	CAJ74410	91201350	kuste3647	Q1Q327	N	6.66667	Y	3	A	-	N	-	N	N	N	-
650	similar to transposase tnpA	CAJ74419	91201359	kuste3656	Q1Q337	N	0	Y	3	A	-	N	-	N	N	N	-
651	unknown protein	CAJ74433	91201373	kuste3670	Q1Q342	N	0	Y	3	A	-	N	-	N	N	N	-
652	similar to transposase tnpA	CAJ74448	91201388	kuste3685	Q1Q362	N	46.6667	Y	3	A	-	N	-	N	N	N	-
653	hypothetical membrane protein	CAJ74451	91201391	kuste3688	Q1Q359	N	46.6667	Y	3	A	-	N	-	N	N	N	Pfam:Wzy_C
654	similar to ammonium transport protein amtB possibly fused to histidine kinase	CAJ74453	91201393	kuste3690	Q1Q357	N	20	Y	3	A	-	N	-	N	N	Y	Pfam:Ammonium_transp,HisKA,Pfam:HisKA,HATPase_c,Pfam:HATPase_c
656	similar to cobalt transport protein CbiQ	CAJ74475	91201415	kuste3712	Q1Q392	N	6.66667	Y	3	A	-	N	-	N	N	Y	Pfam:CbiQ
660	unknown protein	CAJ74530	91201470	kuste3767	Q1Q3E0	N	13.3333	Y	3	A	-	N	-	N	N	Y	-
662	similar to ATP synthase subunit A	CAJ74552	91201492	kuste3789	Q1Q3F7	N	13.3333	Y	3	A	-	N	-	N	N	Y	Pfam:ATP-synt_A
663	unknown protein	CAJ74606	91201546	kuste3843	Q1Q3L4	N	33.3333	Y	3	A	-	N	-	N	N	N	-
664	hypothetical protein	CAJ74633	91201573	kuste3870	Q1Q3P1	N	0	Y	3	A	-	N	-	N	N	N	Pfam:V_ATPase_I
665	unknown protein	CAJ74676	91201616	kuste3913	Q1Q3U3	N	0	Y	3	A	-	N	-	N	N	N	Pfam:PEGA
667	unknown protein	CAJ74687	91201627	kuste3924	Q1Q3V2	N	20	Y	3	A	-	N	-	N	N	N	-
668	hypothetical protein	CAJ74706	91201646	kuste3943	Q1Q3X0	N	13.3333	Y	3	A	-	N	-	N	N	N	-
670	conserved hypothetical protein	CAJ74723	91201663	kuste3960	Q1Q3Z1	N	46.6667	Y	3	A	-	N	-	N	N	Y	Pfam:MotA_ExbB
671	conserved hypothetical protein	CAJ74724	91201664	kuste3961	Q1Q3Z0	N	33.3333	Y	3	A	-	N	-	N	N	N	Pfam:DUF2149
673	similar to CDP-diacylglycerol-serine O-phosphatidyltransferase	CAJ74785	91201725	kuste4022	Q1Q445	N	0	Y	3	A	-	N	-	N	N	N	Pfam:CDP-OH_P_transf
674	unknown protein	CAJ74796	91201736	kuste4033	Q1Q452	N	13.3333	Y	3	A	-	N	-	N	N	Y	-
675	unknown protein	CAJ74803	91201743	kuste4040	Q1Q463	N	0	Y	3	A	-	N	-	N	N	N	-
676	unknown protein	CAJ74804	91201744	kuste4041	Q1Q462	N	6.66667	Y	3	A	-	N	-	N	N	Y	-
677	Conserved Hypothetical Protein	CAJ74830	91201770	kuste4067	Q1Q491	N	26.6667	Y	3	A	-	N	-	N	N	Y	Pfam:Cation_efflux
678	Hypothetical Protein	CAJ74833	91201773	kuste4071	Q1Q488	N	6.66667	Y	3	A	-	N	-	N	N	N	-
680	unknown protein	CAJ74837	91201777	kuste4075	Q1Q4A3	N	33.3333	Y	3	A	-	N	-	N	N	Y	-
681	hypothetical protein	CAJ74838	91201778	kuste4076	Q1Q4A2	N	13.3333	Y	3	A	-	N	-	N	N	Y	-
682	hypothetical protein	CAJ74840	91201780	kuste4078	Q1Q4A0	N	13.3333	Y	3	A	-	N	-	N	N	N	-
685	hypothetical protein	CAJ74847	91201787	kuste4085	Q1Q4B1	N	13.3333	Y	3	A	-	N	-	N	N	Y	Pfam:ABC-3,Pfam:FecCD
686	unknown protein	CAJ74873	91201813	kuste4111	Q1Q4E0	N	13.3333	Y	3	A	-	N	-	N	N	N	-
687	conserved hypothetical protein	CAJ74874	91201814	kuste4112	Q1Q4D9	N	0	Y	3	A	-	N	-	N	N	Y	Pfam:GSPII_F,Pfam:GSPII_F	YES
689	unknown protein	CAJ74878	91201818	kuste4116	Q1Q4D5	N	33.3333	Y	3	A	-	N	-	N	N	Y	-
690	conserved hypothetical protein	CAJ74885	91201825	kuste4123	Q1Q4E8	N	46.6667	Y	3	A	-	N	-	N	N	Y	Pfam:BCCT,Pfam:Usp
693	similar to Na+-driven multidrug efflux protein NorM	CAJ74937	91201877	kuste4175	Q1Q4J5	N	6.66667	Y	3	A	-	N	-	N	N	N	Pfam:MatE,Pfam:MatE
694	unknown protein	CAJ74938	91201878	kuste4176	Q1Q4J4	N	0	Y	3	A	-	N	-	N	N	N	-
695	unknown protein	CAJ74956	91201896	kuste4194	Q1Q4L0	N	26.6667	Y	3	A	-	N	-	N	N	Y	-
696	unknown protein	CAJ74970	91201910	kuste4208	Q1Q4N5	N	13.3333	Y	3	A	-	N	-	N	N	N	-
697	unknown protein	CAJ74973	91201913	kuste4211	Q1Q4N2	N	13.3333	Y	3	A	-	N	-	N	N	N	-
700	similar to lipid A core O-antigen ligase related enzyme	CAJ74987	91201927	kuste4225	Q1Q4N8	N	13.3333	Y	3	A	-	N	-	N	N	N	Pfam:Wzy_C
701	unknown protein	CAJ74999	91201939	kuste4237	Q1Q4R5	N	13.3333	Y	3	A	-	N	-	N	N	Y	-
702	similar to ferrous iron transport protein B (GTP binding)	CAJ75002	91201942	kuste4240	Q1Q4R2	N	0	Y	3	A	-	N	-	N	N	N	Pfam:MMR_HSR1,Pfam:Gate,Pfam:FeoB_C,Pfam:Gate
704	hypothetical protein	CAJ75025	91201965	kuste4263	Q1Q4S6	N	0	Y	3	A	-	N	-	N	N	Y	Pfam:DUF1858
705	hypothetical protein	CAJ75041	91201981	kuste4279	Q1Q4U8	N	40	Y	3	A	-	N	-	N	N	Y	Pfam:Peptidase_M48,Pfam:Peptidase_M56
706	strongly similar to cation-transporting ATPase PacL	CAJ75054	91201994	kuste4292	Q1Q4V6	N	0	Y	3	A	-	N	-	N	N	Y	Pfam:Cation_ATPase_N,Cation_ATPase_N,Pfam:E1-E2_ATPase,Pfam:Hydrolase,Pfam:Cation_ATPase_C
710	similar to formate transporter	CAJ75086	91202026	kuste4324	Q1Q4Z9	N	0	Y	3	A	-	N	-	N	N	N	Pfam:Form_Nir_trans
711	similar to type II lipoprotein signal peptidase	CAJ75100	91202040	kuste4338	Q1Q505	N	26.6667	Y	3	A	-	N	-	N	N	Y	Pfam:Peptidase_A8
717	unknown protein	CAJ75197	91202137	kuste4435	Q1Q5A6	N	13.3333	Y	3	A	-	N	-	N	N	N	-
718	Unknown protein	CAJ75200	91202140	kuste4438	Q1Q5A3	N	13.3333	Y	3	A	-	N	-	N	N	N	-
719	unknown protein	CAJ75238	91202178	kuste4476	Q1Q5E4	N	0	Y	3	A	-	N	-	N	N	Y	-
720	hypothetical protein	CAJ75263	91202203	kuste4501	Q1Q5H6	N	0	Y	3	A	-	N	-	N	N	N	-
724	hypothetical protein	CAJ75279	91202219	kuste4517	Q1Q5J8	N	46.6667	Y	3	A	-	N	-	N	N	Y	Pfam:Abi
725	unknown protein	CAJ75288	91202228	kuste4526	Q1Q5I9	N	13.3333	Y	3	A	-	N	-	N	N	Y	-
727	conserved hypothetical protein	CAJ75311	91202251	kuste4549	Q1Q5M5	N	0	Y	3	A	-	N	-	N	N	N	Pfam:Plasmid_stabil
728	similar to the Rieske Protein II of bc1 complex	CAJ75331	91202271	kuste4569	Q1Q5P2	N	33.3333	Y	3	A	-	N	-	Y	N	N	Pfam:Rieske
729	similar to cytochrome b6	CAJ75333	91202273	kuste4571	Q1Q5P0	N	0	Y	3	A	-	N	-	N	N	N	Pfam:Cytochrom_B_N
730	hypothetical bc1 protein (putative UQ:cyt c oxidoreductase)	CAJ75334	91202274	kuste4572	Q1Q5N9	N	6.66667	Y	3	A	-	N	-	N	N	Y	-
731	cytochrome c family protein	CAJ75335	91202275	kuste4573	Q1Q5N8	N	46.6667	Y	3	A	A	Y	33.3	N	N	N	-
732	unknown protein	CAJ75339	91202279	kuste4577	Q1Q5Q4	N	0	Y	3	A	-	N	-	N	N	Y	-
733	conserved hypothetical protein	CAJ75352	91202292	kuste4590	Q1Q5R0	N	26.6667	Y	3	A	-	N	-	N	N	N	Pfam:Peptidase_M50,Pfam:CBS,CBS
734	strongly similar to cobalt-zinc-cadmium resistance protein CzcA	CAJ75395	91202335	kuste4633	Q1Q5W2	N	13.3333	Y	3	A	-	N	-	N	N	N	Pfam:ACR_tran	YES
736	conserved hypothetical protein	CAJ75406	91202346	kuste4644	Q1Q5X0	N	0	Y	3	A	-	N	-	N	N	N	-
737	conserved hypothetical electron transport protein	CAJ75420	91202360	kuste4658	Q1Q5X4	N	33.3333	Y	3	A	-	N	-	N	N	Y	Pfam:NQR2_RnfD_RnfE
738	unknown protein	CAJ75425	91202365	kuste4663	Q1Q5Y3	N	26.6667	Y	3	A	-	N	-	N	N	N	-
739	conserved hypothetical protein	CAJ72013	91202374	kustd1268	Q1Q0F3	N	46.6667	Y	3	A	-	N	-	N	N	Y	Pfam:CbiM
740	conserved hypothetical protein	CAJ72016	91202377	kustd1271	Q1Q0G6	N	26.6667	Y	3	A	-	N	-	N	N	Y	Pfam:Peptidase_M50
741	hypothetical protein	CAJ72021	91202382	kustd1276	Q1Q0G1	N	26.6667	Y	3	A	-	N	-	N	N	N	-
743	unknown protein	CAJ72062	91202423	kustd1317	Q1PYB1	N	0	Y	3	A	-	N	-	N	N	N	-
744	conserved hypothetical protein	CAJ72092	91202453	kustd1347	Q1PYD8	N	6.66667	Y	3	A	-	N	-	N	N	N	Pfam:FA_hydroxylase
745	similar to gamma-aminobutyrate permease	CAJ72096	91202457	kustd1351	Q1PYD4	N	40	Y	3	A	-	N	-	N	N	Y	Pfam:Spore_permease,Pfam:AA_permease
746	hypothetical protein	CAJ72110	91202471	kustd1365	Q1PYF9	N	26.6667	Y	3	A	-	N	-	N	N	N	-
749	unknown protein	CAJ72126	91202487	kustd1381	Q1PYG2	N	0	Y	3	A	-	N	-	N	N	N	-
750	unknown protein	CAJ72175	91202536	kustd1430	Q1PYL0	N	0	Y	3	A	-	N	-	N	N	N	-
754	similar to Rieske 2Fe-2S iron sulfur protein (cytochrome b6-F complex)	CAJ72225	91202586	kustd1480	Q1PYR8	N	6.66667	Y	3	A	-	N	-	N	N	N	Pfam:Rieske
755	strongly similar to cytochrome b6	CAJ72226	91202587	kustd1481	Q1PYR7	N	0	Y	3	A	-	N	-	N	N	N	Pfam:Cytochrom_B_N
756	hypothetical bc1 protein (putative UQ:cyt c oxidpoeductase	CAJ72229	91202590	kustd1484	Q1PYR4	N	0	Y	3	A	-	N	-	N	N	Y	-
757	unknown protein	CAJ72236	91202597	kustd1491	Q1PYS9	N	40	Y	3	A	-	N	-	N	N	N	Pfam:DivIC
759	unknown protein	CAJ72257	91202618	kustd1512	Q1PYU6	N	33.3333	Y	3	A	-	N	-	N	N	Y	-
760	unknown protein	CAJ72288	91202649	kustd1543	Q1PYX2	N	20	Y	3	A	-	N	-	N	N	N	-
761	similar to phosphoribosylcarboxyaminoimidazole carboxylase	CAJ72294	91202655	kustd1549	Q1PYY5	N	0	Y	3	A	-	N	-	N	N	Y	Pfam:AIRC
765	similar to glycosyl transferase	CAJ72370	91202731	kustd1625	Q1PZ62	N	20	Y	3	A	-	N	-	N	N	N	Pfam:Bac_transf
766	conserved hypothetical protein	CAJ72380	91202741	kustd1635	Q1PZ72	N	46.6667	Y	3	A	-	N	-	N	N	Y	Pfam:Na_Ca_ex,Pfam:Na_Ca_ex
767	similar to ADP-heptose:LPS heptosyltransferase II	CAJ72381	91202742	kustd1636	Q1PZ71	N	0	Y	3	A	-	N	-	N	N	N	Pfam:Glyco_transf_9
769	unknown protein	CAJ72385	91202746	kustd1640	Q1PZ67	N	46.6667	Y	3	A	-	N	-	N	N	N	-
774	hypothetical (monoheme) protein	CAJ72455	91202816	kustd1710	Q1PZE7	N	46.6667	Y	3	A	-	Y	17.6	N	N	N	-
775	hypothetical (diheme) protein	CAJ72456	91202817	kustd1711	Q1PZE6	N	46.6667	Y	3	A	A	Y	53.3	N	N	N	Pfam:Cytochrom_C
776	similar to formate/nitrite transporter FocA	CAJ72465	91202826	kustd1720	Q1PZF6	N	26.6667	Y	3	A	-	N	-	N	N	Y	Pfam:Form_Nir_trans
777	similar to formate/nitrite transporter FocA	CAJ72466	91202827	kustd1721	Q1PZF5	N	13.3333	Y	3	A	-	N	-	N	N	Y	Pfam:Form_Nir_trans
779	conserved hypothetical protein	CAJ72482	91202843	kustd1737	Q1PZH8	N	20	Y	3	A	-	N	-	N	N	Y	Pfam:Peptidase_M50
782	similar to membrane-bound	CAJ72518	91202879	kustd1773	Q1PZK0	N	46.6667	Y	3	A	-	N	-	N	N	N	Pfam:Oxidored_q1
785	conserved hypothetical protein	CAJ72573	91202934	kustd1828	Q1PZQ5	N	0	Y	3	A	-	N	-	N	N	N	-
787	strongly similar to isochorismatase (2,3 dihydro-2,3-dihydroxybenzoate synthase)	CAJ72591	91202952	kustd1846	Q1PZS5	N	0	Y	3	A	-	N	-	N	N	N	Pfam:Isochorismatase
788	conserved hypothetical protein	CAJ72594	91202955	kustd1849	Q1PZU2	N	13.3333	Y	3	A	-	N	-	N	N	Y	-
789	conserved hypothetical protein	CAJ72595	91202956	kustd1850	Q1PZU1	N	33.3333	Y	3	A	-	N	-	N	N	Y	-
790	unknown protein	CAJ72598	91202959	kustd1853	Q1PZT8	N	26.6667	Y	3	A	-	N	-	N	N	Y	-
791	hypothetical protein	CAJ72603	91202964	kustd1858	Q1PZV3	N	13.3333	Y	3	A	-	N	-	N	N	Y	Pfam:Abi
792	unknown protein	CAJ72607	91202968	kustd1862	Q1PZU9	N	6.66667	Y	3	A	-	N	-	N	N	N	-
793	hypothetical protein	CAJ72614	91202975	kustd1869	Q1PZW1	N	40	Y	3	A	-	N	-	N	N	N	-
794	similar to rod shape-determining protein	CAJ72639	91203000	kustd1894	Q1PZX5	N	26.6667	Y	3	A	-	N	-	N	N	N	Pfam:FTSW_RODA_SPOVE
798	unknown protein	CAJ72658	91203019	kustd1913	Q1PZZ6	N	20	Y	3	A	-	N	-	N	N	Y	-
801	hypothetical protein	CAJ72710	91203071	kustd1965	Q1Q057	N	33.3333	Y	3	A	-	N	-	N	N	N	Pfam:SpoIID
802	unknown protein	CAJ72716	91203077	kustd1971	Q1Q051	N	6.66667	Y	3	A	-	N	-	N	N	N	-
803	conserved hypothetical protein	CAJ72719	91203080	kustd1974	Q1Q067	N	40	Y	3	A	-	N	-	N	N	Y	Pfam:DUF456
805	unknown protein	CAJ72735	91203096	kustd1990	Q1Q070	N	0	Y	3	A	-	N	-	N	N	N	-
808	hypothetical protein/ Clc-type chloride channel	CAJ72781	91203142	kustd2036	Q1Q0B8	N	40	Y	3	A	-	N	-	N	N	Y	-
810	strongly similar to fosmidomycin resistance protein	CAJ72792	91203153	kustd2047	Q1Q0C5	N	6.66667	Y	3	A	-	N	-	N	N	Y	Pfam:MFS_1	YES
811	strongly similar to methylmalonyl-CoA or oxaloacetate decarboxylase (beta subunit)	CAJ72806	91203167	kustd2061	Q1Q0E9	N	26.6667	Y	3	A	-	N	-	N	N	N	Pfam:OAD_beta
812	hypothetical protein; putative gamma subunit (oadG) of oxaloacetate decarboxylase	CAJ72807	91203168	kustd2062	Q1Q0E8	N	40	Y	3	A	-	N	-	N	N	N	-
814	similar to ABC-type transport system permease protein	CAJ72812	91203173	kustd2067	Q1PXR1	N	13.3333	Y	3	A	-	N	-	N	N	Y	Pfam:DUF140
817	conserved hypothetical protein	CAJ72831	91203192	kustd2086	Q1PXR2	N	46.6667	Y	3	A	-	N	-	Y	N	N	-
818	unknown protein	CAJ72834	91203195	kustd2089	Q1PXS9	N	0	Y	3	A	-	N	-	N	N	N	-
821	similar to maltose transport system permease protein	CAJ72880	91203241	kustd2135	Q1PXX3	N	26.6667	Y	3	A	-	N	-	N	N	Y	Pfam:BPD_transp_1
822	unknown protein	CAJ72882	91203243	kustd2137	Q1PXX1	N	13.3333	Y	3	A	-	N	-	N	N	Y	-
825	similar to D-alanine glycine permease	CAJ72895	91203256	kustd2150	Q1PXX8	N	6.66667	Y	3	A	-	N	-	N	N	Y	Pfam:Na_Ala_symp
828	unknown protein	CAJ72924	91203285	kustd2179	Q1PY08	N	33.3333	Y	3	A	-	N	-	N	N	N	-
829	unknown protein	CAJ72938	91203299	kustd2193	Q1PY29	N	0	Y	3	A	-	N	-	N	N	Y	-
830	hypothetical protein	CAJ72947	91203308	kustd2202	Q1PY37	N	13.3333	Y	3	A	-	N	-	N	N	N	Pfam:HAMP,HAMP,HisKA,Pfam:HisKA,HATPase_c,Pfam:HATPase_c
831	unknown protein	CAJ72956	91203317	kustd2211	Q1PY46	N	0	Y	3	A	-	N	-	N	N	N	-
832	unknown protein	CAJ72965	91203326	kustd2220	Q1PY56	N	40	Y	3	A	-	N	-	N	N	N	-
833	conserved hypothetical protein	CAJ71022	91203369	kustc0277	Q1PUX4	N	0	Y	3	A	-	N	-	N	N	N	Pfam:Lysine_decarbox
834	conserved hypothetical protein	CAJ71029	91203376	kustc0284	Q1PUW7	N	0	Y	3	A	-	N	-	N	N	N	-
835	similar to sec independent translocase tatC	CAJ71031	91203378	kustc0286	Q1PUY3	N	20	Y	3	A	-	N	-	N	N	N	Pfam:TatC,Pfam:FecR
836	conserved hypothetical protein	CAJ71049	91203396	kustc0304	Q1PV04	N	46.6667	Y	3	A	-	N	-	N	N	N	Pfam:DUF2062
837	strongly similar to P-type Mg2+ transport ATPase, subunit B	CAJ71056	91203403	kustc0311	Q1PUZ7	N	0	Y	3	A	-	N	-	N	N	Y	Pfam:Cation_ATPase_N,Cation_ATPase_N,Pfam:E1-E2_ATPase,Pfam:Hydrolase,Pfam:Cation_ATPase_C
838	strongly similar to molybdopterin synthesis protein MoeB and thiamin biosynthesis protein ThiF	CAJ71120	91203467	kustc0375	Q1PV71	N	13.3333	Y	3	A	-	N	-	N	N	N	Pfam:ThiF,Pfam:MoeZ_MoeB
840	hypothetical protein	CAJ71129	91203476	kustc0384	Q1PV81	N	13.3333	Y	3	A	-	N	-	N	N	Y	Pfam:MFS_1
841	conserved hypothetical multiheme protein	CAJ71139	91203486	kustc0394	Q1PV90	N	46.6667	Y	3	A	-	Y	0	N	N	N	-
843	conserved hypothetical protein	CAJ71171	91203518	kustc0426	Q1PVB7	N	6.66667	Y	3	A	-	N	-	N	N	N	-
844	strongly similar to cbb3-type cytochrome c oxidase subunit 1 CcoN	CAJ71174	91203521	kustc0429	Q1PVB4	N	26.6667	Y	3	A	-	Y	8.1	N	N	N	Pfam:COX1,Pfam:FixO
846	conserved hypothetical protein	CAJ71210	91203557	kustc0465	Q1PVF3	N	46.6667	Y	3	A	-	N	-	N	N	Y	Pfam:Rhomboid
847	unknown protein	CAJ71212	91203559	kustc0467	Q1PVF1	N	0	Y	3	A	-	N	-	N	N	N	-
849	unknown protein	CAJ71232	91203579	kustc0487	Q1PVI6	N	0	Y	3	A	-	N	-	N	N	N	Pfam:Biotin_lipoyl
851	unknown protein	CAJ71251	91203598	kustc0506	Q1PVK6	N	20	Y	3	A	-	N	-	N	N	Y	-
852	unknown protein	CAJ71268	91203615	kustc0523	Q1PVK9	N	13.3333	Y	3	A	-	N	-	N	N	Y	-
854	hypothetical protein	CAJ71304	91203651	kustc0559	Q1PVP2	N	40	Y	3	A	-	Y	0	N	N	N	-
856	similar to ATPB gene encoding subunit a of ATP synthase	CAJ71320	91203667	kustc0575	Q1PVR4	N	0	Y	3	A	-	N	-	N	N	Y	Pfam:ATP-synt_A
857	unknown protein	CAJ71353	91203700	kustc0608	Q1PVV5	N	26.6667	Y	3	A	-	N	-	N	N	Y	-
858	similar to glycosyltransferase	CAJ71377	91203724	kustc0632	Q1PVW8	N	0	Y	3	A	-	N	-	N	N	N	Pfam:Glycos_transf_1
859	similar to transposase tnpA	CAJ71387	91203734	kustc0642	Q1PVX8	N	0	Y	3	A	-	N	-	N	N	N	-
860	similar to transketolase C-terminal section / tranketolase A	CAJ71401	91203748	kustc0656	Q1PW03	N	0	Y	3	A	-	N	-	N	N	N	Pfam:Transket_pyr,Transket_pyr
862	similar to hydroxylamine oxidoreductase (hao)	CAJ71439	91203786	kustc0694	Q1PW30	N	0	Y	3	A	-	Y	51.1	N	N	N	-
863	hypothetical protein	CAJ71440	91203787	kustc0695	Q1PW29	N	46.6667	Y	3	A	-	N	-	N	N	N	TPR,TPR,Pfam:TPR_1,Pfam:TPR_2,TPR,Pfam:TPR_1,Pfam:TPR_2,TPR,Pfam:TPR_1,TPR,Pfam:TPR_1,Pfam:TPR_2,TPR,Pfam:TPR_1,TPR,Pfam:TPR_1,Pfam:TPR_2,TPR,Pfam:TPR_1
865	unknown protein	CAJ71482	91203829	kustc0737	Q1PW85	N	0	Y	3	A	-	N	-	N	N	Y	-
869	similar to Na+/H+ antiporter	CAJ71500	91203847	kustc0755	Q1PWA5	N	40	Y	3	A	-	N	-	N	N	Y	Pfam:Na_H_Exchanger,Pfam:TrkA_C
870	similar to O-linked GlcNAc transferase	CAJ71515	91203862	kustc0770	Q1PWA9	N	33.3333	Y	3	A	-	N	-	N	N	N	TPR,Pfam:TPR_1,Pfam:TPR_2,TPR,Pfam:TPR_1,TPR,Pfam:TPR_1,TPR,Pfam:TPR_1,Pfam:TPR_2
871	strongly similar to galactosyl transferase CpsE	CAJ71516	91203863	kustc0771	Q1PWA8	N	13.3333	Y	3	A	-	N	-	N	N	N	Pfam:Bac_transf
872	similar to capsular polysaccharide synthesis protein	CAJ71519	91203866	kustc0774	Q1PWC3	N	26.6667	Y	3	A	-	N	-	N	N	N	Pfam:Bac_transf
875	stongly similar to NADH dehydrogenase subunit	CAJ71579	91203926	kustc0834	Q1PWH8	N	13.3333	Y	3	A	-	N	-	N	N	N	Pfam:NADHdh
876	similar to NADH dehydrogenase I subunit J	CAJ71581	91203928	kustc0836	Q1PWH6	N	33.3333	Y	3	A	-	N	-	N	N	Y	Pfam:Oxidored_q3
877	similar to NADH:ubiquinone oxidoreductase subunit M	CAJ71585	91203932	kustc0840	Q1PWH2	N	46.6667	Y	3	A	-	N	-	N	N	Y	Pfam:Oxidored_q1
878	similar to NAD(P)H-quinone oxidoreductase chain 2	CAJ71587	91203934	kustc0842	Q1PWI9	N	46.6667	Y	3	A	-	N	-	N	N	Y	Pfam:Oxidored_q1
880	strongly similar to NaDC-2	CAJ71609	91203956	kustc0864	Q1PWK4	N	46.6667	Y	3	A	-	N	-	N	N	N	-
884	hypothetical proetein	CAJ71622	91203969	kustc0877	Q1PWL1	N	26.6667	Y	3	A	-	N	-	N	N	Y	-
887	Similar to ABC Multidrug Transporter (ATP Binding Cassette)	CAJ71650	91203997	kustc0905	Q1PWP0	N	0	Y	3	A	-	N	-	N	N	Y	Pfam:ABC_membrane,AAA,Pfam:ABC_tran
889	Hypothetical Protein	CAJ71657	91204004	kustc0912	Q1PWQ2	N	46.6667	Y	3	A	-	N	-	N	N	N	-
891	conserved hypothetical protein	CAJ71659	91204006	kustc0914	Q1PWQ0	N	46.6667	Y	3	A	-	N	-	N	N	Y	Pfam:MotA_ExbB
895	conserved hypothetical protein	CAJ71687	91204034	kustc0942	Q1PWS9	N	26.6667	Y	3	A	-	N	-	N	N	Y	Pfam:SNARE_assoc
896	similar to type IV prepilin-like proteins leader peptide processing enzyme	CAJ71729	91204076	kustc0984	Q1PWX9	N	0	Y	3	A	-	N	-	N	N	Y	Pfam:DiS_P_DiS,Pfam:Peptidase_A24
897	similar to rhomboid protein (intramembrane serine protease)	CAJ71745	91204092	kustc1000	Q1PWZ9	N	20	Y	3	A	-	N	-	N	N	Y	Pfam:Rhomboid
899	similar to serine/threonine protein kinase (catalytic domain)	CAJ71750	91204097	kustc1005	Q1PWZ4	N	26.6667	Y	3	A	-	N	-	N	N	N	STYKc
900	unknown protein	CAJ71758	91204105	kustc1013	Q1PX05	N	0	Y	3	A	-	N	-	N	N	Y	-
901	unknown protein	CAJ71785	91204132	kustc1040	Q1PX33	N	26.6667	Y	3	A	-	N	-	N	N	N	-
902	conserved hypothetical tpr repeat protein	CAJ71804	91204151	kustc1059	Q1PX50	N	20	Y	3	A	-	N	-	N	N	N	TPR,Pfam:TPR_1,Pfam:TPR_2,SEL1,TPR,Pfam:TPR_1,Pfam:TPR_2,SEL1,TPR,Pfam:TPR_1,Pfam:TPR_2,TPR,Pfam:TPR_1,Pfam:TPR_2,Pfam:TPR_3,TPR,Pfam:TPR_1,Pfam:TPR_2,TPR,Pfam:TPR_1,Pfam:TPR_2,SEL1,TPR,Pfam:TPR_1,TPR,Pfam:TPR_1,SEL1,TPR,Pfam:TPR_1,Pfam:TPR_2,TPR,Pfam:TPR_1,Pfam:TPR_2,Pfam:TPR_3,TPR
903	conserved hypothetical aquaporin protein	CAJ71815	91204162	kustc1070	Q1PX58	N	33.3333	Y	3	A	-	N	-	N	N	Y	Pfam:MIP
905	unknown protein	CAJ71824	91204171	kustc1079	Q1PX67	N	6.66667	Y	3	A	-	N	-	N	N	N	-
906	similar to pyruvate:ferredoxin and related 2-oxoacid:ferredoxin oxidoreductases, beta subunit	CAJ71853	91204200	kustc1108	Q1PX96	N	0	Y	3	A	-	N	-	N	N	N	Pfam:TPP_enzyme_C
907	unknown protein	CAJ71875	91204222	kustc1130	Q1PXB2	N	26.6667	Y	3	A	-	N	-	N	N	N	-
908	hypothetical protein	CAJ71893	91204240	kustc1148	Q1PXD1	N	0	Y	3	A	-	N	-	N	N	N	CYCc,Pfam:Guanylate_cyc
910	conserved hypothetical protein	CAJ71950	91204297	kustc1205	Q1PXK2	N	0	Y	3	A	-	N	-	N	N	Y	Pfam:BacA
912	hypothetical protein	CAJ71969	91204316	kustc1224	Q1PXM0	N	0	Y	3	A	-	N	-	N	N	Y	Pfam:Fer4
914	unknown protein	CAJ71981	91204328	kustc1236	Q1PXM7	N	0	Y	3	A	-	N	-	N	N	Y	Pfam:DUF1858
917	conserved hypothetical protein	CAJ72002	91204349	kustc1257	Q1PXP2	N	13.3333	Y	3	A	-	N	-	N	N	Y	-
920	hypothetical protein	CAJ70901	91204401	kustb0156	Q1PUK0	N	33.3333	Y	3	A	-	N	-	N	N	N	-
921	conserved hypothetical protein	CAJ70909	91204409	kustb0164	Q1PUL2	N	0	Y	3	A	-	N	-	N	N	N	Pfam:Glycos_transf_2
923	hypothetical protein	CAJ70952	91204452	kustb0207	Q1PUP2	N	26.6667	Y	3	A	-	N	-	N	N	N	Pfam:Wzy_C
924	hypothetical protein	CAJ70957	91204457	kustb0212	Q1PUQ6	N	13.3333	Y	3	A	-	N	-	N	N	Y	Pfam:Polysacc_synt,Pfam:MatE
925	similar to cytochrome b6	CAJ70967	91204467	kustb0222	Q1PUR6	N	0	Y	3	A	-	N	-	N	N	Y	Pfam:Cytochrom_B_N
927	Unknown protein	CAJ70976	91204476	kustb0231	Q1PUS7	N	26.6667	Y	3	A	-	N	-	N	N	N	-
929	similar to 4''-mycarosylisovaleryl-CoA transferase	CAJ70995	91204495	kustb0250	Q1PUU4	N	13.3333	Y	3	A	-	N	-	N	N	Y	Pfam:Acyl_transf_3
930	unknown protein	CAJ70746	91204518	kusta0001	Q1Q7F1	N	26.6667	Y	3	A	-	N	-	N	N	N	-
931	similar to nitrite/formate transporter focA	CAJ70749	91204521	kusta0004	Q1Q7F9	N	0	Y	3	A	-	N	-	N	N	Y	Pfam:Form_Nir_trans
932	similar to nitrite transporter	CAJ70754	91204526	kusta0009	Q1Q7F4	N	13.3333	Y	3	A	-	N	-	N	N	Y	Pfam:Form_Nir_trans
933	similar to membrane-bound lytic murein transglycosylase A	CAJ70755	91204527	kusta0010	Q1Q7F3	N	33.3333	Y	3	A	-	N	-	N	N	N	Pfam:MltA,Pfam:3D
934	unknown protein	CAJ70761	91204533	kusta0016	Q1Q7G4	N	46.6667	Y	3	A	-	N	-	N	N	N	-
935	similar to alkaline phosphatase PhoA	CAJ70766	91204538	kusta0021	Q1Q7H6	N	0	Y	3	A	-	N	-	N	N	Y	Pfam:SNARE_assoc
936	similar to phosphatidylglycerol-prolipoprotein diacylglyceryl transferase	CAJ70791	91204563	kusta0046	Q1Q7I8	N	40	Y	3	A	-	N	-	N	N	Y	Pfam:LGT
937	similar to glucosyl-1-phosphate transferase	CAJ70809	91204581	kusta0064	Q1Q7K9	N	20	Y	3	A	-	N	-	N	N	N	Pfam:Bac_transf
938	putative transposase	CAJ70839	91204611	kusta0094	Q1Q7N7	N	0	Y	3	A	-	N	-	N	N	N	-	total: 15

## Sheet: S3 - Cytochromes
Input Nr	Name	NCBI	genbank	locus tag	Uniprot	SP Y/N	SP % pred	TM Y/N	Subset	RF prediction	Training set A/P/-	Cyt?	Cyt Expr	Tat SP	Loops <45AA?	SMART/PFAM domains
841	conserved hypothetical multiheme protein	CAJ71139	91203486	kustc0394	Q1PV90	N	46.6667	Y	3	A	-	Y	0	N	N	-
15	unknown (diheme) protein	CAJ73221	91200177	kuste2474	Q1Q6M1	Y	80	N	1	A	-	Y	0	N	N	-
126	strongly similar to cd1 nitrite reductase NirS	CAJ74898	91201838	kuste4136	Q1Q4F5	Y	86.6667	N	1	A	-	Y	0	N	N	Pfam:Cytochrom_D1
16	conserved hypothetical (diheme) protein	CAJ73225	91200181	kuste2478	Q1Q6L7	Y	93.3333	N	1	A	-	Y	0	N	N	Pfam:Linocin_M18
271	hypothetical heme protein	CAJ71137	91203484	kustc0392	Q1PV92	Y	66.6667	N	1	A	-	Y	0	N	N	-
285	similar to cytochrome c6	CAJ71308	91203655	kustc0563	Q30JB5	Y	100	N	1	A	-	Y	0	N	N	-
326	hypothetical tetraheme cytochrome c protein	CAJ71915	91204262	kustc1170	Q1PXG6	Y	60	N	1	A	-	Y	0	N	N	-
17	similar to copper oxidase and hydroxylamine oxidoreductase (fusion protein)	CAJ73226	91200182	kuste2479	Q1Q6L6	Y	93.3333	N	1	A	-	Y	0	N	N	Pfam:Cu-oxidase_3,Pfam:Cu-oxidase_2
116	hypothetical multiheme cytochrome c protein	CAJ74788	91201728	kuste4025	Q1Q442	Y	66.6667	N	1	A	-	Y	0	N	N	-
854	hypothetical protein	CAJ71304	91203651	kustc0559	Q1PVP2	N	40	Y	3	A	-	Y	0	N	N	-
42	strongly similar to cytochrome c551 peroxidase	CAJ73658	91200608	kuste2905	Q1Q0Y1	Y	100	N	1	A	-	Y	0	N	N	Pfam:CCP_MauG
127	hypothetical mono heme cytochrome nirC	CAJ74899	91201839	kuste4137	Q1Q4F4	Y	73.3333	N	1	A	-	Y	0	N	N	-
317	hypothetical protein	CAJ71790	91204137	kustc1045	Q1PX28	Y	60	N	1	A	-	Y	0	N	N	-
328	similar to cytochrome c like protein	CAJ71965	91204312	kustc1220	Q1PXK5	Y	53.3333	N	1	A	-	Y	0	N	N	-
344	unknown protein	CAJ70833	91204605	kusta0088	Q1Q7P3	Y	100	N	1	A	-	Y	0	N	N	-
150	unknown protein	CAJ75118	91202058	kuste4356	Q1Q527	Y	60	N	1	A	-	Y	0	N	N	-
284	similar to cytochrome c-553	CAJ71307	91203654	kustc0562	Q30JB4	Y	86.6667	N	1	A	-	Y	0	N	N	Pfam:Cytochrom_C
3775	similar to cbb3-type cytochrome c oxidase subunit CcoP	CAJ71172	91203519	kustc0427	Q1PVB6	N	0	N	4	A	-	Y	0	N	N	Pfam:Cytochrom_C
1897	unknown protein	CAJ74202	91201143	kuste3440	Q1Q2G7	N	6.66667	N	4	A	-	Y	0	N	N	-
188	similar to hydroxylamine oxidoreductase hao	CAJ72085	91202446	kustd1340	Q1PYC5	Y	73.3333	N	1	A	-	Y	7.7	N	N	-
238	hypothetical protein	CAJ72700	91203061	kustd1955	Q1Q048	Y	80	N	1	A	-	Y	7.7	N	N	-
844	strongly similar to cbb3-type cytochrome c oxidase subunit 1 CcoN	CAJ71174	91203521	kustc0429	Q1PVB4	N	26.6667	Y	3	A	-	Y	8.1	N	N	Pfam:COX1,Pfam:FixO
149	unknown protein	CAJ75113	91202053	kuste4351	Q1Q532	Y	80	N	1	A	-	Y	8.3	N	N	Pfam:DUF1326
242	conserved hypothetical protein	CAJ72766	91203127	kustd2021	Q1Q0B4	Y	86.6667	N	1	A	-	Y	8.8	N	N	-
774	hypothetical (monoheme) protein	CAJ72455	91202816	kustd1710	Q1PZE7	N	46.6667	Y	3	A	-	Y	17.6	N	N	-
433	conserved hypothetical (monoheme) protein	CAJ72452	91202813	kustd1707	Q1PZF0	Y	86.6667	Y	2	A	-	Y	25	N	N	-
369	hypothetical (hepta heme) protein	CAJ73607	91200558	kuste2855	Q1Q0T8	Y	80	Y	2	A	-	Y	33.3	N	N	-
415	similar to hydroxylamine oxidoreductase hao	CAJ75336	91202276	kuste4574	Q1Q5N7	Y	80	Y	2	A	-	Y	39.4	N	N	-
434	hypothetical (diheme) protein	CAJ72454	91202815	kustd1709	Q1PZE8	Y	60	Y	2	A	-	Y	50	N	N	EB_dh,Pfam:EB_dh
862	similar to hydroxylamine oxidoreductase (hao)	CAJ71439	91203786	kustc0694	Q1PW30	N	0	Y	3	A	-	Y	51.1	N	N	-
138	hypothetical cytochrome protein	CAJ75043	91201983	kuste4281	Q1Q4U6	Y	100	N	1	A	A	Y	11.1	N	N	Pfam:Cna_B,Pfam:Paired_CXXCH_1
235	strongly similar to cytochrome c peroxidase	CAJ72649	91203010	kustd1904	Q1PZY5	Y	100	N	1	A	A	Y	12.5	N	N	Pfam:CCP_MauG
3229	similar to cytochrome c (CII)	CAJ72431	91202792	kustd1686	Q1PZB6	N	26.6667	N	4	A	A	Y	15.4	N	N	-
4604	similar to cytochrome c6 (soluble cytochrome f, cytochrome c553)	CAJ70789	91204561	kusta0044	Q1Q7J0	N	20	N	4	A	A	Y	20	N	N	-
214	conserved hypothetical (monoheme) protein	CAJ72450	91202811	kustd1705	Q1PZD3	Y	80	N	1	A	A	Y	31.2	N	N	-
731	cytochrome c family protein	CAJ75335	91202275	kuste4573	Q1Q5N8	N	46.6667	Y	3	A	A	Y	33.3	N	N	-
2604	unknown protein	CAJ75075	91202015	kuste4313	Q1Q4Z1	N	13.3333	N	4	A	A	Y	33.3	N	N	-
582	similar to undeca heme containing cytochrome c protein	CAJ73629	91200580	kuste2877	Q1Q0V4	N	26.6667	Y	3	A	A	Y	35.3	N	N	-
4642	hypothetical protein	CAJ70830	91204602	kusta0085	Q1Q7M7	N	26.6667	N	4	A	A	Y	35.3	N	N	-
342	similar to hydroxylamine oxidoreductase hao	CAJ70788	91204560	kusta0043	Q1Q7J1	Y	100	N	1	A	A	Y	36.6	N	N	-
37	hypothetical (triheme) protein	CAJ73606	91200557	kuste2854	Q1Q0T9	Y	100	N	1	A	A	Y	45	N	N	-
215	hypothetical (tetraheme) protein	CAJ72453	91202814	kustd1708	Q1PZE9	Y	100	N	1	A	A	Y	52.5	N	N	Pfam:Cytochrom_C
775	hypothetical (diheme) protein	CAJ72456	91202817	kustd1711	Q1PZE6	N	46.6667	Y	3	A	A	Y	53.3	N	N	Pfam:Cytochrom_C
280	similar to hydroxylamine oxidoreductase	CAJ71203	91203550	kustc0458	Q1PVE0	Y	73.3333	N	1	A	A	Y	54.5	N	N	-
319	similar to hydroxylamine oxidoreductase hao	CAJ71806	91204153	kustc1061	Q1PX48	Y	100	N	1	A	A	Y	63.3	N	N	-
279	conserved hypothetical cytochrome protein	CAJ71202	91203549	kustc0457	Q1PVE1	Y	100	N	1	A	A	Y	64.7	N	N	-
343	unknown protein	CAJ70832	91204604	kusta0087	Q1Q7P4	Y	80	N	1	A	A	Y	70	N	N	-
40	hypothetical (di heme) protein	CAJ73612	91200563	kuste2860	Q1Q0T3	Y	86.6667	N	1	A	A	Y	75	N	N	-
41	hypothetical (di heme) protein	CAJ73613	91200564	kuste2861	Q1Q0T2	Y	100	N	1	A	A	Y	76.9	N	N	-
128	conserved hypothetical nirN maturation protein	CAJ74900	91201840	kuste4138	Q1Q4F3	Y	80	N	1	P	-	Y	0	N	N	Pfam:Cytochrom_D1
272	hypothetical multiheme protein	CAJ71138	91203485	kustc0393	Q1PV91	Y	73.3333	N	1	P	-	Y	0	N	N	-
147	conserved hypothetical protein (diheme cytochrome c)	CAJ75109	91202049	kuste4347	Q1Q516	Y	66.6667	N	1	P	-	Y	0	N	N	-
18	hypothetical pentaheme protein	CAJ73230	91200186	kuste2483	Q1Q6N1	Y	93.3333	N	1	P	-	Y	0	N	N	-
540	hypothetical c554 cytochrome protein	CAJ73208	91200164	kuste2461	Q1Q6L4	N	46.6667	Y	3	P	-	Y	0	N	N	-
239	hypothetical protein	CAJ72701	91203062	kustd1956	Q1Q047	Y	86.6667	N	1	P	-	Y	0	N	N	-
926	Unknown protein	CAJ70972	91204472	kustb0227	Q1PUR1	N	0	Y	3	P	-	Y	0	N	N	-
9	conserved hypothetical hydroxylamine oxidoreductase protein	CAJ73181	91200138	kuste2435	Q1Q6I6	Y	100	N	1	P	-	Y	0	N	N	-
10	similar to hydroxylamine oxidoreductase hao	CAJ73204	91200160	kuste2457	Q1Q6J9	Y	93.3333	N	1	P	-	Y	0	N	N	-
2769	hypothetical protein with DTXW domain	CAJ75276	91202216	kuste4514	Q1Q5I2	N	0	N	4	P	-	Y	0	N	N	Pfam:DTW
202	hypothetical cytochrome c protein	CAJ72230	91202591	kustd1485	Q1PYR3	Y	53.3333	N	1	P	-	Y	6.2	N	N	-
597	conserved hypothetical cytochrome bc (fusion) protein	CAJ73854	91200800	kuste3097	Q1Q1H2	N	26.6667	Y	3	P	-	Y	21.6	N	N	Pfam:Cytochrom_B_N,Pfam:Cytochrom_C
According to the RF prediction:
Percentage of expressed cytochromes outside set A predicted to be anammoxosomal:~85%
Percentage of cytochromes outside set A predicted to be annamoxosomal (including non-expressed): ~70%

## Sheet: S4- Cyt C maturation
CytC Maturation Proteins	Locus tag	RF prediction	Training set A/P/-	Tat SP	Loops <45AA?	SMART/PFAM domains
ResA - 1	kustc0860	A	-	N	N	Pfam:AhpC-TSA,Pfam:Redoxin,Pfam:Thioredoxin
ResA - 2	kustc0967	A	-	N	N	Pfam:Redoxin,Pfam:AhpC-TSA,Pfam:Thioredoxin
ResB	kustd1761	P	-	N	N	-
ResC - 1	kustd1760	A	-	N	N	Pfam:Cytochrom_C_asm
ResC - 2	kuste2774	A	-	N	Y	Pfam:Cytochrom_C_asm
ResC - 3	kuste3100	A	-	N	Y	Pfam:Cytochrom_C_asm
DsbD - 1	kustc0946	A	-	N	N	Pfam:DsbD,Pfam:Thioredoxin
DsbD - 2	kuste2732	P	-	N	N	Pfam:DsbD,Pfam:Thioredoxin

## Sheet: S5 - Gene context
The proteins in putative operons are marked yellow or green
Input Nr	Name	NCBI	genbank	locus tag	Uniprot	SP Y/N	SP % pred	TM Y/N	Subset	RF prediction	Training set A/P/-	Cyt?	Cyt Expr	Tat SP	Loops <45AA?	SMART/PFAM domains	Domain function seemingly incompatible with 'A' prediction?	Count
930	unknown protein	CAJ70746	91204518	kusta0001	Q1Q7F1	N	26.6667	Y	3	A	-	N	-	N	N	-
931	similar to nitrite/formate transporter focA	CAJ70749	91204521	kusta0004	Q1Q7F9	N	0	Y	3	A	-	N	-	N	Y	Pfam:Form_Nir_trans
932	similar to nitrite transporter	CAJ70754	91204526	kusta0009	Q1Q7F4	N	13.3333	Y	3	A	-	N	-	N	Y	Pfam:Form_Nir_trans		1
933	similar to membrane-bound lytic murein transglycosylase A	CAJ70755	91204527	kusta0010	Q1Q7F3	N	33.3333	Y	3	A	-	N	-	N	N	Pfam:MltA,Pfam:3D		1
934	unknown protein	CAJ70761	91204533	kusta0016	Q1Q7G4	N	46.6667	Y	3	A	-	N	-	N	N	-
935	similar to alkaline phosphatase PhoA	CAJ70766	91204538	kusta0021	Q1Q7H6	N	0	Y	3	A	-	N	-	N	Y	Pfam:SNARE_assoc
342	similar to hydroxylamine oxidoreductase hao	CAJ70788	91204560	kusta0043	Q1Q7J1	Y	100	N	1	A	A	Y	36.6	N	N	-
936	similar to phosphatidylglycerol-prolipoprotein diacylglyceryl transferase	CAJ70791	91204563	kusta0046	Q1Q7I8	N	40	Y	3	A	-	N	-	N	Y	Pfam:LGT
937	similar to glucosyl-1-phosphate transferase	CAJ70809	91204581	kusta0064	Q1Q7K9	N	20	Y	3	A	-	N	-	N	N	Pfam:Bac_transf
511	conserved hypothetical protein	CAJ70818	91204590	kusta0073	Q1Q7M0	Y	66.6667	Y	2	A	-	N	-	N	N	Pfam:HAMP,HAMP,HisKA,Pfam:HisKA,HATPase_c,Pfam:HATPase_c
343	unknown protein	CAJ70832	91204604	kusta0087	Q1Q7P4	Y	80	N	1	A	A	Y	70	N	N	-		1
344	unknown protein	CAJ70833	91204605	kusta0088	Q1Q7P3	Y	100	N	1	A	-	Y	0	N	N	-		1
938	putative transposase	CAJ70839	91204611	kusta0094	Q1Q7N7	N	0	Y	3	A	-	N	-	N	N	-
334	unknown protein	CAJ70893	91204393	kustb0148	Q1PUI9	Y	93.3333	N	1	A	-	N	-	N	N	-
920	hypothetical protein	CAJ70901	91204401	kustb0156	Q1PUK0	N	33.3333	Y	3	A	-	N	-	N	N	-
921	conserved hypothetical protein	CAJ70909	91204409	kustb0164	Q1PUL2	N	0	Y	3	A	-	N	-	N	N	Pfam:Glycos_transf_2
923	hypothetical protein	CAJ70952	91204452	kustb0207	Q1PUP2	N	26.6667	Y	3	A	-	N	-	N	N	Pfam:Wzy_C		1
336	unknown protein	CAJ70953	91204453	kustb0208	Q1PUP1	Y	86.6667	N	1	A	-	N	-	N	N	Pfam:Ribosomal_S23p		1
924	hypothetical protein	CAJ70957	91204457	kustb0212	Q1PUQ6	N	13.3333	Y	3	A	-	N	-	N	Y	Pfam:Polysacc_synt,Pfam:MatE
925	similar to cytochrome b6	CAJ70967	91204467	kustb0222	Q1PUR6	N	0	Y	3	A	-	N	-	N	Y	Pfam:Cytochrom_B_N
510	hypothetical protein	CAJ70971	91204471	kustb0226	Q1PUR2	Y	60	Y	2	A	-	N	-	N	N	-
927	Unknown protein	CAJ70976	91204476	kustb0231	Q1PUS7	N	26.6667	Y	3	A	-	N	-	N	N	-
929	similar to 4''-mycarosylisovaleryl-CoA transferase	CAJ70995	91204495	kustb0250	Q1PUU4	N	13.3333	Y	3	A	-	N	-	N	Y	Pfam:Acyl_transf_3
833	conserved hypothetical protein	CAJ71022	91203369	kustc0277	Q1PUX4	N	0	Y	3	A	-	N	-	N	N	Pfam:Lysine_decarbox
834	conserved hypothetical protein	CAJ71029	91203376	kustc0284	Q1PUW7	N	0	Y	3	A	-	N	-	N	N	-
835	similar to sec independent translocase tatC	CAJ71031	91203378	kustc0286	Q1PUY3	N	20	Y	3	A	-	N	-	N	N	Pfam:TatC,Pfam:FecR
261	unknown protein	CAJ71037	91203384	kustc0292	Q1PUX7	Y	93.3333	N	1	A	-	N	-	N	N	-
836	conserved hypothetical protein	CAJ71049	91203396	kustc0304	Q1PV04	N	46.6667	Y	3	A	-	N	-	N	N	Pfam:DUF2062
837	strongly similar to P-type Mg2+ transport ATPase, subunit B	CAJ71056	91203403	kustc0311	Q1PUZ7	N	0	Y	3	A	-	N	-	N	Y	Pfam:Cation_ATPase_N,Cation_ATPase_N,Pfam:E1-E2_ATPase,Pfam:Hydrolase,Pfam:Cation_ATPase_C
262	conserved hypothetical multicopper oxidase protein	CAJ71060	91203407	kustc0315	Q1PV13	Y	80	N	1	A	-	N	-	N	N	Pfam:Cu-oxidase_2
263	unknown protein	CAJ71073	91203420	kustc0328	Q1PV19	Y	66.6667	N	1	A	-	N	-	N	N	-
471	unknown protein	CAJ71079	91203426	kustc0334	Q1PV32	Y	86.6667	Y	2	A	-	N	-	N	N	-
269	conserved hypothetical protein	CAJ71115	91203462	kustc0370	Q1PV57	Y	80	N	1	A	-	N	-	N	N	Pfam:DUF1425
838	strongly similar to molybdopterin synthesis protein MoeB and thiamin biosynthesis protein ThiF	CAJ71120	91203467	kustc0375	Q1PV71	N	13.3333	Y	3	A	-	N	-	N	N	Pfam:ThiF,Pfam:MoeZ_MoeB
472	similar to ammonium transport protein amtB	CAJ71126	91203473	kustc0381	Q1PV65	Y	66.6667	Y	2	A	-	N	-	N	N	Pfam:Ammonium_transp
840	hypothetical protein	CAJ71129	91203476	kustc0384	Q1PV81	N	13.3333	Y	3	A	-	N	-	N	Y	Pfam:MFS_1
271	hypothetical heme protein	CAJ71137	91203484	kustc0392	Q1PV92	Y	66.6667	N	1	A	-	Y	0	N	N	-		1
841	conserved hypothetical multiheme protein	CAJ71139	91203486	kustc0394	Q1PV90	N	46.6667	Y	3	A	-	Y	0	N	N	-		1
273	unknown protein with unusual CxxxxCH motiv	CAJ71142	91203489	kustc0397	Q1PV87	Y	100	N	1	A	-	N	-	N	N	-		1
274	unknown protein	CAJ71146	91203493	kustc0401	Q1PV83	Y	53.3333	N	1	A	-	N	-	N	N	-
473	unknown protein	CAJ71164	91203511	kustc0419	Q1PVA5	Y	80	Y	2	A	-	N	-	N	N	-
474	conserved hypothetical protein	CAJ71170	91203517	kustc0425	Q1PVB8	Y	66.6667	Y	2	A	-	N	-	N	Y	-		1
843	conserved hypothetical protein	CAJ71171	91203518	kustc0426	Q1PVB7	N	6.66667	Y	3	A	-	N	-	N	N	-		1
276	unknown protein	CAJ71173	91203520	kustc0428	Q1PVB5	Y	53.3333	N	1	A	-	N	-	N	N	Pfam:FixQ		1
844	strongly similar to cbb3-type cytochrome c oxidase subunit 1 CcoN	CAJ71174	91203521	kustc0429	Q1PVB4	N	26.6667	Y	3	A	-	Y	8.1	N	N	Pfam:COX1,Pfam:FixO		1
277	similar to cbb3-type cytochrome c oxidase maturation protein	CAJ71175	91203522	kustc0430	Q1PVB3	Y	53.3333	N	1	A	-	N	-	N	N	Pfam:CcoS		1
279	conserved hypothetical cytochrome protein	CAJ71202	91203549	kustc0457	Q1PVE1	Y	100	N	1	A	A	Y	64.7	N	N	-		1
280	similar to hydroxylamine oxidoreductase	CAJ71203	91203550	kustc0458	Q1PVE0	Y	73.3333	N	1	A	A	Y	54.5	N	N	-		1
475	hypothetical protein	CAJ71206	91203553	kustc0461	Q1PVF7	Y	53.3333	Y	2	A	-	N	-	N	Y	Pfam:UPF0104		1
476	hypothetical protein	CAJ71209	91203556	kustc0464	Q1PVF4	Y	53.3333	Y	2	A	-	N	-	N	Y	Pfam:Zip		1
846	conserved hypothetical protein	CAJ71210	91203557	kustc0465	Q1PVF3	N	46.6667	Y	3	A	-	N	-	N	Y	Pfam:Rhomboid		1
847	unknown protein	CAJ71212	91203559	kustc0467	Q1PVF1	N	0	Y	3	A	-	N	-	N	N	-		1
849	unknown protein	CAJ71232	91203579	kustc0487	Q1PVI6	N	0	Y	3	A	-	N	-	N	N	Pfam:Biotin_lipoyl
851	unknown protein	CAJ71251	91203598	kustc0506	Q1PVK6	N	20	Y	3	A	-	N	-	N	Y	-
852	unknown protein	CAJ71268	91203615	kustc0523	Q1PVK9	N	13.3333	Y	3	A	-	N	-	N	Y	-
478	hypothetical protein	CAJ71293	91203640	kustc0548	Q1PVN6	Y	60	Y	2	A	-	N	-	N	N	TPR,Pfam:TPR_1,Pfam:TPR_2,TPR,Pfam:TPR_1,TPR,Pfam:TPR_1,Pfam:TPR_2,TPR,Pfam:TPR_1,TPR,Pfam:TPR_1,Pfam:TPR_2,TPR,Pfam:TPR_1,Pfam:TPR_2,TPR
854	hypothetical protein	CAJ71304	91203651	kustc0559	Q1PVP2	N	40	Y	3	A	-	Y	0	N	N	-		1
284	similar to cytochrome c-553	CAJ71307	91203654	kustc0562	Q30JB4	Y	86.6667	N	1	A	-	Y	0	N	N	Pfam:Cytochrom_C		1
285	similar to cytochrome c6	CAJ71308	91203655	kustc0563	Q30JB5	Y	100	N	1	A	-	Y	0	N	N	-		1
856	similar to ATPB gene encoding subunit a of ATP synthase	CAJ71320	91203667	kustc0575	Q1PVR4	N	0	Y	3	A	-	N	-	N	Y	Pfam:ATP-synt_A		1
479	strongly similar to ATPE gene encoding subunit c of ATP synthase	CAJ71321	91203668	kustc0576	Q1PVR3	Y	80	Y	2	A	-	N	-	N	Y	Pfam:ATP-synt_C		1
857	unknown protein	CAJ71353	91203700	kustc0608	Q1PVV5	N	26.6667	Y	3	A	-	N	-	N	Y	-
480	unknown protein	CAJ71374	91203721	kustc0629	Q1PVX1	Y	53.3333	Y	2	A	-	N	-	N	Y	Pfam:Polysacc_synt,Pfam:MatE
858	similar to glycosyltransferase	CAJ71377	91203724	kustc0632	Q1PVW8	N	0	Y	3	A	-	N	-	N	N	Pfam:Glycos_transf_1
859	similar to transposase tnpA	CAJ71387	91203734	kustc0642	Q1PVX8	N	0	Y	3	A	-	N	-	N	N	-
860	similar to transketolase C-terminal section / tranketolase A	CAJ71401	91203748	kustc0656	Q1PW03	N	0	Y	3	A	-	N	-	N	N	Pfam:Transket_pyr,Transket_pyr
286	conserved hypothetical protein	CAJ71423	91203770	kustc0678	Q1PW28	Y	86.6667	N	1	A	-	N	-	N	N	Pfam:HHH,HhH1,HhH1		1
481	conserved hypothetical protein	CAJ71424	91203771	kustc0679	Q1PW27	Y	53.3333	Y	2	A	-	N	-	N	Y	-		1
482	hypothetical protein	CAJ71433	91203780	kustc0688	Q1PW36	Y	73.3333	Y	2	A	-	N	-	N	Y	-
862	similar to hydroxylamine oxidoreductase (hao)	CAJ71439	91203786	kustc0694	Q1PW30	N	0	Y	3	A	-	Y	51.1	N	N	-		1
863	hypothetical protein	CAJ71440	91203787	kustc0695	Q1PW29	N	46.6667	Y	3	A	-	N	-	N	N	TPR,TPR,Pfam:TPR_1,Pfam:TPR_2,TPR,Pfam:TPR_1,Pfam:TPR_2,TPR,Pfam:TPR_1,TPR,Pfam:TPR_1,Pfam:TPR_2,TPR,Pfam:TPR_1,TPR,Pfam:TPR_1,Pfam:TPR_2,TPR,Pfam:TPR_1		1
484	strongly similar to Na(+)-translocating NADH:quinone reductase	CAJ71476	91203823	kustc0731	Q1PW71	Y	73.3333	Y	2	A	-	N	-	N	Y	Pfam:Rnf-Nqr		1
485	similar to Na(+)-translocating NADH:quinone reductase	CAJ71477	91203824	kustc0732	Q1PW70	Y	60	Y	2	A	-	N	-	N	Y	Pfam:Rnf-Nqr		1
865	unknown protein	CAJ71482	91203829	kustc0737	Q1PW85	N	0	Y	3	A	-	N	-	N	Y	-
289	unknown protein	CAJ71491	91203838	kustc0746	Q1PW95	Y	53.3333	N	1	A	-	N	-	N	N	-
486	conserver hypothetical protein	CAJ71497	91203844	kustc0752	Q1PW89	Y	53.3333	Y	2	A	-	N	-	N	Y	Pfam:DUF218
869	similar to Na+/H+ antiporter	CAJ71500	91203847	kustc0755	Q1PWA5	N	40	Y	3	A	-	N	-	N	Y	Pfam:Na_H_Exchanger,Pfam:TrkA_C
293	similar to O-linked GlcNAc transferase	CAJ71510	91203857	kustc0765	Q1PWB4	Y	100	N	1	A	-	N	-	N	N	TPR,Pfam:TPR_1,Pfam:TPR_2,TPR,Pfam:TPR_1,Pfam:TPR_2,TPR,Pfam:TPR_1,Pfam:TPR_2,Pfam:TPR_3,TPR,Pfam:TPR_1,TPR,Pfam:TPR_1,Pfam:TPR_2,TPR,Pfam:TPR_1,Pfam:TPR_2,TPR,Pfam:TPR_1,TPR,Pfam:TPR_1,Pfam:TPR_2,Pfam:TPR_3,TPR
870	similar to O-linked GlcNAc transferase	CAJ71515	91203862	kustc0770	Q1PWA9	N	33.3333	Y	3	A	-	N	-	N	N	TPR,Pfam:TPR_1,Pfam:TPR_2,TPR,Pfam:TPR_1,TPR,Pfam:TPR_1,TPR,Pfam:TPR_1,Pfam:TPR_2		1
871	strongly similar to galactosyl transferase CpsE	CAJ71516	91203863	kustc0771	Q1PWA8	N	13.3333	Y	3	A	-	N	-	N	N	Pfam:Bac_transf		1
872	similar to capsular polysaccharide synthesis protein	CAJ71519	91203866	kustc0774	Q1PWC3	N	26.6667	Y	3	A	-	N	-	N	N	Pfam:Bac_transf		1
295	similar to biopolymer transport ExbD protein	CAJ71521	91203868	kustc0776	Q1PWC1	Y	53.3333	N	1	A	-	N	-	N	N	Pfam:ExbD		1
488	similar to sodium/calcium/potassium exchanger NCKX1	CAJ71563	91203910	kustc0818	Q1PWF7	Y	80	Y	2	A	-	N	-	N	N	Pfam:Na_H_Exchanger		1
489	similar to Na(+)/H(+) antiporter	CAJ71566	91203913	kustc0821	Q1PWF4	Y	93.3333	Y	2	A	-	N	-	N	N	Pfam:Na_H_Exchanger		1
490	similar to to proton-translocating NADH dehydrogenase I chain A (NuoA)	CAJ71567	91203914	kustc0822	Q1PWH1	Y	73.3333	Y	2	A	-	N	-	N	Y	Pfam:Oxidored_q4		1
875	stongly similar to NADH dehydrogenase subunit	CAJ71579	91203926	kustc0834	Q1PWH8	N	13.3333	Y	3	A	-	N	-	N	N	Pfam:NADHdh		1
876	similar to NADH dehydrogenase I subunit J	CAJ71581	91203928	kustc0836	Q1PWH6	N	33.3333	Y	3	A	-	N	-	N	Y	Pfam:Oxidored_q3		1
491	strongly similar to NAD(P)H:quinone oxidoreductase chain 5	CAJ71583	91203930	kustc0838	Q1PWH4	Y	60	Y	2	A	-	N	-	N	Y	Pfam:Oxidored_q1_N,Pfam:Oxidored_q1	Y	1
877	similar to NADH:ubiquinone oxidoreductase subunit M	CAJ71585	91203932	kustc0840	Q1PWH2	N	46.6667	Y	3	A	-	N	-	N	Y	Pfam:Oxidored_q1		1
878	similar to NAD(P)H-quinone oxidoreductase chain 2	CAJ71587	91203934	kustc0842	Q1PWI9	N	46.6667	Y	3	A	-	N	-	N	Y	Pfam:Oxidored_q1		1
297	unknown protein	CAJ71594	91203941	kustc0849	Q1PWI2	Y	80	N	1	A	-	N	-	N	N	-
492	similar to sensor histidine kinase/response regulator protein NtrY	CAJ71600	91203947	kustc0855	Q1PWJ4	Y	53.3333	Y	2	A	-	N	-	N	N	Pfam:HAMP,HAMP,PAS,Pfam:PAS,Pfam:PAS_4,PAC,HisKA,HATPase_c,Pfam:HATPase_c		1
300	unknown protein	CAJ71603	91203950	kustc0858	Q1PWJ1	Y	53.3333	N	1	A	-	N	-	N	N	-		1
301	similar to thiol-disulfide oxidoreductase	CAJ71605	91203952	kustc0860	Q1PWK8	Y	53.3333	N	1	A	-	N	-	N	N	Pfam:AhpC-TSA,Pfam:Redoxin,Pfam:Thioredoxin		1
880	strongly similar to NaDC-2	CAJ71609	91203956	kustc0864	Q1PWK4	N	46.6667	Y	3	A	-	N	-	N	N	-		1
884	hypothetical proetein	CAJ71622	91203969	kustc0877	Q1PWL1	N	26.6667	Y	3	A	-	N	-	N	Y	-
493	hypothetical protein	CAJ71627	91203974	kustc0882	Q1PWM6	Y	60	Y	2	A	-	N	-	N	Y	Pfam:Colicin_V
887	Similar to ABC Multidrug Transporter (ATP Binding Cassette)	CAJ71650	91203997	kustc0905	Q1PWP0	N	0	Y	3	A	-	N	-	N	Y	Pfam:ABC_membrane,AAA,Pfam:ABC_tran
889	Hypothetical Protein	CAJ71657	91204004	kustc0912	Q1PWQ2	N	46.6667	Y	3	A	-	N	-	N	N	-		1
891	conserved hypothetical protein	CAJ71659	91204006	kustc0914	Q1PWQ0	N	46.6667	Y	3	A	-	N	-	N	Y	Pfam:MotA_ExbB		1
495	hypothetical protein	CAJ71660	91204007	kustc0915	Q1PWP9	Y	86.6667	Y	2	A	-	N	-	N	N	Pfam:MotA_ExbB		1
307	unknown protein	CAJ71681	91204028	kustc0936	Q1PWT5	Y	100	N	1	A	-	N	-	N	N	-
895	conserved hypothetical protein	CAJ71687	91204034	kustc0942	Q1PWS9	N	26.6667	Y	3	A	-	N	-	N	Y	Pfam:SNARE_assoc		1
310	unknown protein	CAJ71689	91204036	kustc0944	Q1PWS7	Y	86.6667	N	1	A	-	N	-	N	N	Pfam:Cna_B		1
311	unknown protein	CAJ71690	91204037	kustc0945	Q1PWU4	Y	80	N	1	A	-	N	-	N	N	-		1
496	similar to thiol:disulfide interchange protein	CAJ71691	91204038	kustc0946	Q1PWU3	Y	86.6667	Y	2	A	-	N	-	N	N	Pfam:DsbD,Pfam:Thioredoxin		1
497	conserved hypothetical protein	CAJ71711	91204058	kustc0966	Q1PWW0	Y	93.3333	Y	2	A	-	N	-	N	Y	Pfam:PHO4		1
313	similar to thioredoxin-like protein	CAJ71712	91204059	kustc0967	Q1PWV9	Y	100	N	1	A	-	N	-	N	N	Pfam:Redoxin,Pfam:AhpC-TSA,Pfam:Thioredoxin		1
498	Conserved Hypothetical Protein	CAJ71713	91204060	kustc0968	Q1PWV8	Y	60	Y	2	A	-	N	-	N	Y	Pfam:Cation_efflux		1
896	similar to type IV prepilin-like proteins leader peptide processing enzyme	CAJ71729	91204076	kustc0984	Q1PWX9	N	0	Y	3	A	-	N	-	N	Y	Pfam:DiS_P_DiS,Pfam:Peptidase_A24		1
315	similar to flagellar motor protein B	CAJ71730	91204077	kustc0985	Q1PWX8	Y	66.6667	N	1	A	-	N	-	N	N	Pfam:OmpA		1
897	similar to rhomboid protein (intramembrane serine protease)	CAJ71745	91204092	kustc1000	Q1PWZ9	N	20	Y	3	A	-	N	-	N	Y	Pfam:Rhomboid
899	similar to serine/threonine protein kinase (catalytic domain)	CAJ71750	91204097	kustc1005	Q1PWZ4	N	26.6667	Y	3	A	-	N	-	N	N	STYKc
500	strongly similar to ammonium transporter	CAJ71757	91204104	kustc1012	Q1PX06	Y	93.3333	Y	2	A	-	N	-	N	Y	Pfam:Ammonium_transp		1
900	unknown protein	CAJ71758	91204105	kustc1013	Q1PX05	N	0	Y	3	A	-	N	-	N	Y	-		1
501	strongly similar to ammonium transporter	CAJ71760	91204107	kustc1015	Q1PX03	Y	100	Y	2	A	-	N	-	N	Y	Pfam:Ammonium_transp		1
901	unknown protein	CAJ71785	91204132	kustc1040	Q1PX33	N	26.6667	Y	3	A	-	N	-	N	N	-		1
316	unknown protein	CAJ71788	91204135	kustc1043	Q1PX30	Y	73.3333	N	1	A	-	N	-	N	N	-		1
317	hypothetical protein	CAJ71790	91204137	kustc1045	Q1PX28	Y	60	N	1	A	-	Y	0	N	N	-		1
902	conserved hypothetical tpr repeat protein	CAJ71804	91204151	kustc1059	Q1PX50	N	20	Y	3	A	-	N	-	N	N	TPR,Pfam:TPR_1,Pfam:TPR_2,SEL1,TPR,Pfam:TPR_1,Pfam:TPR_2,SEL1,TPR,Pfam:TPR_1,Pfam:TPR_2,TPR,Pfam:TPR_1,Pfam:TPR_2,Pfam:TPR_3,TPR,Pfam:TPR_1,Pfam:TPR_2,TPR,Pfam:TPR_1,Pfam:TPR_2,SEL1,TPR,Pfam:TPR_1,TPR,Pfam:TPR_1,SEL1,TPR,Pfam:TPR_1,Pfam:TPR_2,TPR,Pfam:TPR_1,Pfam:TPR_2,Pfam:TPR_3,TPR		1
319	similar to hydroxylamine oxidoreductase hao	CAJ71806	91204153	kustc1061	Q1PX48	Y	100	N	1	A	A	Y	63.3	N	N	-		1
903	conserved hypothetical aquaporin protein	CAJ71815	91204162	kustc1070	Q1PX58	N	33.3333	Y	3	A	-	N	-	N	Y	Pfam:MIP
321	unknown protein	CAJ71820	91204167	kustc1075	Q1PX71	Y	93.3333	N	1	A	-	N	-	N	N	-
905	unknown protein	CAJ71824	91204171	kustc1079	Q1PX67	N	6.66667	Y	3	A	-	N	-	N	N	-
906	similar to pyruvate:ferredoxin and related 2-oxoacid:ferredoxin oxidoreductases, beta subunit	CAJ71853	91204200	kustc1108	Q1PX96	N	0	Y	3	A	-	N	-	N	N	Pfam:TPP_enzyme_C
907	unknown protein	CAJ71875	91204222	kustc1130	Q1PXB2	N	26.6667	Y	3	A	-	N	-	N	N	-
325	unknown protein	CAJ71880	91204227	kustc1135	Q1PXC6	Y	73.3333	N	1	A	-	N	-	N	N	-
908	hypothetical protein	CAJ71893	91204240	kustc1148	Q1PXD1	N	0	Y	3	A	-	N	-	N	N	CYCc,Pfam:Guanylate_cyc
326	hypothetical tetraheme cytochrome c protein	CAJ71915	91204262	kustc1170	Q1PXG6	Y	60	N	1	A	-	Y	0	N	N	-
504	conserved hypothetical protein	CAJ71932	91204279	kustc1187	Q1PXI7	Y	93.3333	Y	2	A	-	N	-	N	N	Pfam:DUF477
327	conserved hypothetical protein	CAJ71946	91204293	kustc1201	Q1PXJ1	Y	53.3333	N	1	A	-	N	-	N	N	Pfam:PEGA
910	conserved hypothetical protein	CAJ71950	91204297	kustc1205	Q1PXK2	N	0	Y	3	A	-	N	-	N	Y	Pfam:BacA		1
505	hypothetical protein	CAJ71951	91204298	kustc1206	Q1PXK1	Y	53.3333	Y	2	A	-	N	-	N	Y	Pfam:Abi		1
506	conserved hypothetical protein	CAJ71962	91204309	kustc1217	Q1PXK8	Y	66.6667	Y	2	A	-	N	-	N	Y	Pfam:DUF486
328	similar to cytochrome c like protein	CAJ71965	91204312	kustc1220	Q1PXK5	Y	53.3333	N	1	A	-	Y	0	N	N	-
912	hypothetical protein	CAJ71969	91204316	kustc1224	Q1PXM0	N	0	Y	3	A	-	N	-	N	Y	Pfam:Fer4
508	hypothetical protein	CAJ71978	91204325	kustc1233	Q1PXN0	Y	60	Y	2	A	-	N	-	N	N	TPR,Pfam:TPR_1,TPR,TPR,Pfam:TPR_1,TPR,Pfam:TPR_1,Pfam:TPR_2,TPR,Pfam:TPR_1,Pfam:TPR_2,TPR
914	unknown protein	CAJ71981	91204328	kustc1236	Q1PXM7	N	0	Y	3	A	-	N	-	N	Y	Pfam:DUF1858
329	hypothetical protein	CAJ71998	91204345	kustc1253	Q1PXP6	Y	86.6667	N	1	A	-	N	-	N	N	-		1
330	unknown protein	CAJ71999	91204346	kustc1254	Q1PXP5	Y	93.3333	N	1	A	-	N	-	N	N	-		1
917	conserved hypothetical protein	CAJ72002	91204349	kustc1257	Q1PXP2	N	13.3333	Y	3	A	-	N	-	N	Y	-		1
169	unknown protein	CAJ72007	91202368	kustd1262	Q1Q0F9	Y	60	N	1	A	-	N	-	N	N	-		1
170	unknown protein	CAJ72009	91202370	kustd1264	Q1Q0F7	Y	100	N	1	A	-	N	-	N	N	-		1
420	hypothetical protein	CAJ72012	91202373	kustd1267	Q1Q0F4	Y	100	Y	2	A	-	N	-	N	N	-		1
739	conserved hypothetical protein	CAJ72013	91202374	kustd1268	Q1Q0F3	N	46.6667	Y	3	A	-	N	-	N	Y	Pfam:CbiM		1
740	conserved hypothetical protein	CAJ72016	91202377	kustd1271	Q1Q0G6	N	26.6667	Y	3	A	-	N	-	N	Y	Pfam:Peptidase_M50		1
171	hypothetical protein with TPR domain	CAJ72020	91202381	kustd1275	Q1Q0G2	Y	86.6667	N	1	A	-	N	-	N	N	TPR,Pfam:TPR_1,Pfam:TPR_2,TPR,Pfam:TPR_1,TPR,Pfam:TPR_1,TPR,Pfam:TPR_1,Pfam:TPR_2,TPR,Pfam:TPR_1,TPR,Pfam:TPR_1		1
741	hypothetical protein	CAJ72021	91202382	kustd1276	Q1Q0G1	N	26.6667	Y	3	A	-	N	-	N	N	-		1
172	hypothetical protein	CAJ72022	91202383	kustd1277	Q1Q0G0	Y	100	N	1	A	-	N	-	N	N	-		1
174	unknown protein	CAJ72036	91202397	kustd1291	Q1PY80	Y	100	N	1	A	-	N	-	N	N	-		1
175	unknown protein	CAJ72037	91202398	kustd1292	Q1PY79	Y	80	N	1	A	-	N	-	N	N	-		1
177	unknown protein	CAJ72040	91202401	kustd1295	Q1PY76	Y	80	N	1	A	-	N	-	N	N	-
178	unknown protein	CAJ72045	91202406	kustd1300	Q1PY91	Y	80	N	1	A	-	N	-	N	N	-		1
421	unknown protein	CAJ72047	91202408	kustd1302	Q1PY89	Y	93.3333	Y	2	A	-	N	-	N	Y	-		1
180	unknown protein	CAJ72051	91202412	kustd1306	Q1PY85	Y	60	N	1	A	-	N	-	N	N	-		1
181	conserved hypothetical protein	CAJ72054	91202415	kustd1309	Q1PYA1	Y	53.3333	N	1	A	-	N	-	N	N	-		1
182	unknown protein	CAJ72055	91202416	kustd1310	Q1PYA0	Y	86.6667	N	1	A	-	N	-	N	N	-		1
422	unknown protein	CAJ72057	91202418	kustd1312	Q1PY98	Y	73.3333	Y	2	A	-	N	-	N	Y	-		1
183	conserved hypothetical protein	CAJ72058	91202419	kustd1313	Q1PY97	Y	86.6667	N	1	A	-	N	-	N	N	Pfam:BON		1
743	unknown protein	CAJ72062	91202423	kustd1317	Q1PYB1	N	0	Y	3	A	-	N	-	N	N	-		1
185	unknown protein	CAJ72070	91202431	kustd1325	Q1PYA3	Y	86.6667	N	1	A	-	N	-	N	N	-		1
423	unknown protein	CAJ72072	91202433	kustd1327	Q1PYB9	Y	73.3333	Y	2	A	-	N	-	N	Y	-		1
186	conserved hypothetical protein	CAJ72073	91202434	kustd1328	Q1PYB8	Y	86.6667	N	1	A	-	N	-	N	N	Pfam:BON		1
187	unknown protein	CAJ72084	91202445	kustd1339	Q1PYC6	Y	60	N	1	A	-	N	-	N	N	-		1
188	similar to hydroxylamine oxidoreductase hao	CAJ72085	91202446	kustd1340	Q1PYC5	Y	73.3333	N	1	A	-	Y	7.7	N	N	-		1
189	unknown protein	CAJ72088	91202449	kustd1343	Q1PYC2	Y	93.3333	N	1	A	-	N	-	N	N	-		1
424	similar to high affinity sulfate transporter (plant)	CAJ72089	91202450	kustd1344	Q1PYC1	Y	66.6667	Y	2	A	-	N	-	N	N	Pfam:Xan_ur_permease,Pfam:Sulfate_transp,Pfam:STAS		1
744	conserved hypothetical protein	CAJ72092	91202453	kustd1347	Q1PYD8	N	6.66667	Y	3	A	-	N	-	N	N	Pfam:FA_hydroxylase		1
745	similar to gamma-aminobutyrate permease	CAJ72096	91202457	kustd1351	Q1PYD4	N	40	Y	3	A	-	N	-	N	Y	Pfam:Spore_permease,Pfam:AA_permease		1
190	strongly similar to peptidylprolylisomerase	CAJ72098	91202459	kustd1353	Q1PYD2	Y	66.6667	N	1	A	-	N	-	N	N	Pfam:Pro_isomerase		1
425	similar to CDP-diglyceride synthetase	CAJ72105	91202466	kustd1360	Q1PYE5	Y	80	Y	2	A	-	N	-	N	Y	Pfam:CTP_transf_1
191	hypothetical protein	CAJ72109	91202470	kustd1364	Q1PYE1	Y	93.3333	N	1	A	-	N	-	N	N	Pfam:TPR_1,Pfam:TPR_2,Pfam:TPR_1,Pfam:TPR_2		1
746	hypothetical protein	CAJ72110	91202471	kustd1365	Q1PYF9	N	26.6667	Y	3	A	-	N	-	N	N	-		1
192	conserved hypothetical protein	CAJ72118	91202479	kustd1373	Q1PYF1	Y	93.3333	N	1	A	-	N	-	N	N	Pfam:Peptidase_M48
193	unknown protein	CAJ72122	91202483	kustd1377	Q1PYG6	Y	73.3333	N	1	A	-	N	-	N	N	-
749	unknown protein	CAJ72126	91202487	kustd1381	Q1PYG2	N	0	Y	3	A	-	N	-	N	N	-
194	hypothetical protein	CAJ72173	91202534	kustd1428	Q1PYL2	Y	80	N	1	A	-	N	-	N	N	TPR,TPR,TPR,Pfam:TPR_1,TPR,Pfam:TPR_1,Pfam:TPR_2,TPR,TPR		1
750	unknown protein	CAJ72175	91202536	kustd1430	Q1PYL0	N	0	Y	3	A	-	N	-	N	N	-		1
199	unknown protein	CAJ72212	91202573	kustd1467	Q1PYQ9	Y	86.6667	N	1	A	-	N	-	N	N	-		1
200	hypothetical protein	CAJ72213	91202574	kustd1468	Q1PYQ8	Y	93.3333	N	1	A	-	N	-	N	N	-		1
754	similar to Rieske 2Fe-2S iron sulfur protein (cytochrome b6-F complex)	CAJ72225	91202586	kustd1480	Q1PYR8	N	6.66667	Y	3	A	-	N	-	N	N	Pfam:Rieske		1
755	strongly similar to cytochrome b6	CAJ72226	91202587	kustd1481	Q1PYR7	N	0	Y	3	A	-	N	-	N	N	Pfam:Cytochrom_B_N		1
201	unknown protein	CAJ72227	91202588	kustd1482	Q1PYR6	Y	73.3333	N	1	A	-	N	-	N	N	-		1
756	hypothetical bc1 protein (putative UQ:cyt c oxidpoeductase	CAJ72229	91202590	kustd1484	Q1PYR4	N	0	Y	3	A	-	N	-	N	Y	-		1
757	unknown protein	CAJ72236	91202597	kustd1491	Q1PYS9	N	40	Y	3	A	-	N	-	N	N	Pfam:DivIC
759	unknown protein	CAJ72257	91202618	kustd1512	Q1PYU6	N	33.3333	Y	3	A	-	N	-	N	Y	-
428	conserved hypotheical protein	CAJ72266	91202627	kustd1521	Q1PYV7	Y	93.3333	Y	2	A	-	N	-	N	N	-		1
429	conserved hypothetical protein	CAJ72267	91202628	kustd1522	Q1PYV6	Y	93.3333	Y	2	A	-	N	-	N	N	-		1
430	conserved hypothetical protein	CAJ72268	91202629	kustd1523	Q1PYV5	Y	93.3333	Y	2	A	-	N	-	N	N	-		1
760	unknown protein	CAJ72288	91202649	kustd1543	Q1PYX2	N	20	Y	3	A	-	N	-	N	N	-
761	similar to phosphoribosylcarboxyaminoimidazole carboxylase	CAJ72294	91202655	kustd1549	Q1PYY5	N	0	Y	3	A	-	N	-	N	Y	Pfam:AIRC
432	hypothetical protein	CAJ72305	91202666	kustd1560	Q1PYZ3	Y	53.3333	Y	2	A	-	N	-	N	Y	Pfam:DUF1550,VWA
209	unknown protein	CAJ72324	91202685	kustd1579	Q1PZ10	Y	53.3333	N	1	A	-	N	-	N	N	-
765	similar to glycosyl transferase	CAJ72370	91202731	kustd1625	Q1PZ62	N	20	Y	3	A	-	N	-	N	N	Pfam:Bac_transf
766	conserved hypothetical protein	CAJ72380	91202741	kustd1635	Q1PZ72	N	46.6667	Y	3	A	-	N	-	N	Y	Pfam:Na_Ca_ex,Pfam:Na_Ca_ex		1
767	similar to ADP-heptose:LPS heptosyltransferase II	CAJ72381	91202742	kustd1636	Q1PZ71	N	0	Y	3	A	-	N	-	N	N	Pfam:Glyco_transf_9		1
769	unknown protein	CAJ72385	91202746	kustd1640	Q1PZ67	N	46.6667	Y	3	A	-	N	-	N	N	-
212	similar to nitrate reductase subunit NarG	CAJ72445	91202806	kustd1700	Q1PZD8	Y	73.3333	N	1	A	-	N	-	Y	N	Pfam:Molybdopterin		1
213	unknown protein	CAJ72449	91202810	kustd1704	Q1PZD4	Y	100	N	1	A	-	N	-	N	N	Pfam:EB_dh		1
214	conserved hypothetical (monoheme) protein	CAJ72450	91202811	kustd1705	Q1PZD3	Y	80	N	1	A	A	Y	31.2	N	N	-		1
433	conserved hypothetical (monoheme) protein	CAJ72452	91202813	kustd1707	Q1PZF0	Y	86.6667	Y	2	A	-	Y	25	N	N	-		1
215	hypothetical (tetraheme) protein	CAJ72453	91202814	kustd1708	Q1PZE9	Y	100	N	1	A	A	Y	52.5	N	N	Pfam:Cytochrom_C		1
434	hypothetical (diheme) protein	CAJ72454	91202815	kustd1709	Q1PZE8	Y	60	Y	2	A	-	Y	50	N	N	EB_dh,Pfam:EB_dh		1
774	hypothetical (monoheme) protein	CAJ72455	91202816	kustd1710	Q1PZE7	N	46.6667	Y	3	A	-	Y	17.6	N	N	-		1
775	hypothetical (diheme) protein	CAJ72456	91202817	kustd1711	Q1PZE6	N	46.6667	Y	3	A	A	Y	53.3	N	N	Pfam:Cytochrom_C		1
217	unknown protein	CAJ72461	91202822	kustd1716	Q1PZG0	Y	93.3333	N	1	A	-	N	-	N	N	-
776	similar to formate/nitrite transporter FocA	CAJ72465	91202826	kustd1720	Q1PZF6	N	26.6667	Y	3	A	-	N	-	N	Y	Pfam:Form_Nir_trans		1
777	similar to formate/nitrite transporter FocA	CAJ72466	91202827	kustd1721	Q1PZF5	N	13.3333	Y	3	A	-	N	-	N	Y	Pfam:Form_Nir_trans		1
779	conserved hypothetical protein	CAJ72482	91202843	kustd1737	Q1PZH8	N	20	Y	3	A	-	N	-	N	Y	Pfam:Peptidase_M50
437	unknown protein	CAJ72501	91202862	kustd1756	Q1PZJ7	Y	86.6667	Y	2	A	-	N	-	N	Y	-
438	similar to cytochrome c biogenesis protein resC	CAJ72505	91202866	kustd1760	Q1PZJ3	Y	53.3333	Y	2	A	-	N	-	N	N	Pfam:Cytochrom_C_asm
782	similar to membrane-bound	CAJ72518	91202879	kustd1773	Q1PZK0	N	46.6667	Y	3	A	-	N	-	N	N	Pfam:Oxidored_q1		1
439	similar to membrane-bound	CAJ72520	91202881	kustd1775	Q1PZL7	Y	53.3333	Y	2	A	-	N	-	N	Y	-		1
440	strongly similar to membrane-bound	CAJ72522	91202883	kustd1777	Q1PZL5	Y	60	Y	2	A	-	N	-	N	Y	Pfam:Oxidored_q1		1
441	similar to p-hydroxybenzoate: octaprenyltransferase	CAJ72526	91202887	kustd1781	Q1PZL1	Y	53.3333	Y	2	A	-	N	-	N	Y	Pfam:UbiA
442	conserved hypothetical protein	CAJ72531	91202892	kustd1786	Q1PZM4	Y	80	Y	2	A	-	N	-	N	Y	Pfam:CitMHS,Pfam:TrkA_C,Pfam:TrkA_C		1
219	unknown protein	CAJ72533	91202894	kustd1788	Q1PZM2	Y	93.3333	N	1	A	-	N	-	N	N	-		1
220	conserved hypothetical protein	CAJ72537	91202898	kustd1792	Q1PZN6	Y	53.3333	N	1	A	-	N	-	N	N	-
783	unknown protein	CAJ72554	91202915	kustd1809	Q1PZN7	N	33.3333	Y	3	A	-	N	-	N	Y	Pfam:N_methyl
222	unknown protein	CAJ72562	91202923	kustd1817	Q1PZP7	Y	93.3333	N	1	A	-	N	-	N	N	-
224	similar to NADH dehydrogenase I chain F (1st module) EC: 1.6.5.3	CAJ72572	91202933	kustd1827	Q1PZQ6	Y	73.3333	N	1	A	-	N	-	N	N	Pfam:Complex1_51K,Pfam:SLBB		1
785	conserved hypothetical protein	CAJ72573	91202934	kustd1828	Q1PZQ5	N	0	Y	3	A	-	N	-	N	N	-		1
225	hypothetical protein	CAJ72576	91202937	kustd1831	Q1PZS1	Y	73.3333	N	1	A	-	N	-	N	N	-
444	unknown protein	CAJ72579	91202940	kustd1834	Q1PZR8	Y	60	Y	2	A	-	N	-	N	N	-		1
445	unknown protein	CAJ72580	91202941	kustd1835	Q1PZR7	Y	60	Y	2	A	-	N	-	N	Y	-		1
446	strongly similar to vacuolar-type H(+)-translocating inorganic pyrophosphatase	CAJ72581	91202942	kustd1836	Q1PZR6	Y	66.6667	Y	2	A	-	N	-	N	N	Pfam:H_PPase		1
787	strongly similar to isochorismatase (2,3 dihydro-2,3-dihydroxybenzoate synthase)	CAJ72591	91202952	kustd1846	Q1PZS5	N	0	Y	3	A	-	N	-	N	N	Pfam:Isochorismatase		1
447	strongly similar to Na+/H+ antiporter (CPA1 family)	CAJ72592	91202953	kustd1847	Q1PZS4	Y	53.3333	Y	2	A	-	N	-	N	Y	Pfam:Na_H_Exchanger		1
788	conserved hypothetical protein	CAJ72594	91202955	kustd1849	Q1PZU2	N	13.3333	Y	3	A	-	N	-	N	Y	-		1
789	conserved hypothetical protein	CAJ72595	91202956	kustd1850	Q1PZU1	N	33.3333	Y	3	A	-	N	-	N	Y	-		1
790	unknown protein	CAJ72598	91202959	kustd1853	Q1PZT8	N	26.6667	Y	3	A	-	N	-	N	Y	-		1
791	hypothetical protein	CAJ72603	91202964	kustd1858	Q1PZV3	N	13.3333	Y	3	A	-	N	-	N	Y	Pfam:Abi
792	unknown protein	CAJ72607	91202968	kustd1862	Q1PZU9	N	6.66667	Y	3	A	-	N	-	N	N	-
227	unknown protein	CAJ72611	91202972	kustd1866	Q1PZU5	Y	80	N	1	A	-	N	-	N	N	-
793	hypothetical protein	CAJ72614	91202975	kustd1869	Q1PZW1	N	40	Y	3	A	-	N	-	N	N	-
232	conserved hypothetical protein	CAJ72631	91202992	kustd1886	Q1PZW3	Y	66.6667	N	1	A	-	N	-	N	N	Pfam:DUF323
449	hypothetical protein	CAJ72634	91202995	kustd1889	Q1PZY0	Y	60	Y	2	A	-	N	-	N	Y	-
794	similar to rod shape-determining protein	CAJ72639	91203000	kustd1894	Q1PZX5	N	26.6667	Y	3	A	-	N	-	N	N	Pfam:FTSW_RODA_SPOVE		1
450	similar to rod shape-determining protein	CAJ72641	91203002	kustd1896	Q1PZX3	Y	66.6667	Y	2	A	-	N	-	N	Y	-		1
235	strongly similar to cytochrome c peroxidase	CAJ72649	91203010	kustd1904	Q1PZY5	Y	100	N	1	A	A	Y	12.5	N	N	Pfam:CCP_MauG
798	unknown protein	CAJ72658	91203019	kustd1913	Q1PZZ6	N	20	Y	3	A	-	N	-	N	Y	-
237	unknown protein	CAJ72679	91203040	kustd1934	Q1Q012	Y	86.6667	N	1	A	-	N	-	N	N	EZ_HEAT,Pfam:HEAT_PBS,EZ_HEAT,EZ_HEAT,Pfam:HEAT_PBS
452	conserved hypothetical protein	CAJ72682	91203043	kustd1937	Q1Q027	Y	80	Y	2	A	-	N	-	N	Y	Pfam:DUF81
453	similar to carbon starvation proteinCstA	CAJ72690	91203051	kustd1945	Q1Q038	Y	53.3333	Y	2	A	-	N	-	N	N	Pfam:CstA
238	hypothetical protein	CAJ72700	91203061	kustd1955	Q1Q048	Y	80	N	1	A	-	Y	7.7	N	N	-
801	hypothetical protein	CAJ72710	91203071	kustd1965	Q1Q057	N	33.3333	Y	3	A	-	N	-	N	N	Pfam:SpoIID
802	unknown protein	CAJ72716	91203077	kustd1971	Q1Q051	N	6.66667	Y	3	A	-	N	-	N	N	-
803	conserved hypothetical protein	CAJ72719	91203080	kustd1974	Q1Q067	N	40	Y	3	A	-	N	-	N	Y	Pfam:DUF456
457	conserved hypothetical protein	CAJ72728	91203089	kustd1983	Q1Q077	Y	73.3333	Y	2	A	-	N	-	N	Y	-
240	conserved hypothetical protein	CAJ72732	91203093	kustd1987	Q1Q073	Y	86.6667	N	1	A	-	N	-	N	N	-
805	unknown protein	CAJ72735	91203096	kustd1990	Q1Q070	N	0	Y	3	A	-	N	-	N	N	-
459	conserved hypothetical protein	CAJ72741	91203102	kustd1996	Q1Q082	Y	80	Y	2	A	-	N	-	N	Y	-
241	unknown protein	CAJ72751	91203112	kustd2006	Q1Q090	Y	86.6667	N	1	A	-	N	-	N	N	-
242	conserved hypothetical protein	CAJ72766	91203127	kustd2021	Q1Q0B4	Y	86.6667	N	1	A	-	Y	8.8	N	N	-
808	hypothetical protein/ Clc-type chloride channel	CAJ72781	91203142	kustd2036	Q1Q0B8	N	40	Y	3	A	-	N	-	N	Y	-
460	conserved hypothetical protein	CAJ72791	91203152	kustd2046	Q1Q0C6	Y	66.6667	Y	2	A	-	N	-	N	Y	Pfam:DoxX		1
810	strongly similar to fosmidomycin resistance protein	CAJ72792	91203153	kustd2047	Q1Q0C5	N	6.66667	Y	3	A	-	N	-	N	Y	Pfam:MFS_1		1
461	conserved hypothetical protein	CAJ72797	91203158	kustd2052	Q1Q0D9	Y	73.3333	Y	2	A	-	N	-	N	Y	Pfam:BPD_transp_1
811	strongly similar to methylmalonyl-CoA or oxaloacetate decarboxylase (beta subunit)	CAJ72806	91203167	kustd2061	Q1Q0E9	N	26.6667	Y	3	A	-	N	-	N	N	Pfam:OAD_beta		1
812	hypothetical protein; putative gamma subunit (oadG) of oxaloacetate decarboxylase	CAJ72807	91203168	kustd2062	Q1Q0E8	N	40	Y	3	A	-	N	-	N	N	-		1
814	similar to ABC-type transport system permease protein	CAJ72812	91203173	kustd2067	Q1PXR1	N	13.3333	Y	3	A	-	N	-	N	Y	Pfam:DUF140
245	hypothetical protein	CAJ72824	91203185	kustd2079	Q1PXR9	Y	86.6667	N	1	A	-	N	-	N	N	TPR,Pfam:TPR_1,Pfam:TPR_2,TPR,Pfam:TPR_1,Pfam:TPR_2,TPR,Pfam:TPR_1,Pfam:TPR_2,Pfam:TPR_3,TPR,Pfam:TPR_1,Pfam:TPR_2,TPR,Pfam:TPR_1,TPR,Pfam:TPR_1,Pfam:TPR_2,TPR,Pfam:TPR_1,Pfam:TPR_2,Pfam:TPR_3,TPR
817	conserved hypothetical protein	CAJ72831	91203192	kustd2086	Q1PXR2	N	46.6667	Y	3	A	-	N	-	Y	N	-		1
246	hypothetical protein	CAJ72833	91203194	kustd2088	Q1PXT0	Y	66.6667	N	1	A	-	N	-	N	N	PLDc,Pfam:PLDc		1
818	unknown protein	CAJ72834	91203195	kustd2089	Q1PXS9	N	0	Y	3	A	-	N	-	N	N	-		1
248	hypothetical protein	CAJ72850	91203211	kustd2105	Q1PXT2	Y	66.6667	N	1	A	-	N	-	N	N	Pfam:TPR_1,Pfam:TPR_1		1
463	hypothetical protein	CAJ72851	91203212	kustd2106	Q1PXV0	Y	100	Y	2	A	-	N	-	N	N	Pfam:TPR_1,Pfam:TPR_1,Pfam:TPR_2		1
464	hypothetical protein	CAJ72858	91203219	kustd2113	Q1PXU3	Y	86.6667	Y	2	A	-	N	-	N	Y	Pfam:DUF6,Pfam:DUF6
821	similar to maltose transport system permease protein	CAJ72880	91203241	kustd2135	Q1PXX3	N	26.6667	Y	3	A	-	N	-	N	Y	Pfam:BPD_transp_1		1
822	unknown protein	CAJ72882	91203243	kustd2137	Q1PXX1	N	13.3333	Y	3	A	-	N	-	N	Y	-		1
466	hypothetical protein	CAJ72886	91203247	kustd2141	Q1PXW7	Y	53.3333	Y	2	A	-	N	-	N	Y	Pfam:ABC_sub_bind
825	similar to D-alanine glycine permease	CAJ72895	91203256	kustd2150	Q1PXX8	N	6.66667	Y	3	A	-	N	-	N	Y	Pfam:Na_Ala_symp
467	conserved hypothetical protein	CAJ72914	91203275	kustd2169	Q1PXZ9	Y	73.3333	Y	2	A	-	N	-	N	N	Pfam:HAMP,HAMP,HisKA,Pfam:HisKA,HATPase_c,Pfam:HATPase_c,REC,Pfam:Response_reg,REC,Pfam:Response_reg
828	unknown protein	CAJ72924	91203285	kustd2179	Q1PY08	N	33.3333	Y	3	A	-	N	-	N	N	-
829	unknown protein	CAJ72938	91203299	kustd2193	Q1PY29	N	0	Y	3	A	-	N	-	N	Y	-		1
468	conserved hypothetical protein	CAJ72939	91203300	kustd2194	Q1PY28	Y	60	Y	2	A	-	N	-	N	Y	Pfam:UPF0016		1
469	unknown protein	CAJ72940	91203301	kustd2195	Q1PY27	Y	60	Y	2	A	-	N	-	N	Y	-		1
255	unknown protein	CAJ72945	91203306	kustd2200	Q1PY39	Y	73.3333	N	1	A	-	N	-	N	N	-
830	hypothetical protein	CAJ72947	91203308	kustd2202	Q1PY37	N	13.3333	Y	3	A	-	N	-	N	N	Pfam:HAMP,HAMP,HisKA,Pfam:HisKA,HATPase_c,Pfam:HATPase_c
256	conserved hypothetical protein	CAJ72950	91203311	kustd2205	Q1PY34	Y	53.3333	N	1	A	-	N	-	N	N	TPR,Pfam:TPR_1,Pfam:TPR_2,TPR,Pfam:TPR_1,Pfam:TPR_2,TPR,Pfam:TPR_1,Pfam:TPR_2,TPR,Pfam:TPR_1,Pfam:TPR_2
257	conserved hypothetical protein	CAJ72953	91203314	kustd2208	Q1PY49	Y	80	N	1	A	-	N	-	N	N	TPR,Pfam:TPR_3,TPR,Pfam:TPR_1,TPR,Pfam:TPR_1,Pfam:TPR_2,Pfam:TPR_3,TPR,Pfam:TPR_1,Pfam:TPR_2
831	unknown protein	CAJ72956	91203317	kustd2211	Q1PY46	N	0	Y	3	A	-	N	-	N	N	-
832	unknown protein	CAJ72965	91203326	kustd2220	Q1PY56	N	40	Y	3	A	-	N	-	N	N	-
259	conserved hypothetical protein	CAJ72967	91203328	kustd2222	Q1PY54	Y	80	N	1	A	-	N	-	N	N	Pfam:TehB,Pfam:MTS,Pfam:Methyltransf_11,Pfam:Methyltransf_12
512	strongly similar to copper-transporting ATPase	CAJ72992	91199950	kuste2247	Q1Q601	N	0	Y	3	A	-	N	-	N	Y	Pfam:YHS,Pfam:E1-E2_ATPase,Pfam:Hydrolase		1
1	unknown protein	CAJ72993	91199951	kuste2248	Q1Q600	Y	60	N	1	A	-	N	-	N	N	-		1
345	unknown protein	CAJ72999	91199957	kuste2254	Q1Q5Z4	Y	73.3333	Y	2	A	-	N	-	N	Y	-
513	similar to CAAX prenyl protease 1 (Ste24p)	CAJ73002	91199960	kuste2257	Q1Q610	N	40	Y	3	A	-	N	-	N	Y	Pfam:Peptidase_M48
514	similar to phosphatidylglycerophosphatase	CAJ73010	91199968	kuste2265	Q1Q602	N	0	Y	3	A	-	N	-	N	Y	Pfam:PgpA
516	hypothetical protein	CAJ73021	91199979	kuste2276	Q1Q631	N	0	Y	3	A	-	N	-	N	N	Pfam:PMT
518	conserved hypothetical protein	CAJ73028	91199986	kuste2283	Q1Q624	N	0	Y	3	A	-	N	-	N	Y	Pfam:LAB_N
3	unknown protein	CAJ73031	91199989	kuste2286	Q1Q640	Y	60	N	1	A	-	N	-	N	N	-
519	unknown protein	CAJ73036	91199994	kuste2291	Q1Q635	N	0	Y	3	A	-	N	-	N	Y	-
521	strongly similar to bacterial general secretion protein G	CAJ73046	91200004	kuste2301	Q1Q643	N	40	Y	3	A	-	N	-	N	N	Pfam:N_methyl,Pfam:GSPII_G		1
522	hypothetical protein	CAJ73047	91200005	kuste2302	Q1Q642	N	13.3333	Y	3	A	-	N	-	N	N	Pfam:N_methyl		1
523	unknown protein	CAJ73048	91200006	kuste2303	Q1Q641	N	6.66667	Y	3	A	-	N	-	N	Y	-		1
350	hypothetical protein	CAJ73050	91200008	kuste2305	Q1Q658	Y	66.6667	Y	2	A	-	N	-	N	N	-		1
351	similar to nitrite extrusion protein narK	CAJ73053	91200011	kuste2308	Q1Q655	Y	80	Y	2	A	-	N	-	N	Y	Pfam:MFS_1		1
6	unknown protein	CAJ73071	91200029	kuste2326	Q1Q674	Y	86.6667	N	1	A	-	N	-	N	N	-
525	unknown protein	CAJ73075	91200033	kuste2330	Q1Q670	N	13.3333	Y	3	A	-	N	-	N	Y	-
526	similar to nitrite extrusion protein narK	CAJ73080	91200038	kuste2335	Q1Q683	N	46.6667	Y	3	A	-	N	-	N	Y	Pfam:MFS_1		1
527	unknown membrane protein	CAJ73081	91200039	kuste2336	Q1Q682	N	13.3333	Y	3	A	-	N	-	N	Y	-		1
528	unknown protein	CAJ73087	91200045	kuste2342	Q1Q694	N	0	Y	3	A	-	N	-	N	N	-
529	hypothetical protein	CAJ73091	91200049	kuste2346	Q1Q690	N	46.6667	Y	3	A	-	N	-	N	N	Pfam:TPR_1,Pfam:TPR_2
530	unknown protein	CAJ73095	91200053	kuste2350	Q1Q6A3	N	26.6667	Y	3	A	-	N	-	N	Y	-
532	strongly similar to phospho-N-acetylmuramoyl-pentapeptide transferase	CAJ73126	91200083	kuste2380	Q1Q6D1	N	26.6667	Y	3	A	-	N	-	N	Y	Pfam:MraY_sig1,Pfam:Glycos_transf_4		1
352	similar to cell division protein FtsW	CAJ73127	91200084	kuste2381	Q1Q6D0	Y	86.6667	Y	2	A	-	N	-	N	N	Pfam:FTSW_RODA_SPOVE		1
533	hypothetical protein	CAJ73133	91200090	kuste2387	Q1Q6C4	N	13.3333	Y	3	A	-	N	-	N	N	-
534	unknown protein	CAJ73136	91200093	kuste2390	Q1Q6E0	N	46.6667	Y	3	A	-	N	-	N	N	Pfam:N_methyl
537	hypothetical protein	CAJ73140	91200097	kuste2394	Q1Q6D6	N	20	Y	3	A	-	N	-	N	N	-		1
8	conserved hypothetical protein	CAJ73141	91200098	kuste2395	Q1Q6D5	Y	80	N	1	A	-	N	-	N	N	TPR,Pfam:TPR_1,TPR,Pfam:TPR_1,Pfam:TPR_2,TPR,Pfam:TPR_1,TPR,Pfam:TPR_1,Pfam:TPR_2,TPR,Pfam:TPR_1,Pfam:TPR_2,TPR,Pfam:TPR_1		1
353	hypothetical protein	CAJ73142	91200099	kuste2396	Q1Q6D4	Y	100	Y	2	A	-	N	-	N	Y	-		1
355	strongly similar to cation (Co/Zn/Cd) diffusion facilitator family protein	CAJ73165	91200122	kuste2419	Q1Q6G6	Y	60	Y	2	A	-	N	-	N	Y	Pfam:Cation_efflux
356	hypothetical protein	CAJ73178	91200135	kuste2432	Q1Q6H2	Y	93.3333	Y	2	A	-	N	-	N	Y	Pfam:DUF81
11	conserved hypothetical protein	CAJ73205	91200161	kuste2458	Q1Q6J8	Y	80	N	1	A	-	N	-	N	N	Pfam:Cyclase
13	hypothetical protein	CAJ73216	91200172	kuste2469	Q1Q6K6	Y	66.6667	N	1	A	-	N	-	N	N	-
541	unknown protein	CAJ73218	91200174	kuste2471	Q1Q6M4	N	26.6667	Y	3	A	-	N	-	N	N	-
15	unknown (diheme) protein	CAJ73221	91200177	kuste2474	Q1Q6M1	Y	80	N	1	A	-	Y	0	N	N	-
16	conserved hypothetical (diheme) protein	CAJ73225	91200181	kuste2478	Q1Q6L7	Y	93.3333	N	1	A	-	Y	0	N	N	Pfam:Linocin_M18		1
17	similar to copper oxidase and hydroxylamine oxidoreductase (fusion protein)	CAJ73226	91200182	kuste2479	Q1Q6L6	Y	93.3333	N	1	A	-	Y	0	N	N	Pfam:Cu-oxidase_3,Pfam:Cu-oxidase_2		1
543	hypothetical protein	CAJ73227	91200183	kuste2480	Q1Q6N4	N	20	Y	3	A	-	N	-	N	N	-		1
357	hypothetical protein	CAJ73235	91200191	kuste2488	Q1Q6M6	Y	60	Y	2	A	-	N	-	N	N	-
544	unknown protein	CAJ73250	91200206	kuste2503	Q1Q6Q0	N	13.3333	Y	3	A	-	N	-	N	Y	-
545	similar to flagellar MS ring protein	CAJ73267	91200223	kuste2520	Q1Q6S1	N	13.3333	Y	3	A	-	N	-	N	N	Pfam:YscJ_FliF,Pfam:YscJ_FliF_C
21	unknown protein	CAJ73272	91200228	kuste2525	Q1Q6R6	Y	60	N	1	A	-	N	-	N	N	-
358	hypothetical protein	CAJ73278	91200234	kuste2531	Q1Q6T0	Y	93.3333	Y	2	A	-	N	-	N	Y	-		1
359	strongly similar to polar flagellar assembly protein FliP	CAJ73280	91200236	kuste2533	Q1Q6S8	Y	100	Y	2	A	-	N	-	N	N	Pfam:FliP		1
360	similar to flagellar biosynthetic protein FliQ	CAJ73281	91200237	kuste2534	Q1Q6S7	Y	53.3333	Y	2	A	-	N	-	N	Y	Pfam:Bac_export_3		1
547	similar to flagellar biosynthetic protein FliR	CAJ73282	91200238	kuste2535	Q1Q6S6	N	26.6667	Y	3	A	-	N	-	N	Y	Pfam:Bac_export_1		1
361	unknown protein	CAJ73287	91200243	kuste2540	Q1Q6T8	Y	53.3333	Y	2	A	-	N	-	N	Y	-
551	unknown protein	CAJ73312	91200267	kuste2564	Q1Q6V1	N	6.66667	Y	3	A	-	N	-	N	N	-
552	similar to ABC-transporter involved in LPS biosynthesis Wzm	CAJ73344	91200299	kuste2596	Q1Q6Z6	N	13.3333	Y	3	A	-	N	-	N	Y	Pfam:ABC2_membrane
553	unknown protein	CAJ73351	91200306	kuste2603	Q1Q708	N	40	Y	3	A	-	N	-	N	N	-
555	putative fusion protein of n terminal phosphoserine phosphatase and c-terminal phosphatidate cytidylyltransferase	CAJ73373	91200327	kuste2624	Q1Q722	N	0	Y	3	A	-	N	-	N	Y	Pfam:Hydrolase,Pfam:CTP_transf_1
558	strongly similar to NADH dehydrogenase I chain H	CAJ73415	91200369	kuste2666	Q1Q754	N	46.6667	Y	3	A	-	N	-	N	N	Pfam:NADHdh		1
363	strongly similar to NADH dehydrogenase I chain J	CAJ73417	91200371	kuste2668	Q1Q772	Y	53.3333	Y	2	A	-	N	-	N	Y	Pfam:Oxidored_q3		1
364	strongly similar to NADH dehydrogenase I chain L	CAJ73419	91200373	kuste2670	Q1Q770	Y	53.3333	Y	2	A	-	N	-	N	Y	Pfam:Oxidored_q1_N,Pfam:Oxidored_q1		1
559	strongly similar to NADH dehydrogenase I chain M	CAJ73420	91200374	kuste2671	Q1Q769	N	46.6667	Y	3	A	-	N	-	N	N	Pfam:Oxidored_q1		1
365	strongly similar to NADH dehydrogenase I chain N	CAJ73421	91200375	kuste2672	Q1Q768	Y	53.3333	Y	2	A	-	N	-	N	Y	Pfam:Oxidored_q1		1
560	unknown protein	CAJ73440	91200394	kuste2691	Q1Q792	N	0	Y	3	A	-	N	-	N	N	-
561	similar to cobalamin 5'-phosphate synthase	CAJ73448	91200402	kuste2699	Q1Q797	N	40	Y	3	A	-	N	-	N	Y	Pfam:CobS
563	conserved hypothetical protein	CAJ73472	91200425	kuste2722	Q1Q7B0	N	33.3333	Y	3	A	-	N	-	N	Y	Pfam:DUF205
565	similar to sodium or proton dependent glutamate transport protein	CAJ73488	91200441	kuste2738	Q1Q7D8	N	33.3333	Y	3	A	-	N	-	N	N	Pfam:SDF
27	unknown protein	CAJ73493	91200446	kuste2743	Q1Q7E8	Y	100	N	1	A	-	N	-	N	N	-
567	conserved hypothetical protein	CAJ73497	91200450	kuste2747	Q1Q7E4	N	0	Y	3	A	-	N	-	N	N	-
569	similar to cytochrome c biogenesis protein resC	CAJ73525	91200477	kuste2774	Q1Q0K2	N	40	Y	3	A	-	N	-	N	Y	Pfam:Cytochrom_C_asm
30	unknown protein	CAJ73537	91200489	kuste2786	Q1Q0K9	Y	86.6667	N	1	A	-	N	-	N	N	Pfam:Cna_B		1
31	similar to N-acetylglucosaminyltransferases (O-GlcNAc transferase)	CAJ73538	91200490	kuste2787	Q1Q0K8	Y	73.3333	N	1	A	-	N	-	N	N	TPR,TPR,TPR,Pfam:TPR_1,Pfam:TPR_2,SEL1,TPR,Pfam:TPR_1,Pfam:TPR_2,TPR,Pfam:TPR_1,Pfam:TPR_2,SEL1,TPR,Pfam:TPR_1,Pfam:TPR_2,TPR,Pfam:TPR_1,Pfam:TPR_2,SEL1,TPR,Pfam:TPR_1,Pfam:TPR_2,TPR,Pfam:TPR_1,TPR,Pfam:TPR_1,Pfam:TPR_2,SEL1,TPR,Pfam:TPR_1,Pfam:TPR_2,TPR,TPR,Pfam:TPR_1,Pfam:TPR_2,TPR,Pfam:TPR_1,Pfam:TPR_2		1
570	unknown protein	CAJ73546	91200498	kuste2795	Q1Q0M0	N	26.6667	Y	3	A	-	N	-	N	N	-		1
571	similar to diacylglycerol kinase (DAGK)	CAJ73548	91200500	kuste2797	Q1Q0L8	N	26.6667	Y	3	A	-	N	-	N	Y	Pfam:DAGK_prokar		1
572	similar to phosphoglycerol transferase	CAJ73549	91200501	kuste2798	Q1Q0L7	N	6.66667	Y	3	A	-	N	-	N	N	Pfam:Sulfatase		1
367	hypothetical protein	CAJ73550	91200502	kuste2799	Q1Q0L6	Y	93.3333	Y	2	A	-	N	-	N	N	-		1
573	unknown protein	CAJ73552	91200504	kuste2801	Q1Q0N3	N	26.6667	Y	3	A	-	N	-	N	Y	-		1
33	unknown protein	CAJ73560	91200512	kuste2809	Q1Q0P2	Y	93.3333	N	1	A	-	N	-	N	N	-		1
34	unknown protein	CAJ73561	91200513	kuste2810	Q1Q0P1	Y	86.6667	N	1	A	-	N	-	N	N	-		1
35	highly similar to nuclease	CAJ73563	91200514	kuste2811	Q1Q0P0	Y	60	N	1	A	-	N	-	N	N	SNc,Pfam:SNase		1
574	conserved hypothetical protein	CAJ73565	91200516	kuste2813	Q1Q0N8	N	26.6667	Y	3	A	-	N	-	N	Y	-		1
575	similar to sodium solute symporter	CAJ73566	91200517	kuste2814	Q1Q0N7	N	40	Y	3	A	-	N	-	N	N	Pfam:SSF		1
577	unknown protein	CAJ73576	91200527	kuste2824	Q1Q0P4	N	0	Y	3	A	-	N	-	N	N	-
368	conserved hypothetical protein; probable integral membrane efflux protein	CAJ73589	91200540	kuste2837	Q1Q0R9	Y	60	Y	2	A	-	N	-	N	Y	Pfam:SBF		1
579	unknown protein	CAJ73590	91200541	kuste2838	Q1Q0R8	N	6.66667	Y	3	A	-	N	-	N	N	-		1
37	hypothetical (triheme) protein	CAJ73606	91200557	kuste2854	Q1Q0T9	Y	100	N	1	A	A	Y	45	N	N	-		1
369	hypothetical (hepta heme) protein	CAJ73607	91200558	kuste2855	Q1Q0T8	Y	80	Y	2	A	-	Y	33.3	N	N	-		1
580	similar to formate dehydrogenase, cytochrome b556 (FDO) subunit	CAJ73608	91200559	kuste2856	Q1Q0T7	N	46.6667	Y	3	A	-	N	-	N	N	-		1
38	unknown protein	CAJ73610	91200561	kuste2858	Q1Q0T5	Y	80	N	1	A	-	N	-	N	N	-		1
39	hypothetical protein	CAJ73611	91200562	kuste2859	Q1Q0T4	Y	93.3333	N	1	A	-	N	-	N	N	-		1
40	hypothetical (di heme) protein	CAJ73612	91200563	kuste2860	Q1Q0T3	Y	86.6667	N	1	A	A	Y	75	N	N	-		1
41	hypothetical (di heme) protein	CAJ73613	91200564	kuste2861	Q1Q0T2	Y	100	N	1	A	A	Y	76.9	N	N	-		1
581	conserved hypothetical protein	CAJ73624	91200575	kuste2872	Q1Q0U0	N	20	Y	3	A	-	N	-	N	Y	Pfam:HPP
582	similar to undeca heme containing cytochrome c protein	CAJ73629	91200580	kuste2877	Q1Q0V4	N	26.6667	Y	3	A	A	Y	35.3	N	N	-
370	similar to ABC-type transport system ATP-binding protein	CAJ73637	91200588	kuste2885	Q1Q0W6	Y	86.6667	Y	2	A	-	N	-	N	Y	Pfam:FtsX
42	strongly similar to cytochrome c551 peroxidase	CAJ73658	91200608	kuste2905	Q1Q0Y1	Y	100	N	1	A	-	Y	0	N	N	Pfam:CCP_MauG
585	unknown protein	CAJ73660	91200610	kuste2907	Q1Q0X9	N	33.3333	Y	3	A	-	N	-	N	N	-
587	similar to general secretory system type II protein, membrane component	CAJ73686	91200636	kuste2933	Q1Q108	N	0	Y	3	A	-	N	-	N	Y	Pfam:GSPII_F,Pfam:GSPII_F
373	similar to heat shock protease HtpX	CAJ73693	91200643	kuste2940	Q1Q120	Y	93.3333	Y	2	A	-	N	-	N	Y	Pfam:Peptidase_M48
374	similar to lipoprotein releasing system transmembrane protein LolC	CAJ73698	91200648	kuste2945	Q1Q115	Y	53.3333	Y	2	A	-	N	-	N	N	Pfam:FtsX
588	unknown protein	CAJ73700	91200650	kuste2947	Q1Q126	N	6.66667	Y	3	A	-	N	-	N	Y	-
375	similar to preprotein translocase SecE subunit	CAJ73704	91200654	kuste2951	Q1Q134	Y	53.3333	Y	2	A	-	N	-	N	Y	Pfam:SecE
376	conserved hypothetical protein	CAJ73770	91200718	kuste3015	Q1Q196	Y	53.3333	Y	2	A	-	N	-	N	N	Pfam:UPF0118
592	conserved hypothetical protein	CAJ73787	91200735	kuste3032	Q1Q199	N	33.3333	Y	3	A	-	N	-	N	Y	Pfam:UPF0014
377	hypothetical histidine kinase protein	CAJ73802	91200750	kuste3047	Q1Q1C0	Y	80	Y	2	A	-	N	-	N	N	Pfam:HAMP,HAMP,PAS,Pfam:PAS,Pfam:PAS_3,PAC,GAF,Pfam:GAF,PAS,Pfam:PAS,Pfam:PAS_4,PAC,HisKA,Pfam:HisKA,HATPase_c,Pfam:HATPase_c
44	unknown protein	CAJ73810	91200757	kuste3054	Q1Q1C8	Y	80	N	1	A	-	N	-	N	N	-		1
593	conserved hypothetical protein	CAJ73811	91200758	kuste3055	Q1Q1C7	N	33.3333	Y	3	A	-	N	-	N	Y	Pfam:Form_Nir_trans		1
379	strongly similar to cell division protein FtsH	CAJ73838	91200785	kuste3082	Q1Q1F6	Y	53.3333	Y	2	A	-	N	-	N	N	Pfam:FtsH_ext,AAA,Pfam:AAA,Pfam:AAA_5,Pfam:Peptidase_M41
380	unknown protein	CAJ73847	91200794	kuste3091	Q1Q1G3	Y	60	Y	2	A	-	N	-	N	Y	-
599	hypothetical protein	CAJ73857	91200803	kuste3100	Q1Q1G9	N	26.6667	Y	3	A	-	N	-	N	Y	Pfam:Cytochrom_C_asm
381	unknown protein	CAJ73874	91200820	kuste3117	Q1Q1I7	Y	53.3333	Y	2	A	-	N	-	N	Y	-
49	unknown protein	CAJ73914	91200860	kuste3157	Q1Q1M9	Y	53.3333	N	1	A	-	N	-	N	N	-
603	strongly similar to cell division protein FtsH	CAJ73922	91200867	kuste3164	Q1Q1P0	N	26.6667	Y	3	A	-	N	-	N	N	Pfam:FtsH_ext,AAA,Pfam:AAA,Pfam:AAA_5,Pfam:Peptidase_M41
604	unknown protein	CAJ73935	91200880	kuste3177	Q1Q1P6	N	0	Y	3	A	-	N	-	N	Y	-
607	hypothetical protein	CAJ73963	91200907	kuste3204	Q1Q1S2	N	0	Y	3	A	-	N	-	N	Y	-
608	similar to ABC-transporter involved in LPS biosynthesis Wzm	CAJ73970	91200914	kuste3211	Q1Q1T4	N	0	Y	3	A	-	N	-	N	Y	Pfam:ABC2_membrane
610	hypothetical protein	CAJ73997	91200941	kuste3238	Q1Q1W1	N	33.3333	Y	3	A	-	N	-	N	N	Pfam:Wzy_C
54	conserved hypothetical protein	CAJ74015	91200958	kuste3255	Q1Q1X8	Y	73.3333	N	1	A	-	N	-	N	N	Pfam:Bac_transf
611	hypothetical protein	CAJ74036	91200979	kuste3276	Q1Q1Z3	N	40	Y	3	A	-	N	-	N	Y	Pfam:PqiA
612	hypothetical protein	CAJ74042	91200985	kuste3282	Q1Q206	N	20	Y	3	A	-	N	-	N	N	-
614	hypothetical protein	CAJ74054	91200997	kuste3294	Q1Q213	N	0	Y	3	A	-	N	-	N	Y	-
60	conserved hypothetical protein	CAJ74057	91201000	kuste3297	Q1Q231	Y	53.3333	N	1	A	-	N	-	N	N	Pfam:DUF323		1
61	unknown protein	CAJ74058	91201001	kuste3298	Q1Q230	Y	100	N	1	A	-	N	-	N	N	-		1
62	similar to Na(+)-translocating NADH-quinone reductase subunit C	CAJ74088	91201030	kuste3327	Q1Q256	Y	53.3333	N	1	A	-	N	-	N	N	Pfam:FMN_bind,FMN_bind		1
383	similar to Na(+)-translocating NADH-quinone reductasesubunit E	CAJ74089	91201031	kuste3328	Q1Q255	Y	73.3333	Y	2	A	-	N	-	N	Y	Pfam:Rnf-Nqr		1
63	similar to Na(+)-translocating NADH-quinone reductase subunit F	CAJ74090	91201032	kuste3329	Q1Q254	Y	60	N	1	A	-	N	-	N	N	Pfam:Fer2,Pfam:NAD_binding_1
616	unknown protein	CAJ74092	91201034	kuste3331	Q1Q252	N	0	Y	3	A	-	N	-	N	N	-		1
65	unknown protein	CAJ74113	91201055	kuste3352	Q1Q269	Y	66.6667	N	1	A	-	N	-	N	N	-
619	conserved hypothetical protein	CAJ74125	91201067	kuste3364	Q1Q294	N	46.6667	Y	3	A	-	N	-	N	Y	Pfam:SNARE_assoc		1
620	similar to outer membrane lipoprotein-sorting protein LolA	CAJ74126	91201068	kuste3365	Q1Q293	N	33.3333	Y	3	A	-	N	-	N	N	Pfam:LolA		1
68	similar to VacJ lipoprotein	CAJ74135	91201077	kuste3374	Q1Q2A2	Y	86.6667	N	1	A	-	N	-	N	N	Pfam:VacJ
622	strongly similar to ABC-transporter, permease	CAJ74139	91201081	kuste3378	Q1Q298	N	0	Y	3	A	-	N	-	N	N	Pfam:DUF140		1
384	conserved hypothetical protein	CAJ74140	91201082	kuste3379	Q1Q297	Y	66.6667	Y	2	A	-	N	-	N	Y	-		1
623	strongly similar to cellulose synthase, catalytic subunit (UDP-forming)	CAJ74150	91201091	kuste3388	Q1Q2A6	N	6.66667	Y	3	A	-	N	-	N	N	Pfam:Glycos_transf_2,Pfam:PilZ
625	similar to endoglucanase (endo-1,4-beta-D-glucanase; carboxymethylcellulase)	CAJ74153	91201094	kuste3391	Q1Q2C1	N	40	Y	3	A	-	N	-	N	N	Pfam:Glyco_hydro_8
385	unknown protein	CAJ74156	91201097	kuste3394	Q1Q2B8	Y	60	Y	2	A	-	N	-	N	Y	-
72	hypothetical protein	CAJ74168	91201109	kuste3406	Q1Q2C4	Y	93.3333	N	1	A	-	N	-	N	N	TPR,Pfam:TPR_1,Pfam:TPR_2,TPR,Pfam:TPR_1,Pfam:TPR_2,TPR,Pfam:TPR_1,Pfam:TPR_2,TPR,Pfam:TPR_1,TPR,Pfam:TPR_1,TPR,Pfam:TPR_1,Pfam:TPR_2,TPR,Pfam:TPR_1,Pfam:TPR_2,TPR,Pfam:TPR_1,Pfam:TPR_2,TPR,Pfam:TPR_1,Pfam:TPR_2,TPR,Pfam:TPR_1,Pfam:TPR_2,TPR,TPR,Pfam:TPR_1,Pfam:TPR_2,TPR,Pfam:TPR_1,Pfam:TPR_2,TPR,Pfam:TPR_1,Pfam:TPR_2,TPR,Pfam:TPR_1,Pfam:TPR_2,TPR,Pfam:TPR_1,Pfam:TPR_2		1
74	unknown protein	CAJ74170	91201111	kuste3408	Q1Q2E0	Y	60	N	1	A	-	N	-	N	N	-		1
75	similar to heat shock protease DegP/HtrA	CAJ74171	91201112	kuste3409	Q1Q2D9	Y	60	N	1	A	-	N	-	N	N	Pfam:Trypsin,Pfam:PDZ,PDZ,Pfam:PDZ,PDZ		1
626	conserved hypothetical protein	CAJ74177	91201118	kuste3415	Q1Q2D3	N	46.6667	Y	3	A	-	N	-	N	Y	WD40,WD40,Pfam:BPD_transp_1		1
627	conserved hypothetical protein	CAJ74178	91201119	kuste3416	Q1Q2D2	N	46.6667	Y	3	A	-	N	-	N	N	Pfam:BPD_transp_1		1
628	unknown protein	CAJ74189	91201130	kuste3427	Q1Q2G0	N	13.3333	Y	3	A	-	N	-	N	Y	-		1
386	unknown protein	CAJ74190	91201131	kuste3428	Q1Q2F9	Y	80	Y	2	A	-	N	-	N	N	Pfam:TPR_1,Pfam:TPR_2		1
629	conserved hypothetical protein	CAJ74194	91201135	kuste3432	Q1Q2F5	N	33.3333	Y	3	A	-	N	-	N	N	VWA,Pfam:VWA
79	unknown protein	CAJ74205	91201146	kuste3443	Q1Q2G4	Y	60	N	1	A	-	N	-	N	N	-		1
631	conserved hypothetical protein	CAJ74206	91201147	kuste3444	Q1Q2G3	N	0	Y	3	A	-	N	-	N	N	-		1
632	conserved hypothetical protein	CAJ74220	91201161	kuste3458	Q1Q2I7	N	6.66667	Y	3	A	-	N	-	N	Y	Pfam:C4dic_mal_tran
389	hypothetical protein	CAJ74247	91201187	kuste3484	Q1Q2L4	Y	66.6667	Y	2	A	-	N	-	N	N	Pfam:PMT
82	hypothetical protein	CAJ74256	91201196	kuste3493	Q1Q2M4	Y	66.6667	N	1	A	-	N	-	N	N	TPR,Pfam:TPR_1,SEL1,TPR,Pfam:TPR_1,Pfam:TPR_2,SEL1,TPR,Pfam:TPR_1,Pfam:TPR_2,Pfam:TPR_3,TPR,Pfam:TPR_1,SEL1,TPR,Pfam:TPR_1,Pfam:TPR_2,Pfam:TPR_3		1
633	unknown protein	CAJ74257	91201197	kuste3494	Q1Q2M3	N	33.3333	Y	3	A	-	N	-	N	Y	-		1
390	unknown protein	CAJ74259	91201199	kuste3496	Q1Q2M1	Y	66.6667	Y	2	A	-	N	-	N	Y	-		1
634	unknown protein	CAJ74264	91201204	kuste3501	Q1Q2L6	N	0	Y	3	A	-	N	-	N	N	-		1
635	unknown protein	CAJ74265	91201205	kuste3502	Q1Q2N4	N	40	Y	3	A	-	N	-	N	N	-		1
636	strongly similar to groEL suppressor protein SugE	CAJ74277	91201217	kuste3514	Q1Q2P2	N	13.3333	Y	3	A	-	N	-	N	Y	Pfam:Multi_Drug_Res
637	similar to transposase tnpA	CAJ74284	91201224	kuste3521	Q1Q2N5	N	0	Y	3	A	-	N	-	N	N	-
638	unknown protein	CAJ74309	91201249	kuste3546	Q1Q2S2	N	0	Y	3	A	-	N	-	N	Y	-
84	unknown protein	CAJ74316	91201256	kuste3553	Q1Q2T4	Y	53.3333	N	1	A	-	N	-	N	N	-
643	unknown protein	CAJ74330	91201270	kuste3567	Q1Q2T9	N	33.3333	Y	3	A	-	N	-	N	N	-		1
644	similar to cobalamin biosynthesis protein cbiB	CAJ74331	91201271	kuste3568	Q1Q2T8	N	6.66667	Y	3	A	-	N	-	N	N	Pfam:CobD_Cbib		1
645	conserved hypothetical protein	CAJ74351	91201291	kuste3588	Q1Q2V4	N	33.3333	Y	3	A	-	N	-	N	Y	Pfam:MarC		1
87	unknown protein	CAJ74352	91201292	kuste3589	Q1Q2W2	Y	66.6667	N	1	A	-	N	-	N	N	-		1
88	hypothetical protein	CAJ74353	91201293	kuste3590	Q1Q2X0	Y	100	N	1	A	-	N	-	N	N	Pfam:YHS		1
646	conserved hypothetical protein	CAJ74357	91201297	kuste3594	Q1PUW7	N	0	Y	3	A	-	N	-	N	N	-
89	unknown protein	CAJ74364	91201304	kuste3601	Q1Q2X8	Y	66.6667	N	1	A	-	N	-	N	N	-
648	unknown protein	CAJ74395	91201335	kuste3632	Q1Q304	N	0	Y	3	A	-	N	-	N	Y	Pfam:LYTB,Pfam:UbiA		1
90	unknown protein	CAJ74396	91201336	kuste3633	Q1Q303	Y	86.6667	N	1	A	-	N	-	N	N	-		1
649	unknown protein	CAJ74410	91201350	kuste3647	Q1Q327	N	6.66667	Y	3	A	-	N	-	N	N	-
650	similar to transposase tnpA	CAJ74419	91201359	kuste3656	Q1Q337	N	0	Y	3	A	-	N	-	N	N	-
651	unknown protein	CAJ74433	91201373	kuste3670	Q1Q342	N	0	Y	3	A	-	N	-	N	N	-
92	unknown protein	CAJ74441	91201381	kuste3678	Q1Q352	Y	100	N	1	A	-	N	-	N	N	-
652	similar to transposase tnpA	CAJ74448	91201388	kuste3685	Q1Q362	N	46.6667	Y	3	A	-	N	-	N	N	-
653	hypothetical membrane protein	CAJ74451	91201391	kuste3688	Q1Q359	N	46.6667	Y	3	A	-	N	-	N	N	Pfam:Wzy_C
654	similar to ammonium transport protein amtB possibly fused to histidine kinase	CAJ74453	91201393	kuste3690	Q1Q357	N	20	Y	3	A	-	N	-	N	Y	Pfam:Ammonium_transp,HisKA,Pfam:HisKA,HATPase_c,Pfam:HATPase_c
391	unknown protein	CAJ74458	91201398	kuste3695	Q1Q370	Y	53.3333	Y	2	A	-	N	-	N	Y	-
656	similar to cobalt transport protein CbiQ	CAJ74475	91201415	kuste3712	Q1Q392	N	6.66667	Y	3	A	-	N	-	N	Y	Pfam:CbiQ		1
392	unknown protein	CAJ74476	91201416	kuste3713	Q1Q391	Y	100	Y	2	A	-	N	-	N	N	-		1
393	conserved hypothetical protein	CAJ74477	91201417	kuste3714	Q1Q390	Y	73.3333	Y	2	A	-	N	-	N	Y	Pfam:CbiM		1
94	unknown protein	CAJ74494	91201434	kuste3731	Q1Q3A7	Y	73.3333	N	1	A	-	N	-	N	N	-
95	unknown protein	CAJ74499	91201439	kuste3736	Q1Q3A2	Y	60	N	1	A	-	N	-	N	N	-
97	hypothetical protein	CAJ74505	91201445	kuste3742	Q1Q3B6	Y	86.6667	N	1	A	-	N	-	N	N	Pfam:Hemerythrin
394	conserved hypothetical protein	CAJ74516	91201456	kuste3753	Q1Q3C5	Y	53.3333	Y	2	A	-	N	-	N	Y	Pfam:DUF6
99	hypothetical protein	CAJ74527	91201467	kuste3764	Q1Q3E3	Y	86.6667	N	1	A	-	N	-	N	N	-
660	unknown protein	CAJ74530	91201470	kuste3767	Q1Q3E0	N	13.3333	Y	3	A	-	N	-	N	Y	-
395	similar to hybrid sensor	CAJ74542	91201482	kuste3779	Q1Q3E7	Y	66.6667	Y	2	A	-	N	-	N	N	Pfam:HAMP,HAMP,HisKA,Pfam:HisKA,HATPase_c,Pfam:HATPase_c,REC,Pfam:Response_reg,REC,Pfam:Response_reg,HPT,Pfam:Hpt
662	similar to ATP synthase subunit A	CAJ74552	91201492	kuste3789	Q1Q3F7	N	13.3333	Y	3	A	-	N	-	N	Y	Pfam:ATP-synt_A		1
396	conserved hypothetical protein	CAJ74553	91201493	kuste3790	Q1Q3F6	Y	100	Y	2	A	-	N	-	N	Y	Pfam:ATP-synt_C		1
397	conserved hypothetical protein	CAJ74554	91201494	kuste3791	Q1Q3F5	Y	93.3333	Y	2	A	-	N	-	N	Y	Pfam:ATP-synt_C		1
663	unknown protein	CAJ74606	91201546	kuste3843	Q1Q3L4	N	33.3333	Y	3	A	-	N	-	N	N	-
106	unknown protein	CAJ74613	91201553	kuste3850	Q1Q3M5	Y	60	N	1	A	-	N	-	N	N	-
664	hypothetical protein	CAJ74633	91201573	kuste3870	Q1Q3P1	N	0	Y	3	A	-	N	-	N	N	Pfam:V_ATPase_I		1
399	conserved hypothetical protein	CAJ74634	91201574	kuste3871	Q1Q3P0	Y	93.3333	Y	2	A	-	N	-	N	Y	-		1
665	unknown protein	CAJ74676	91201616	kuste3913	Q1Q3U3	N	0	Y	3	A	-	N	-	N	N	Pfam:PEGA
400	unknown protein	CAJ74678	91201618	kuste3915	Q1Q3U1	Y	53.3333	Y	2	A	-	N	-	N	Y	-
667	unknown protein	CAJ74687	91201627	kuste3924	Q1Q3V2	N	20	Y	3	A	-	N	-	N	N	-
668	hypothetical protein	CAJ74706	91201646	kuste3943	Q1Q3X0	N	13.3333	Y	3	A	-	N	-	N	N	-
111	unknown protein	CAJ74721	91201661	kuste3958	Q1Q3X4	Y	80	N	1	A	-	N	-	N	N	-
670	conserved hypothetical protein	CAJ74723	91201663	kuste3960	Q1Q3Z1	N	46.6667	Y	3	A	-	N	-	N	Y	Pfam:MotA_ExbB		1
671	conserved hypothetical protein	CAJ74724	91201664	kuste3961	Q1Q3Z0	N	33.3333	Y	3	A	-	N	-	N	N	Pfam:DUF2149		1
112	unknown protein	CAJ74743	91201683	kuste3980	Q1Q410	Y	86.6667	N	1	A	-	N	-	N	N	TPR,Pfam:TPR_1,Pfam:TPR_2,TPR,Pfam:TPR_1,Pfam:TPR_2,TPR,Pfam:TPR_1,TPR,Pfam:TPR_1,Pfam:TPR_2,TPR,Pfam:TPR_1,Pfam:TPR_2
115	conserved hypothetical protein	CAJ74759	91201699	kuste3996	Q1Q414	Y	66.6667	N	1	A	-	N	-	N	N	Pfam:Peptidase_S10
403	hypothetical protein	CAJ74765	91201705	kuste4002	Q1Q428	Y	53.3333	Y	2	A	-	N	-	N	Y	Pfam:DUF308,Pfam:DUF308,Pfam:DUF308,Pfam:DUF308,Pfam:DUF308
404	conserved hypothetical protein	CAJ74784	91201724	kuste4021	Q1Q446	Y	80	Y	2	A	-	N	-	N	Y	Pfam:MIP		1
673	similar to CDP-diacylglycerol-serine O-phosphatidyltransferase	CAJ74785	91201725	kuste4022	Q1Q445	N	0	Y	3	A	-	N	-	N	N	Pfam:CDP-OH_P_transf		1
116	hypothetical multiheme cytochrome c protein	CAJ74788	91201728	kuste4025	Q1Q442	Y	66.6667	N	1	A	-	Y	0	N	N	-
674	unknown protein	CAJ74796	91201736	kuste4033	Q1Q452	N	13.3333	Y	3	A	-	N	-	N	Y	-
118	unknown protein	CAJ74800	91201740	kuste4037	Q1Q466	Y	80	N	1	A	-	N	-	N	N	-
675	unknown protein	CAJ74803	91201743	kuste4040	Q1Q463	N	0	Y	3	A	-	N	-	N	N	-		1
676	unknown protein	CAJ74804	91201744	kuste4041	Q1Q462	N	6.66667	Y	3	A	-	N	-	N	Y	-		1
120	unknown protein	CAJ74812	91201752	kuste4049	Q1Q472	Y	53.3333	N	1	A	-	N	-	N	N	-
677	Conserved Hypothetical Protein	CAJ74830	91201770	kuste4067	Q1Q491	N	26.6667	Y	3	A	-	N	-	N	Y	Pfam:Cation_efflux
678	Hypothetical Protein	CAJ74833	91201773	kuste4071	Q1Q488	N	6.66667	Y	3	A	-	N	-	N	N	-
680	unknown protein	CAJ74837	91201777	kuste4075	Q1Q4A3	N	33.3333	Y	3	A	-	N	-	N	Y	-		1
681	hypothetical protein	CAJ74838	91201778	kuste4076	Q1Q4A2	N	13.3333	Y	3	A	-	N	-	N	Y	-		1
682	hypothetical protein	CAJ74840	91201780	kuste4078	Q1Q4A0	N	13.3333	Y	3	A	-	N	-	N	N	-		1
123	Conserved Hypothetical Protein	CAJ74843	91201783	kuste4081	Q1Q497	Y	86.6667	N	1	A	-	N	-	N	N	-
685	hypothetical protein	CAJ74847	91201787	kuste4085	Q1Q4B1	N	13.3333	Y	3	A	-	N	-	N	Y	Pfam:ABC-3,Pfam:FecCD
686	unknown protein	CAJ74873	91201813	kuste4111	Q1Q4E0	N	13.3333	Y	3	A	-	N	-	N	N	-		1
687	conserved hypothetical protein	CAJ74874	91201814	kuste4112	Q1Q4D9	N	0	Y	3	A	-	N	-	N	Y	Pfam:GSPII_F,Pfam:GSPII_F		1
689	unknown protein	CAJ74878	91201818	kuste4116	Q1Q4D5	N	33.3333	Y	3	A	-	N	-	N	Y	-
690	conserved hypothetical protein	CAJ74885	91201825	kuste4123	Q1Q4E8	N	46.6667	Y	3	A	-	N	-	N	Y	Pfam:BCCT,Pfam:Usp
126	strongly similar to cd1 nitrite reductase NirS	CAJ74898	91201838	kuste4136	Q1Q4F5	Y	86.6667	N	1	A	-	Y	0	N	N	Pfam:Cytochrom_D1		1
127	hypothetical mono heme cytochrome nirC	CAJ74899	91201839	kuste4137	Q1Q4F4	Y	73.3333	N	1	A	-	Y	0	N	N	-		1
130	unknown protein	CAJ74916	91201856	kuste4154	Q1Q4H7	Y	80	N	1	A	-	N	-	N	N	-
132	unknown protein	CAJ74924	91201864	kuste4162	Q1Q4I9	Y	66.6667	N	1	A	-	N	-	N	N	-
693	similar to Na+-driven multidrug efflux protein NorM	CAJ74937	91201877	kuste4175	Q1Q4J5	N	6.66667	Y	3	A	-	N	-	N	N	Pfam:MatE,Pfam:MatE		1
694	unknown protein	CAJ74938	91201878	kuste4176	Q1Q4J4	N	0	Y	3	A	-	N	-	N	N	-		1
133	hypothetical protein	CAJ74942	91201882	kuste4180	Q1Q4K7	Y	93.3333	N	1	A	-	N	-	N	N	-		1
406	conserved hypothetical protein	CAJ74943	91201883	kuste4181	Q1Q4K6	Y	80	Y	2	A	-	N	-	N	N	PAS,PAC,HDc,Pfam:HD		1
407	conserved hypothetical protein	CAJ74954	91201894	kuste4192	Q1Q4L2	Y	53.3333	Y	2	A	-	N	-	N	N	TPR,TPR,Pfam:TPR_1,Pfam:TPR_2,TPR,Pfam:TPR_1
695	unknown protein	CAJ74956	91201896	kuste4194	Q1Q4L0	N	26.6667	Y	3	A	-	N	-	N	Y	-
696	unknown protein	CAJ74970	91201910	kuste4208	Q1Q4N5	N	13.3333	Y	3	A	-	N	-	N	N	-
697	unknown protein	CAJ74973	91201913	kuste4211	Q1Q4N2	N	13.3333	Y	3	A	-	N	-	N	N	-
700	similar to lipid A core O-antigen ligase related enzyme	CAJ74987	91201927	kuste4225	Q1Q4N8	N	13.3333	Y	3	A	-	N	-	N	N	Pfam:Wzy_C
701	unknown protein	CAJ74999	91201939	kuste4237	Q1Q4R5	N	13.3333	Y	3	A	-	N	-	N	Y	-
702	similar to ferrous iron transport protein B (GTP binding)	CAJ75002	91201942	kuste4240	Q1Q4R2	N	0	Y	3	A	-	N	-	N	N	Pfam:MMR_HSR1,Pfam:Gate,Pfam:FeoB_C,Pfam:Gate
408	strongly similar to H+-driven flagellar motor component MotA	CAJ75005	91201945	kuste4243	Q1Q4Q9	Y	53.3333	Y	2	A	-	N	-	N	Y	Pfam:MotA_ExbB
136	similar to H+-driven flagellar motor component MotB	CAJ75007	91201947	kuste4245	Q1Q4S5	Y	66.6667	N	1	A	-	N	-	N	N	Pfam:OmpA
409	putative integral membrane component of sec protein-translocation machinery, secG	CAJ75016	91201956	kuste4254	Q1Q4T5	Y	53.3333	Y	2	A	-	N	-	N	Y	Pfam:SecG
704	hypothetical protein	CAJ75025	91201965	kuste4263	Q1Q4S6	N	0	Y	3	A	-	N	-	N	Y	Pfam:DUF1858
705	hypothetical protein	CAJ75041	91201981	kuste4279	Q1Q4U8	N	40	Y	3	A	-	N	-	N	Y	Pfam:Peptidase_M48,Pfam:Peptidase_M56
138	hypothetical cytochrome protein	CAJ75043	91201983	kuste4281	Q1Q4U6	Y	100	N	1	A	A	Y	11.1	N	N	Pfam:Cna_B,Pfam:Paired_CXXCH_1
411	unknown protein	CAJ75045	91201985	kuste4283	Q1Q4W5	Y	73.3333	Y	2	A	-	N	-	N	N	HDc,Pfam:HD
706	strongly similar to cation-transporting ATPase PacL	CAJ75054	91201994	kuste4292	Q1Q4V6	N	0	Y	3	A	-	N	-	N	Y	Pfam:Cation_ATPase_N,Cation_ATPase_N,Pfam:E1-E2_ATPase,Pfam:Hydrolase,Pfam:Cation_ATPase_C
139	unknown protein	CAJ75061	91202001	kuste4299	Q1Q4W9	Y	80	N	1	A	-	N	-	N	N	-		1
142	unknown protein	CAJ75071	91202011	kuste4309	Q1Q4X7	Y	86.6667	N	1	A	-	N	-	N	N	-		23
144	conserved hypothetical protein	CAJ75079	91202019	kuste4317	Q1Q4Y7	Y	66.6667	N	1	A	-	N	-	N	N	TPR,Pfam:TPR_1,Pfam:TPR_2,Pfam:TPR_3,TPR,Pfam:TPR_1,Pfam:TPR_2,TPR,Pfam:TPR_1,Pfam:TPR_2,TPR,Pfam:TPR_1,Pfam:TPR_2,Pfam:TPR_3,TPR,Pfam:TPR_1,Pfam:TPR_2
710	similar to formate transporter	CAJ75086	91202026	kuste4324	Q1Q4Z9	N	0	Y	3	A	-	N	-	N	N	Pfam:Form_Nir_trans
412	conserved hypothetical protein	CAJ75096	91202036	kuste4334	Q1Q509	Y	86.6667	Y	2	A	-	N	-	N	Y	Pfam:Na_Ca_ex,Pfam:Na_Ca_ex
711	similar to type II lipoprotein signal peptidase	CAJ75100	91202040	kuste4338	Q1Q505	N	26.6667	Y	3	A	-	N	-	N	Y	Pfam:Peptidase_A8
146	conserved hypothetical protein	CAJ75108	91202048	kuste4346	Q1Q517	Y	86.6667	N	1	A	-	N	-	N	N	-
148	unknown protein	CAJ75110	91202050	kuste4348	Q1Q515	Y	73.3333	N	1	A	-	N	-	N	N	-
149	unknown protein	CAJ75113	91202053	kuste4351	Q1Q532	Y	80	N	1	A	-	Y	8.3	N	N	Pfam:DUF1326
150	unknown protein	CAJ75118	91202058	kuste4356	Q1Q527	Y	60	N	1	A	-	Y	0	N	N	-
413	hypothetical protein	CAJ75123	91202063	kuste4361	Q1Q542	Y	80	Y	2	A	-	N	-	N	Y	Pfam:DUF1328		1
414	unknown protein	CAJ75124	91202064	kuste4362	Q1Q541	Y	53.3333	Y	2	A	-	N	-	N	Y	-		1
152	unknown protein	CAJ75138	91202078	kuste4376	Q1Q547	Y	60	N	1	A	-	N	-	N	N	-
154	unknown protein	CAJ75170	91202110	kuste4408	Q1Q572	Y	53.3333	N	1	A	-	N	-	N	N	-
156	unknown protein	CAJ75173	91202113	kuste4411	Q1Q588	Y	93.3333	N	1	A	-	N	-	N	N	-
159	unknown protein	CAJ75177	91202117	kuste4415	Q1Q584	Y	73.3333	N	1	A	-	N	-	N	N	-
160	Unknown protein	CAJ75196	91202136	kuste4434	Q1Q5A7	Y	100	N	1	A	-	N	-	N	N	-		1
717	unknown protein	CAJ75197	91202137	kuste4435	Q1Q5A6	N	13.3333	Y	3	A	-	N	-	N	N	-		1
718	Unknown protein	CAJ75200	91202140	kuste4438	Q1Q5A3	N	13.3333	Y	3	A	-	N	-	N	N	-
719	unknown protein	CAJ75238	91202178	kuste4476	Q1Q5E4	N	0	Y	3	A	-	N	-	N	Y	-
720	hypothetical protein	CAJ75263	91202203	kuste4501	Q1Q5H6	N	0	Y	3	A	-	N	-	N	N	-
724	hypothetical protein	CAJ75279	91202219	kuste4517	Q1Q5J8	N	46.6667	Y	3	A	-	N	-	N	Y	Pfam:Abi
725	unknown protein	CAJ75288	91202228	kuste4526	Q1Q5I9	N	13.3333	Y	3	A	-	N	-	N	Y	-
161	unknown protein	CAJ75298	91202238	kuste4536	Q1Q5J9	Y	66.6667	N	1	A	-	N	-	N	N	-
727	conserved hypothetical protein	CAJ75311	91202251	kuste4549	Q1Q5M5	N	0	Y	3	A	-	N	-	N	N	Pfam:Plasmid_stabil
728	similar to the Rieske Protein II of bc1 complex	CAJ75331	91202271	kuste4569	Q1Q5P2	N	33.3333	Y	3	A	-	N	-	Y	N	Pfam:Rieske		1
729	similar to cytochrome b6	CAJ75333	91202273	kuste4571	Q1Q5P0	N	0	Y	3	A	-	N	-	N	N	Pfam:Cytochrom_B_N		1
730	hypothetical bc1 protein (putative UQ:cyt c oxidoreductase)	CAJ75334	91202274	kuste4572	Q1Q5N9	N	6.66667	Y	3	A	-	N	-	N	Y	-		1
731	cytochrome c family protein	CAJ75335	91202275	kuste4573	Q1Q5N8	N	46.6667	Y	3	A	A	Y	33.3	N	N	-		1
415	similar to hydroxylamine oxidoreductase hao	CAJ75336	91202276	kuste4574	Q1Q5N7	Y	80	Y	2	A	-	Y	39.4	N	N	-		1
162	unknown protein	CAJ75337	91202277	kuste4575	Q1Q5Q6	Y	60	N	1	A	-	N	-	N	N	-		1
732	unknown protein	CAJ75339	91202279	kuste4577	Q1Q5Q4	N	0	Y	3	A	-	N	-	N	Y	-		1
733	conserved hypothetical protein	CAJ75352	91202292	kuste4590	Q1Q5R0	N	26.6667	Y	3	A	-	N	-	N	N	Pfam:Peptidase_M50,Pfam:CBS,CBS
416	hypothetical protein	CAJ75357	91202297	kuste4595	Q1Q5S3	Y	53.3333	Y	2	A	-	N	-	N	Y	-
417	strongly similar to ATPE encoding subunit c of ATP synthase	CAJ75359	91202299	kuste4597	Q1Q5S1	Y	73.3333	Y	2	A	-	N	-	N	Y	Pfam:ATP-synt_C
419	unknown protein	CAJ75382	91202322	kuste4620	Q1Q5T6	Y	60	Y	2	A	-	N	-	N	Y	-
734	strongly similar to cobalt-zinc-cadmium resistance protein CzcA	CAJ75395	91202335	kuste4633	Q1Q5W2	N	13.3333	Y	3	A	-	N	-	N	N	Pfam:ACR_tran
166	unknown protein	CAJ75398	91202338	kuste4636	Q1Q5V9	Y	66.6667	N	1	A	-	N	-	N	N	-
736	conserved hypothetical protein	CAJ75406	91202346	kuste4644	Q1Q5X0	N	0	Y	3	A	-	N	-	N	N	-
167	conserved hypothetical protein	CAJ75418	91202358	kuste4656	Q1Q5X6	Y	86.6667	N	1	A	-	N	-	N	N	Pfam:Rotamase
737	conserved hypothetical electron transport protein	CAJ75420	91202360	kuste4658	Q1Q5X4	N	33.3333	Y	3	A	-	N	-	N	Y	Pfam:NQR2_RnfD_RnfE
738	unknown protein	CAJ75425	91202365	kuste4663	Q1Q5Y3	N	26.6667	Y	3	A	-	N	-	N	N	-
														Total genes in A-predicted gene clusters:				295

## Sheet: S6 - Resp. Complexes
The possible anammoxosomal proteins are mark yellow.
A' predictions on subset 4 proteins might not be valid anammoxosomal predictions, as no signal peptide or transmembrane segments were detected in these sequences!
Complex	Locus tags	Uniprot	SP Y/N	SP % pred	TM Y/N	Subset	RF prediction	Training set A/P/-	Cyt?	Cyt Expr	Tat SP	Loops <45AA?	SMART/PFAM domains
Complex I 1 (proton and sodium pumping NADH::quinon oxidoreductase)	kuste2660-2672
strongly similar to NADH dehydrogenase I chain A	kuste2660	Q1Q760	N	33.3333	N	4	P	-	N	-	N	N	Pfam:Oxidored_q4
strongly similar to NADH dehydrogenase I chain B	kuste2661	Q1Q759	N	20	N	4	A	-	N	-	N	N	Pfam:Oxidored_q6
strongly similar to NADH dehydrogenase I chain C/D	kuste2662	Q1Q758	N	0	N	4	A	-	N	-	N	N	Pfam:Complex1_30kDa,Pfam:Complex1_49kDa
strongly similar to NADH dehydrogenase I chain E	kuste2663	Q1Q757	N	0	N	4	P	-	N	-	N	N	Pfam:Complex1_24kDa
strongly similar to NADH dehydrogenase I chain F	kuste2664	Q1Q756	N	0	N	4	P	-	N	-	N	N	Pfam:Complex1_51K,Pfam:SLBB,Pfam:NADH_4Fe-4S
strongly similar to NADH dehydrogenase I chain G	kuste2665	Q1Q755	N	0	N	4	P	-	N	-	N	N	Pfam:Fer2,Pfam:NADH-G_4Fe-4S_3,Pfam:Molybdop_Fe4S4
strongly similar to NADH dehydrogenase I chain H	kuste2666	Q1Q754	N	46.6667	Y	3	A	-	N	-	N	N	Pfam:NADHdh
strongly similar to NADH dehydrogenase I chain I	kuste2667	Q1Q773	N	6.66667	N	4	A	-	N	-	N	N	Pfam:Fer4,Pfam:Fer4
strongly similar to NADH dehydrogenase I chain J	kuste2668	Q1Q772	Y	53.3333	Y	2	A	-	N	-	N	Y	Pfam:Oxidored_q3
strongly similar to NADH dehydrogenase I chain K	kuste2669	Q1Q771	N	40	N	4	P	-	N	-	N	N	Pfam:Oxidored_q2
strongly similar to NADH dehydrogenase I chain L	kuste2670	Q1Q770	Y	53.3333	Y	2	A	-	N	-	N	Y	Pfam:Oxidored_q1_N,Pfam:Oxidored_q1
strongly similar to NADH dehydrogenase I chain M	kuste2671	Q1Q769	N	46.6667	Y	3	A	-	N	-	N	N	Pfam:Oxidored_q1
strongly similar to NADH dehydrogenase I chain N	kuste2672	Q1Q768	Y	53.3333	Y	2	A	-	N	-	N	Y	Pfam:Oxidored_q1
Complex I 2 (Na+-translocating NADH::quinone reductase)	kuste3325-3329
similar to Na(+)-translocating NADH-quinone reductase subunit A	kuste3325	Q1Q240	N	0	N	4	P	-	N	-	N	N	Pfam:Fer4
similar to Na(+)-translocating NADH-quinone reductase subunit B	kuste3326	Q1Q257	N	0	Y	3	P	-	N	-	N	N	Pfam:NQR2_RnfD_RnfE
similar to Na(+)-translocating NADH-quinone reductase subunit C	kuste3327	Q1Q256	Y	53.3333	N	1	A	-	N	-	N	N	Pfam:FMN_bind,FMN_bind
similar to Na(+)-translocating NADH-quinone reductasesubunit E	kuste3328	Q1Q255	Y	73.3333	Y	2	A	-	N	-	N	Y	Pfam:Rnf-Nqr
similar to Na(+)-translocating NADH-quinone reductase subunit F	kuste3329	Q1Q254	Y	60	N	1	A	-	N	-	N	N	Pfam:Fer2,Pfam:NAD_binding_1
Complex I 3 (Na+-translocating NADH::quinone reductase)	kustc0731-0732
strongly similar to Na(+)-translocating NADH:quinone reductase	kustc0731	Q1PW71	Y	73.3333	Y	2	A	-	N	-	N	Y	Pfam:Rnf-Nqr
similar to Na(+)-translocating NADH:quinone reductase	kustc0732	Q1PW70	Y	60	Y	2	A	-	N	-	N	Y	Pfam:Rnf-Nqr
Complex III 1 (bc1, quinol::cytochrome c oxidoreductase)	kuste4569-4572
similar to the Rieske Protein II of bc1 complex	kuste4569	Q1Q5P2	N	33.3333	Y	3	A	-	N	-	Y	N	Pfam:Rieske
similar to NAD(P) oxidoreductase, FAD-containing subunit	kuste4570	Q1Q5P1	N	0	N	4	A	-	N	-	N	N	Pfam:Pyr_redox,Pfam:Pyr_redox_2,Pfam:Pyr_redox,Pfam:Fer4,Pfam:Fer4
similar to cytochrome b6	kuste4571	Q1Q5P0	N	0	Y	3	A	-	N	-	N	N	Pfam:Cytochrom_B_N
hypothetical bc1 protein (putative UQ:cyt c oxidoreductase)	kuste4572	Q1Q5N9	N	6.66667	Y	3	A	-	N	-	N	Y	-
Complex III 2 (bc1, quinol::cytochrome c oxidoreductase)	kustd1480-1485
similar to Rieske 2Fe-2S iron sulfur protein (cytochrome b6-F complex)	kustd1480	Q1PYR8	N	6.66667	Y	3	A	-	N	-	N	N	Pfam:Rieske
strongly similar to cytochrome b6	kustd1481	Q1PYR7	N	0	Y	3	A	-	N	-	N	N	Pfam:Cytochrom_B_N
unknown protein	kustd1482	Q1PYR6	Y	73.3333	N	1	A	-	N	-	N	N	-
similar to NAD(P) oxidoreductase, FAD-containing subunit	kustd1483	Q1PYR5	N	0	N	4	P	-	N	-	N	N	Pfam:Pyr_redox_2,Pfam:Fer4,Pfam:Fer4
hypothetical bc1 protein (putative UQ:cyt c oxidoreductase	kustd1484	Q1PYR4	N	0	Y	3	A	-	N	-	N	Y	-
hypothetical cytochrome c protein	kustd1485	Q1PYR3	Y	53.3333	N	1	P	-	Y	6.2	N	N	-
Complex III 3 (bc1, quinol::cytochrome c oxidoreductase)	kust3096-3097
similar to rieske (2Fe-2S) subunit of the bc1 complex	kuste3096	Q1Q1H3	N	20	Y	3	P	-	N	-	Y	N	Pfam:Rieske
conserved hypothetical cytochrome bc (fusion) protein	kuste3097	Q1Q1H2	N	26.6667	Y	3	P	-	Y	21.6	N	N	Pfam:Cytochrom_B_N,Pfam:Cytochrom_C
Complex IV (cbb3-type cytochrome c oxidase)	kustc0427-0430
similar to cbb3-type cytochrome c oxidase subunit CcoP	kustc0427	Q1PVB6	N	0	N	4	A	-	Y	0	N	N	Pfam:Cytochrom_C
unknown protein	kustc0428	Q1PVB5	Y	53.3333	N	1	A	-	N	-	N	N	Pfam:FixQ
strongly similar to cbb3-type cytochrome c oxidase subunit 1 CcoN	kustc0429	Q1PVB4	N	26.6667	Y	3	A	-	Y	8.1	N	N	Pfam:COX1,Pfam:FixO
similar to cbb3-type cytochrome c oxidase maturation protein	kustc0430	Q1PVB3	Y	53.3333	N	1	A	-	N	-	N	N	Pfam:CcoS
ATP Synthase 1 (F0F1-type)	kuste3787-3796
hypothetical protein	kuste3787	Q1Q3F9	N	33.3333	N	4	P	-	N	-	N	N	-
hypothetical protein	kuste3788	Q1Q3F8	N	46.6667	N	4	P	-	N	-	N	N	-
similar to ATP synthase subunit A	kuste3789	Q1Q3F7	N	13.3333	Y	3	A	-	N	-	N	Y	Pfam:ATP-synt_A
conserved hypothetical protein	kuste3790	Q1Q3F6	Y	100	Y	2	A	-	N	-	N	Y	Pfam:ATP-synt_C
conserved hypothetical protein	kuste3791	Q1Q3F5	Y	93.3333	Y	2	A	-	N	-	N	Y	Pfam:ATP-synt_C
unknown protein	kuste3792	Q1Q3H3	Y	73.3333	Y	2	P	-	N	-	N	N	-
strongly similar to ATP synthase subunit alpha	kuste3793	Q1Q3H2	N	0	N	4	A	-	N	-	N	N	Pfam:ATP-synt_ab_N,Pfam:HAS-barrel,Pfam:ATP-synt_ab,Pfam:ATP-synt_ab_C
similar to ATP synthase subunit gamma	kuste3794	Q1Q3H1	N	0	N	4	P	-	N	-	N	N	Pfam:ATP-synt
strongly similar to ATP synthase subunit beta	kuste3795	Q1Q3H0	N	0	N	4	P	-	N	-	N	N	Pfam:ATP-synt_ab_N,Pfam:ATP-synt_ab,AAA,Pfam:ATP-synt_ab_C
similar to ATP synthase subunit epsilon	kuste3796	Q1Q3G9	N	0	N	4	A	-	N	-	N	N	Pfam:ATP-synt_DE_N
ATP Synthase 2 (F0F1-type)	kuste4592-4600
strongly similar to ATPD gene encoding subunit beta of ATP synthase	kuste4592	Q1Q5Q8	N	0	N	4	P	-	N	-	N	N	Pfam:ATP-synt_ab_N,Pfam:ATP-synt_ab,AAA,Pfam:ATP-synt_ab_C
similar to ATPC gene encoding subunit epsilon of ATP synthase	kuste4593	Q1Q5Q7	N	0	N	4	A	-	N	-	N	N	Pfam:ATP-synt_DE_N
conserved hypothetical protein	kuste4594	Q1Q5S4	N	6.66667	N	4	A	-	N	-	N	N	Pfam:ATPase_gene1
hypothetical protein	kuste4595	Q1Q5S3	Y	53.3333	Y	2	A	-	N	-	N	Y	-
similar to ATPB gene encoding subunit a of ATP synthase	kuste4596	Q1Q5S2	N	0	N	4	P	-	N	-	N	N	Pfam:ATP-synt_A
strongly similar to ATPE encoding subunit c of ATP synthase	kuste4597	Q1Q5S1	Y	73.3333	Y	2	A	-	N	-	N	Y	Pfam:ATP-synt_C
hypothetical protein	kuste4598	Q1Q5S0	N	40	N	4	P	-	N	-	N	N	Pfam:ATP-synt_B
strongly similar to ATPA gene encoding subunit alpha of ATP synthase	kuste4599	Q1Q5R9	N	0	N	4	P	-	N	-	N	N	Pfam:ATP-synt_ab_N,Pfam:HAS-barrel,Pfam:ATP-synt_ab,Pfam:ATP-synt_ab_C
similar to ATPG gene encoding subunit gamma of ATP synthase	kuste4600	Q1Q5R8	N	0	N	4	P	-	N	-	N	N	Pfam:ATP-synt
ATP Synthase 3 (F0F1-type)	kustc0572-0579
strongly similar to ATPD gene encoding subunit beta of ATP synthase	kustc0572	Q1PVR7	N	0	N	4	P	-	N	-	N	N	Pfam:ATP-synt_ab_N,Pfam:ATP-synt_ab,Pfam:ATP-synt_ab_C
similar to ATPC gene encoding subunit epsilon of ATP synthase	kustc0573	Q1PVR6	N	0	N	4	A	-	N	-	N	N	Pfam:ATP-synt_DE_N
conserved hypothetical protein	kustc0574	Q1PVR5	N	26.6667	N	4	A	-	N	-	N	N	Pfam:ATPase_gene1
similar to ATPB gene encoding subunit a of ATP synthase	kustc0575	Q1PVR4	N	0	Y	3	A	-	N	-	N	Y	Pfam:ATP-synt_A
strongly similar to ATPE gene encoding subunit c of ATP synthase	kustc0576	Q1PVR3	Y	80	Y	2	A	-	N	-	N	Y	Pfam:ATP-synt_C
conserved hypothetical protein	kustc0577	Q1PVR2	N	13.3333	N	4	P	-	N	-	N	N	Pfam:ATP-synt_B,Pfam:OSCP
strongly similar to ATPA gene encoding subunit alpha of ATP synthase	kustc0578	Q1PVR1	N	0	N	4	P	-	N	-	N	N	Pfam:ATP-synt_ab,Pfam:ATP-synt_ab_C
similar to ATPG gene encoding subunit gamma of ATP synthase	kustc0579	Q1PVS9	N	0	N	4	P	-	N	-	N	N	Pfam:ATP-synt
ATP Synthase 4 (V-type)	kuste3864-3871
hypothetical protein	kuste3864	Q1Q3M9	N	0	N	4	A	-	N	-	N	N	-
unknown protein	kuste3865	Q1Q3P6	N	6.66667	N	4	A	-	N	-	N	N	-
conserved hypothetical protein	kuste3866	Q1Q3P5	N	0	N	4	P	-	N	-	N	N	Pfam:ATP-synt_ab_N,Pfam:ATP-synt_ab
conserved hypothetical protein	kuste3867	Q1Q3P4	N	0	N	4	P	-	N	-	N	N	Pfam:ATP-synt_ab_N,Pfam:ATP-synt_ab
unknown protein	kuste3868	Q1Q3P3	N	0	N	4	A	-	N	-	N	N	-
conserved hypothetical protein	kuste3869	Q1Q3P2	N	0	N	4	P	-	N	-	N	N	Pfam:ATP-synt_D
hypothetical protein	kuste3870	Q1Q3P1	N	0	Y	3	A	-	N	-	N	N	Pfam:V_ATPase_I
conserved hypothetical protein	kuste3871	Q1Q3P0	Y	93.3333	Y	2	A	-	N	-	N	Y	-
Nitrate Reductase (Nar)	kustd1700-1713
similar to nitrate reductase subunit NarG	kustd1700	Q1PZD8	Y	73.3333	N	1	A	-	N	-	Y	N	Pfam:Molybdopterin
unknown protein	kustd1701	Q1PZD7	N	0	N	4	A	-	N	-	N	N	-
hypothetical protein	kustd1702	Q1PZD6	N	13.3333	N	4	A	-	N	-	N	N	-
strongly similar to nitrate reductase (NarH)	kustd1703	Q1PZD5	N	0	N	4	A	-	N	-	N	N	-
unknown protein	kustd1704	Q1PZD4	Y	100	N	1	A	-	N	-	N	N	Pfam:EB_dh
conserved hypothetical (monoheme) protein	kustd1705	Q1PZD3	Y	80	N	1	A	A	Y	31.2	N	N	-
similar to universal stress protein UspA	kustd1706	Q1PZF1	N	13.3333	N	4	P	-	N	-	N	N	Pfam:Usp,Pfam:Usp,Pfam:PCP_red
conserved hypothetical (monoheme) protein	kustd1707	Q1PZF0	Y	86.6667	Y	2	A	-	Y	25	N	N	-
hypothetical (tetraheme) protein	kustd1708	Q1PZE9	Y	100	N	1	A	A	Y	52.5	N	N	Pfam:Cytochrom_C
hypothetical (diheme) protein	kustd1709	Q1PZE8	Y	60	Y	2	A	-	Y	50	N	N	EB_dh,Pfam:EB_dh
hypothetical (monoheme) protein	kustd1710	Q1PZE7	N	46.6667	Y	3	A	-	Y	17.6	N	N	-
hypothetical (diheme) protein	kustd1711	Q1PZE6	N	46.6667	Y	3	A	A	Y	53.3	N	N	Pfam:Cytochrom_C
similar to subunit 1 of alternative cytochrome bd quinol oxidase (CydA)	kustd1712	Q1PZE5	Y	80	Y	2	A	-	N	-	N	N	-
conserved hypothetical protein	kustd1713	Q1PZE4	Y	80	N	1	P	-	N	-	N	N	-
Nitrite Reductase (Nir)	kuste4136-4140
strongly similar to cd1 nitrite reductase NirS	kuste4136	Q1Q4F5	Y	86.6667	N	1	A	-	Y	0	N	N	Pfam:Cytochrom_D1
hypothetical mono heme cytochrome nirC	kuste4137	Q1Q4F4	Y	73.3333	N	1	A	-	Y	0	N	N	-
conserved hypothetical nirN maturation protein	kuste4138	Q1Q4F3	Y	80	N	1	P	-	Y	0	N	N	Pfam:Cytochrom_D1
similar to nirJ/moaA/ppqE family of cofactor synthesis proteins	kuste4139	Q1Q4F2	N	0	N	4	P	-	N	-	N	N	Elp3,Pfam:Radical_SAM
similar to heme d 1 biosynthesis protein NirF	kuste4140	Q1Q4H1	N	46.6667	Y	3	P	-	N	-	N	N	Pfam:Cytochrom_D1
Ni-Fe Hydrogen evolving hydrogenase	kustd1773-1779
similar to membrane-bound	kustd1773	Q1PZK0	N	46.6667	Y	3	A	-	N	-	N	N	Pfam:Oxidored_q1
unknown protein	kustd1774	Q1PZL8	N	13.3333	N	4	P	-	N	-	N	N	-
similar to membrane-bound	kustd1775	Q1PZL7	Y	53.3333	Y	2	A	-	N	-	N	Y	-
similar to membrane-bound	kustd1776	Q1PZL6	N	40	N	4	P	-	N	-	N	N	-
strongly similar to membrane-bound	kustd1777	Q1PZL5	Y	60	Y	2	A	-	N	-	N	Y	Pfam:Oxidored_q1
similar to membrane-bound	kustd1778	Q1PZL4	N	0	N	4	P	-	N	-	N	N	Pfam:Complex1_30kDa,Pfam:Complex1_49kDa
strongly similar to membrane-bound	kustd1779	Q1PZL3	N	0	N	4	A	-	N	-	N	N	Pfam:Fer4,Pfam:Fer4,Pfam:Oxidored_q6
putative Complex I (?)
similar to to proton-translocating NADH dehydrogenase I chain A (NuoA)	kustc0822	Q1PWH1	Y	73.3333	Y	2	A	-	N	-	N	Y	Pfam:Oxidored_q4
strongly similar to proton-translocating NADH dehydrogenase I chain B	kustc0823	Q1PWH0	N	20	N	4	A	-	N	-	N	N	Pfam:Oxidored_q6
strongly similar to to proton-translocating NADH dehydrogenase I chain C (NuoC)	kustc0824	Q1PWG9	N	0	N	4	A	-	N	-	N	N	Pfam:Complex1_30kDa
strongly similar to to proton-translocating NADH dehydrogenase I 49 kDa subunit (NuoD)	kustc0825	Q1PWG8	N	0	N	4	P	-	N	-	N	N	Pfam:Complex1_49kDa
similar to to proton-translocating NADH dehydrogenase I, 24 kDa subunit (NuoE)	kustc0826	Q1PWG7	N	0	N	4	P	-	N	-	N	N	Pfam:Complex1_24kDa
similar to proton-translocating NADH dehydrogenase I, 51 kDa subunit (NuoF)	kustc0827	Q1PWG6	N	0	N	4	P	-	N	-	N	N	Pfam:Complex1_51K,Pfam:SLBB,Pfam:NADH_4Fe-4S,Pfam:Fer4,Pfam:Fer4
similar to molybdopterin oxidoreductase, molybdopterin-containing subunit/ NuoG subunit of NADH dehydrogenase I	kustc0828	Q1PWG5	N	0	N	4	P	-	N	-	N	N	Pfam:Fer2,Pfam:NADH-G_4Fe-4S_3,Pfam:Fer4,Pfam:Molybdop_Fe4S4,Pfam:Molybdopterin,Pfam:Molydop_binding
unknown protein	kustc0829	Q1PWG4	N	0	N	4	A	-	N	-	N	N	-
unknown protein	kustc0830	Q1PWG3	N	0	N	4	A	-	N	-	N	N	-
conserved hypothetical protein	kustc0831	Q1PWI1	N	0	N	4	A	-	N	-	N	N	-
conserved hypothetical protein	kustc0832	Q1PWI0	N	0	N	4	A	-	N	-	N	N	-
conserved hypothetical protein	kustc0833	Q1PWH9	N	0	N	4	A	-	N	-	N	N	Pfam:Desulfoferrod_N
stongly similar to NADH dehydrogenase subunit	kustc0834	Q1PWH8	N	13.3333	Y	3	A	-	N	-	N	N	Pfam:NADHdh
strongly similar to NADH dehydrogenase I subunit I	kustc0835	Q1PWH7	N	6.66667	N	4	A	-	N	-	N	N	Pfam:Fer4,Pfam:Fer4
similar to NADH dehydrogenase I subunit J	kustc0836	Q1PWH6	N	33.3333	Y	3	A	-	N	-	N	Y	Pfam:Oxidored_q3
similar to NADH dehydrogenase I subunit K	kustc0837	Q1PWH5	N	40	N	4	A	-	N	-	N	N	Pfam:Oxidored_q2
strongly similar to NAD(P)H:quinone oxidoreductase chain 5	kustc0838	Q1PWH4	Y	60	Y	2	A	-	N	-	N	Y	Pfam:Oxidored_q1_N,Pfam:Oxidored_q1
unknown protein	kustc0839	Q1PWH3	N	13.3333	N	4	A	-	N	-	N	N	-
similar to NADH:ubiquinone oxidoreductase subunit M	kustc0840	Q1PWH2	N	46.6667	Y	3	A	-	N	-	N	Y	Pfam:Oxidored_q1
unknown protein	kustc0841	Q1PWJ0	N	0	N	4	A	-	N	-	N	N	-
similar to NAD(P)H-quinone oxidoreductase chain 2	kustc0842	Q1PWI9	N	46.6667	Y	3	A	-	N	-	N	Y	Pfam:Oxidored_q1

## Sheet: S7 - Transporters
Transporter	Locus tag	RF prediction	Training set A/P/-	Tat SP	Loops <45AA?	SMART/PFAM domains
Ammonium transporter 1	kustc0381	A	-	N	N	Pfam:Ammonium_transp
Ammonium transporter 2	kustc1009	P	-	N	Y	Pfam:Ammonium_transp
Ammonium transporter 3	kustc1012	A	-	N	Y	Pfam:Ammonium_transp
Ammonium transporter 4	kustc1015	A	-	N	Y	Pfam:Ammonium_transp
Nitrite Transporter 1 (focA)	kustd1720	A	-	N	Y	Pfam:Form_Nir_trans
Nitrite Transporter 2 (focA)	kustd1721	A	-	N	Y	Pfam:Form_Nir_trans
Nitrite Transporter 3 (focA)	kusta0004	A	-	N	Y	Pfam:Form_Nir_trans
Nitrite Transporter 4 (focA)	kusta0009	A	-	N	Y	Pfam:Form_Nir_trans
Nitrite Transporter 5 (focA)	kuste3055	A	-	N	Y	Pfam:Form_Nir_trans
Nitrite/nitrate antiporters (narK)	kuste2335	A	-	N	Y	Pfam:MFS_1
Nitrite/nitrate antiporters (narK)	kuste2308	A	-	N	Y	Pfam:MFS_2
Nitrite/nitrate antiporters (narK)	kustd2047	A	-	N	Y	Pfam:MFS_3
copper-transporting ATPase	kuste2247	A	-	N	Y	Pfam:YHS,Pfam:E1-E2_ATPase,Pfam:Hydrolase
P-type Mg2+ transport ATPase, subunit B	kustc0311	A	-	N	Y	Pfam:Cation_ATPase_N,Cation_ATPase_N,Pfam:E1-E2_ATPase,Pfam:Hydrolase,Pfam:Cation_ATPase_C
sodium/potassium proton antiport protein GerN	kustc0812	P	-	N	N	Pfam:Na_H_Exchanger
sodium solute symporter	kuste2814	A	-	N	N	Pfam:SSF

## Sheet: S8 - Protein Translocation
Transporter	Locus tag	RF prediction	Training set A/P/-	Tat SP	Loops <45AA?	SMART/PFAM domains
SecY	kuste2983	P	-	N	Y	Pfam:SecY
SecE	kuste2951	A	-	N	Y	Pfam:SecE
SecG	kuste4254	A	-	N	Y	Pfam:SecG
SecA	kustb0170	P	-	N	N	Pfam:SecA_DEAD,Pfam:SecA_PP_bind,Pfam:Helicase_C,Pfam:SecA_SW,Pfam:SEC-C
SecDF	kustd1962	P	-	N	N	Pfam:Sec_GG,Pfam:SecD_SecF
YajC	kustd1963	A	-	N	N	Pfam:YajC
YidC	kustd1734	P	-	N	N	Pfam:60KD_IMP
TatA/B	kuste2348	A	-	N	N	Pfam:MttA_Hcf106
TatC	kustc0286	A	-	N	N	Pfam:TatC,Pfam:FecR
Signal Peptidase I	kuste3749	P	-	N	N	-
Signal Peptidase II	kuste4338	A	-	N	Y	Pfam:Peptidase_A8
Signal Peptidase IV	kustc0984	A	-	N	Y	Pfam:DiS_P_DiS,Pfam:Peptidase_A24
FtsY	kustc0279	P	-	N	N	Pfam:SRP54_N,AAA,Pfam:SRP54
Ffh	kuste3317	P	-	N	N	Pfam:SRP54_N,AAA,Pfam:SRP54,Pfam:SRP_SPB

## Sheet: S9 - TPR Proteins
TPR Protein	Locus tag	RF prediction	Training set A/P/-	Tat SP	Loops <45AA?	SMART/PFAM domains
hypothetical protein	kuste3493	A	-	N	N	TPR,Pfam:TPR_1,SEL1,TPR,Pfam:TPR_1,Pfam:TPR_2,SEL1,TPR,Pfam:TPR_1,Pfam:TPR_2,Pfam:TPR_3,TPR,Pfam:TPR_1,SEL1,TPR,Pfam:TPR_1,Pfam:TPR_2,Pfam:TPR_3
unknown protein	kuste3980	A	-	N	N	TPR,Pfam:TPR_1,Pfam:TPR_2,TPR,Pfam:TPR_1,Pfam:TPR_2,TPR,Pfam:TPR_1,TPR,Pfam:TPR_1,Pfam:TPR_2,TPR,Pfam:TPR_1,Pfam:TPR_2
conserved hypothetical protein	kuste4317	A	-	N	N	TPR,Pfam:TPR_1,Pfam:TPR_2,Pfam:TPR_3,TPR,Pfam:TPR_1,Pfam:TPR_2,TPR,Pfam:TPR_1,Pfam:TPR_2,TPR,Pfam:TPR_1,Pfam:TPR_2,Pfam:TPR_3,TPR,Pfam:TPR_1,Pfam:TPR_2
hypothetical protein with TPR domain	kustd1275	A	-	N	N	TPR,Pfam:TPR_1,Pfam:TPR_2,TPR,Pfam:TPR_1,TPR,Pfam:TPR_1,TPR,Pfam:TPR_1,Pfam:TPR_2,TPR,Pfam:TPR_1,TPR,Pfam:TPR_1
hypothetical protein	kustd1364	A	-	N	N	Pfam:TPR_1,Pfam:TPR_2,Pfam:TPR_1,Pfam:TPR_2
hypothetical protein	kustd2105	A	-	N	N	Pfam:TPR_1,Pfam:TPR_1
conserved hypothetical protein	kustd2205	A	-	N	N	TPR,Pfam:TPR_1,Pfam:TPR_2,TPR,Pfam:TPR_1,Pfam:TPR_2,TPR,Pfam:TPR_1,Pfam:TPR_2,TPR,Pfam:TPR_1,Pfam:TPR_2
unknown protein	kuste3428	A	-	N	N	Pfam:TPR_1,Pfam:TPR_2
conserved hypothetical protein	kuste4192	A	-	N	N	TPR,TPR,Pfam:TPR_1,Pfam:TPR_2,TPR,Pfam:TPR_1
hypothetical protein	kustd2106	A	-	N	N	Pfam:TPR_1,Pfam:TPR_1,Pfam:TPR_2
hypothetical protein	kustc1233	A	-	N	N	TPR,Pfam:TPR_1,TPR,TPR,Pfam:TPR_1,TPR,Pfam:TPR_1,Pfam:TPR_2,TPR,Pfam:TPR_1,Pfam:TPR_2,TPR
hypothetical protein	kustd1979	A	-	N	N	Pfam:TPR_2
conserved hypothetical protein	kuste2395	A	-	N	N	TPR,Pfam:TPR_1,TPR,Pfam:TPR_1,Pfam:TPR_2,TPR,Pfam:TPR_1,TPR,Pfam:TPR_1,Pfam:TPR_2,TPR,Pfam:TPR_1,Pfam:TPR_2,TPR,Pfam:TPR_1
similar to N-acetylglucosaminyltransferases (O-GlcNAc transferase)	kuste2787	A	-	N	N	TPR,TPR,TPR,Pfam:TPR_1,Pfam:TPR_2,SEL1,TPR,Pfam:TPR_1,Pfam:TPR_2,TPR,Pfam:TPR_1,Pfam:TPR_2,SEL1,TPR,Pfam:TPR_1,Pfam:TPR_2,TPR,Pfam:TPR_1,Pfam:TPR_2,SEL1,TPR,Pfam:TPR_1,Pfam:TPR_2,TPR,Pfam:TPR_1,TPR,Pfam:TPR_1,Pfam:TPR_2,SEL1,TPR,Pfam:TPR_1,Pfam:TPR_2,TPR,TPR,Pfam:TPR_1,Pfam:TPR_2,TPR,Pfam:TPR_1,Pfam:TPR_2
hypothetical protein	kuste3406	A	-	N	N	TPR,Pfam:TPR_1,Pfam:TPR_2,TPR,Pfam:TPR_1,Pfam:TPR_2,TPR,Pfam:TPR_1,Pfam:TPR_2,TPR,Pfam:TPR_1,TPR,Pfam:TPR_1,TPR,Pfam:TPR_1,Pfam:TPR_2,TPR,Pfam:TPR_1,Pfam:TPR_2,TPR,Pfam:TPR_1,Pfam:TPR_2,TPR,Pfam:TPR_1,Pfam:TPR_2,TPR,Pfam:TPR_1,Pfam:TPR_2,TPR,TPR,Pfam:TPR_1,Pfam:TPR_2,TPR,Pfam:TPR_1,Pfam:TPR_2,TPR,Pfam:TPR_1,Pfam:TPR_2,TPR,Pfam:TPR_1,Pfam:TPR_2,TPR,Pfam:TPR_1,Pfam:TPR_2
hypothetical protein	kustd2079	A	-	N	N	TPR,Pfam:TPR_1,Pfam:TPR_2,TPR,Pfam:TPR_1,Pfam:TPR_2,TPR,Pfam:TPR_1,Pfam:TPR_2,Pfam:TPR_3,TPR,Pfam:TPR_1,Pfam:TPR_2,TPR,Pfam:TPR_1,TPR,Pfam:TPR_1,Pfam:TPR_2,TPR,Pfam:TPR_1,Pfam:TPR_2,Pfam:TPR_3,TPR
conserved hypothetical protein	kustd2208	A	-	N	N	TPR,Pfam:TPR_3,TPR,Pfam:TPR_1,TPR,Pfam:TPR_1,Pfam:TPR_2,Pfam:TPR_3,TPR,Pfam:TPR_1,Pfam:TPR_2
similar to O-linked GlcNAc transferase	kustc0765	A	-	N	N	TPR,Pfam:TPR_1,Pfam:TPR_2,TPR,Pfam:TPR_1,Pfam:TPR_2,TPR,Pfam:TPR_1,Pfam:TPR_2,Pfam:TPR_3,TPR,Pfam:TPR_1,TPR,Pfam:TPR_1,Pfam:TPR_2,TPR,Pfam:TPR_1,Pfam:TPR_2,TPR,Pfam:TPR_1,TPR,Pfam:TPR_1,Pfam:TPR_2,Pfam:TPR_3,TPR
hypothetical protein	kustc0548	A	-	N	N	TPR,Pfam:TPR_1,Pfam:TPR_2,TPR,Pfam:TPR_1,TPR,Pfam:TPR_1,Pfam:TPR_2,TPR,Pfam:TPR_1,TPR,Pfam:TPR_1,Pfam:TPR_2,TPR,Pfam:TPR_1,Pfam:TPR_2,TPR
hypothetical protein	kuste2346	A	-	N	N	Pfam:TPR_1,Pfam:TPR_2
hypothetical protein	kustc0695	A	-	N	N	TPR,TPR,Pfam:TPR_1,Pfam:TPR_2,TPR,Pfam:TPR_1,Pfam:TPR_2,TPR,Pfam:TPR_1,TPR,Pfam:TPR_1,Pfam:TPR_2,TPR,Pfam:TPR_1,TPR,Pfam:TPR_1,Pfam:TPR_2,TPR,Pfam:TPR_1
similar to O-linked GlcNAc transferase	kustc0770	A	-	N	N	TPR,Pfam:TPR_1,Pfam:TPR_2,TPR,Pfam:TPR_1,TPR,Pfam:TPR_1,TPR,Pfam:TPR_1,Pfam:TPR_2
conserved hypothetical tpr repeat protein	kustc1059	A	-	N	N	TPR,Pfam:TPR_1,Pfam:TPR_2,SEL1,TPR,Pfam:TPR_1,Pfam:TPR_2,SEL1,TPR,Pfam:TPR_1,Pfam:TPR_2,TPR,Pfam:TPR_1,Pfam:TPR_2,Pfam:TPR_3,TPR,Pfam:TPR_1,Pfam:TPR_2,TPR,Pfam:TPR_1,Pfam:TPR_2,SEL1,TPR,Pfam:TPR_1,TPR,Pfam:TPR_1,SEL1,TPR,Pfam:TPR_1,Pfam:TPR_2,TPR,Pfam:TPR_1,Pfam:TPR_2,Pfam:TPR_3,TPR
hypothetical protein	kuste2944	A	-	N	N	DnaJ,Pfam:DnaJ,Pfam:TPR_1,Pfam:TPR_2
hypothetical protein	kuste3102	A	-	N	N	Pfam:Glycos_transf_2,TPR,TPR,Pfam:TPR_1,Pfam:TPR_2,TPR,TPR,TPR,TPR,Pfam:TPR_1
unknown protein	kuste3431	A	-	N	N	TPR,TPR,TPR,Pfam:TPR_1
hypothetical protein	kuste3548	A	-	N	N	TPR,TPR,Pfam:TPR_1,Pfam:TPR_2,TPR,Pfam:TPR_1,Pfam:TPR_2,TPR,Pfam:TPR_1,Pfam:TPR_2,TPR,Pfam:TPR_1,TPR,TPR,Pfam:TPR_1,TPR,Pfam:TPR_1
hypothetical protein	kuste4399	A	-	N	N	TPR,TPR,Pfam:TPR_1,Pfam:TPR_2,TPR
similar to Tpr region of human peroxisomal targeting signal-1 receptor Pex5	kustd1349	A	-	N	N	TPR,Pfam:TPR_1,Pfam:TPR_2,TPR,Pfam:TPR_1,TPR,Pfam:TPR_1,Pfam:TPR_2,TPR,Pfam:TPR_1,Pfam:TPR_2,TPR,Pfam:TPR_1,Pfam:TPR_2,TPR,Pfam:TPR_1,Pfam:TPR_2
hypothetical protein	kustd1444	A	-	N	N	Pfam:TPR_1,Pfam:TPR_2,Pfam:TPR_1,Pfam:TPR_2
unknown protein	kustd1563	A	-	N	N	Pfam:Glycos_transf_1,TPR,TPR,Pfam:TPR_1,Pfam:TPR_2,TPR,Pfam:TPR_1,Pfam:TPR_2
similar to O-linked GlcNAc transferase	kustc0883	A	-	N	N	SEL1,TPR,Pfam:Sel1,Pfam:TPR_1,Pfam:TPR_2,TPR,Pfam:TPR_1,Pfam:TPR_2,TPR,Pfam:TPR_1,Pfam:TPR_2,TPR,SEL1,TPR,Pfam:Sel1,Pfam:TPR_1,Pfam:TPR_2,SEL1,TPR
hypothetical protein	kustd1820	P	-	N	N	TPR,Pfam:TPR_1,Pfam:TPR_2,TPR,Pfam:TPR_1,Pfam:TPR_2,TPR,Pfam:TPR_1,TPR,Pfam:TPR_1,Pfam:TPR_2,TPR,Pfam:TPR_1,Pfam:TPR_2,TPR,Pfam:TPR_1,Pfam:TPR_2
similar to serine protease Do	kuste2622	P	-	N	N	PDZ,Pfam:TPR_1,Pfam:TPR_2
similar to kinesin light chain KLC	kuste2807	P	-	N	N	TPR,TPR,TPR,Pfam:TPR_1,TPR,Pfam:TPR_1,Pfam:TPR_2,TPR,Pfam:TPR_1,Pfam:TPR_2,TPR
hypothetical protein	kuste3392	P	-	N	N	Pfam:SPOR,Pfam:SPOR,TPR,TPR,TPR
hypothetical protein	kuste4581	P	-	N	N	Pfam:TPR_1,Pfam:TPR_1,Pfam:TPR_2,Pfam:DUF323
hypothetical protein	kustd1428	P	-	N	N	TPR,TPR,TPR,Pfam:TPR_1,TPR,Pfam:TPR_1,Pfam:TPR_2,TPR,TPR
hypothetical protein	kustd1448	P	-	N	N	TPR,TPR,TPR,Pfam:TPR_1,Pfam:TPR_2,TPR
hypothetical protein	kustd1487	P	-	N	N	TPR,Pfam:TPR_1,TPR,Pfam:TPR_1,TPR
hypothetical protein	kustd2180	P	-	N	N	TPR,Pfam:TPR_1,TPR,Pfam:TPR_1,Pfam:TPR_2,TPR,Pfam:TPR_1,Pfam:TPR_2,TPR,Pfam:TPR_1
hypothetical protein	kustc0873	P	-	N	N	Pfam:TPR_1,Pfam:TPR_2,Pfam:Secretin
Hypothetical Protein	kustd1507	P	-	N	N	TPR,Pfam:TPR_1,Pfam:TPR_2,TPR,Pfam:TPR_1,TPR,Pfam:TPR_1,Pfam:TPR_2,TPR,Pfam:TPR_1,Pfam:TPR_2,TPR,Pfam:TPR_1,Pfam:TPR_2,TPR,Pfam:TPR_1,TPR
putative tpr repeat protein	kustc0533	P	-	N	N	TPR,Pfam:TPR_1,TPR,Pfam:TPR_1,TPR,Pfam:TPR_1,Pfam:TPR_2,TPR,Pfam:TPR_1,Pfam:TPR_2,TPR,Pfam:TPR_1,Pfam:TPR_2,TPR
hypothetical protein	kuste3085	P	-	N	N	TPR,TPR,TPR,TPR,Pfam:TPR_1,Pfam:TPR_2,TPR,Pfam:TPR_1,TPR
hypothetical protein	kuste3984	P	-	N	N	SEL1,TPR,Pfam:TPR_1,Pfam:TPR_2,TPR,TPR,Pfam:TPR_1,SEL1,TPR,Pfam:TPR_1,Pfam:TPR_2,SEL1,TPR,Pfam:TPR_1,Pfam:TPR_2,TPR,Pfam:TPR_1,Pfam:TPR_2,TPR
unknown protein	kuste4216	P	-	N	N	TPR,Pfam:TPR_1,Pfam:TPR_2,TPR,Pfam:TPR_1,Pfam:TPR_2,TPR,Pfam:TPR_1,TPR,Pfam:TPR_1,Pfam:TPR_2,TPR,Pfam:TPR_1,Pfam:TPR_2,TPR
hypothetical protein	kuste4386	P	-	N	N	TPR,Pfam:TPR_1,TPR,TPR,TPR,TPR,TPR
hypothetical protein	kustd1494	P	-	N	N	TPR,Pfam:TPR_1,TPR,Pfam:TPR_1,Pfam:TPR_2,TPR,Pfam:TPR_1,Pfam:TPR_2,TPR,Pfam:TPR_1,Pfam:TPR_2,TPR,Pfam:TPR_1,Pfam:TPR_2,TPR,Pfam:TPR_1,Pfam:TPR_2,TPR,Pfam:TPR_1,Pfam:TPR_2,TPR,Pfam:TPR_1,Pfam:TPR_2,TPR,Pfam:TPR_1,Pfam:TPR_2
hypothetical protein	kustc0499	P	-	N	N	TPR,TPR,Pfam:TPR_1,TPR,Pfam:TPR_1,TPR,Pfam:TPR_1,Pfam:TPR_2,TPR,TPR,Pfam:TPR_1,Pfam:TPR_2,TPR,Pfam:TPR_1,TPR,Pfam:TPR_1,Pfam:TPR_2
hypothetical protein	kustc0911	P	-	N	N	TPR,TPR,Pfam:TPR_1,TPR,TPR,TPR,TPR,TPR,Pfam:TPR_1
hypothetical protein	kuste3103	P	-	N	N	Pfam:Glycos_transf_2,TPR,TPR,TPR,Pfam:TPR_1,TPR,TPR,Pfam:TPR_1,Pfam:TPR_2
unknown protein	kuste3107	P	-	N	N	TPR,TPR,Pfam:TPR_1,Pfam:TPR_2,TPR,Pfam:TPR_1,Pfam:Glycos_transf_1
hypothetical protein	kuste3538	P	-	N	N	TPR,TPR,TPR,TPR,TPR
unknown protein	kuste4010	P	-	N	N	Pfam:TPR_1,Pfam:TPR_2
hypothetical protein	kuste4184	P	-	N	N	TPR,Pfam:TPR_1,Pfam:TPR_2,TPR,TPR,Pfam:TPR_1,Pfam:TPR_2,TPR,Pfam:TPR_1,TPR,Pfam:TPR_1,Pfam:TPR_2,TPR,Pfam:TPR_1,Pfam:TPR_2,TPR,Pfam:TPR_1,Pfam:TPR_2,TPR,Pfam:TPR_1,TPR,Pfam:TPR_1,Pfam:TPR_2,TPR
hypothetical protein	kustd1969	P	-	N	N	TPR,Pfam:TPR_1,Pfam:TPR_2,TPR,Pfam:TPR_1,Pfam:TPR_2,TPR,Pfam:TPR_1,TPR,Pfam:TPR_1,Pfam:TPR_2,Pfam:RNA_pol_A_CTD
unknown protein	kustc0259	P	-	N	N	Pfam:NKWYS,TPR,Pfam:TPR_1,Pfam:TPR_2,TPR,TPR,TPR,Pfam:TPR_1,TPR,Pfam:Glycos_transf_2,Pfam:Glycos_transf_2,TPR,Pfam:TPR_1,Pfam:TPR_2,TPR,Pfam:TPR_1,Pfam:TPR_2,TPR,Pfam:TPR_1,Pfam:TPR_2
similar to O-linked GlcNAc transferase	kustc0773	P	-	N	N	TPR,TPR,Pfam:TPR_1,Pfam:TPR_2,TPR,Pfam:TPR_1,Pfam:TPR_2,TPR,Pfam:TPR_1,TPR,Pfam:TPR_1,Pfam:TPR_2,TPR,TPR,Pfam:TPR_1,Pfam:TPR_2,TPR,Pfam:TPR_1,TPR,Pfam:TPR_1
similar to glycosyltransferase fused to TPR-repeat domain	kusta0058	P	-	N	N	Pfam:Glycos_transf_2,TPR,TPR,TPR,Pfam:TPR_1,TPR,TPR,Pfam:TPR_1
